# Supplementary material for: CCR2/CCR5 inhibitor permits the radiation-induced effector T cell infiltration in pancreatic adenocarcinoma
Source: J Exp Med. 2022 Apr 11;219(5):e20211631. doi: 10.1084/jem.20211631 (PMC9006312; doi:10.1084/jem.20211631)
Supplement: Data S1 — shows RNAseq results in Fig. 1. [file JEM_20211631_DataS1.xlsx]

## Sheet: JHU_KPC_RNAseq
Symbol	JW_1_CD11bcells	JW_2_CD11bcells	JW_3_CD11bcells	JW_4_CD11bcells	JW_5_CD11bcells	JW_6_CD11bcells	JW_7_CD11bcells
a	0.204153	0	0	0	0.0664813	2.13821	0.263499
A1bg	0.497031	0	0	0	0	0.232023	0.0220542
A1cf	0.0292743	0.036522	0.0394751	0	0.0676436	0.0979119	0.0130228
A26c2	0	0	0	0	0.042685	0.0996009	0
A2m	0.0663314	0	0.055103	0.0695153	0.0290448	0.22859	0.176579
A2ml1	0.75101	0.74592	0.496533	0.782707	0.153531	1.35613	0.763008
A3galt2	0.0189608	0.0387408	0.0126523	0	0.010852	0.0639626	0.0113176
A4galt	0.0446582	0.0243305	0	0.0243122	0	0.0665393	0
A4gnt	0.0142331	0	0.0157515	0.0142478	0	0.0796122	0
AA386476	0.206026	0.0252125	0.0728027	0.0659596	0.0234681	0.272678	0.0825421
AA387200	0.110244	0	0.0405366	0	0	0.0818007	0.0361175
AA413626	0.11613	0.11809	0	0	0	0	0
AA414768	0.102069	0.040317	0	0.0746577	0	0.117708	0
AA414992	0.0787757	0	0.0870283	0.0525292	0.0249656	0.029295	0.0776676
AA465934	0	0	0.00344811	0.276098	0	0.431636	0.121177
AA467197	0.322971	0.3797	0.858179	0.575364	0	1.38389	0.499737
AA474408	5491.77	6179.28	6466.14	5877.52	5893.95	6261.03	5640.38
AA543186	0	0	0	0.0241914	0	0.0272343	0.0477145
AA543401	0	0	0.0371343	0.0336401	0	0.0374771	0
AA545190	0	0	0	0.100398	0	0.186571	0.0972703
AA619741	0.156911	0	0	0	0	0	0
AA623943	0.205326	0	0.221794	0	0	0.441196	0.192989
AA645442	0	0	0	0	0	0	0.293487
AA672651	0	0	0	0	0.113032	0.128809	0.113212
AA792892	0.157785	0	0.0672395	0.036594	0.062901	0.148753	0.053221
AA914427	0	0	0.0409856	0	0	0	0
AA986860	0	0.0392437	0.0148765	0.0121406	0	0.0601555	0.0399091
Aaas	0.146762	0.0620691	0.334888	0.184332	0.0580572	0.413425	0.0176817
Aacs	0.221681	0.0122552	0.141474	0.350649	0	0.158396	0.452917
Aadac	0.0902143	0	0.19752	0.355471	0	1.37388	0.118804
Aadacl2	0.0519963	0	0.0287228	0	0	0.0290063	0
Aadacl3	0.0246769	0	0	0.0494107	0	0.0690441	0
Aadacl4	0.10529	0.0358249	0	0.0350842	0	0.195384	0.0690229
Aadat	0.158606	0.0209021	0	0	0	0.145149	0.0769662
Aaed1	0.165994	0.196339	0.211649	0.119552	0.0571052	0.281718	0.112142
Aagab	0.231792	0.0073342	0.256996	0.155744	0	0.136666	0.303384
Aak1	0.132701	0.0479714	0.282365	0.306029	0.0244543	0.398465	0.517066
Aamdc	0.890403	0.338724	0.018887	0.0170877	0	0.630537	0.11536
Aamp	0	0.0950407	0.162934	0.0698188	0.022112	0.374926	0.206187
Aanat	0.24977	0	0	0	0.0595464	0.107446	0.0609027
Aar2	0.0709181	0.104321	0.0156968	0.0425948	0	0.258329	0.0521143
Aard	0.0941292	0	0	0.031373	0	0.209785	0.0308876
Aars	0.0867558	0.201524	0.351181	0.0963729	0.0170712	0.358163	0.0676036
Aars2	0.0132135	0.128961	0.0292505	0	0	0.26898	0
Aarsd1	0.220821	0.123132	0.0763219	0.0998533	0.0848145	0.119737	0.048835
Aasdh	0.311911	0.164812	0.0564723	0.151766	0.0166804	0.878603	0.355862
Aasdhppt	0.044868	0	0.0522701	0.0334617	0	0.10088	0.013713
Aass	0.0757045	0.0106489	0.0896265	0.0104325	0.0197862	0.0900936	0.0103216
Aatf	0.101181	0	0.0486814	0.183285	0.0998657	0.564372	0.0433246
Aatk	0.193834	0.0175547	0.00813407	0.0327216	0.101489	0.165104	0
AB041806	0.0201943	0.0583824	0.0242403	0	0	0	0.0213826
AB124611	0.129719	0.0331073	0.200487	0.135043	0	0.345897	0.0357284
Abat	0.385993	0.13774	0.016333	0.050455	0.0296152	0.240499	0.11277
Abca1	0.131038	0.0626911	0.104895	0.061369	0.0241798	0.204195	0.120002
Abca12	0.278168	0.135625	0.161127	0.192804	0.169573	0.577636	0.173971
Abca13	0.314481	0.0520228	0.0420787	0.0649009	0.0228491	0.117768	0.0376716
Abca14	0.062561	0	0.00781096	0	0	0.917465	0.0349592
Abca15	0.0427062	0.127867	0.10327	0.0155818	0	0.0478522	0.0596032
Abca16	0.0588091	0.0229341	0.0497068	0.0521459	0.0557864	0.149783	0.0296609
Abca17	0.0571409	0.0957853	0.0242809	0.00731699	0.044713	0.0818617	0.0920038
Abca2	0	0.0286642	0.0694454	0.00936129	0	0.12824	0.158532
Abca3	0.153023	0.0511749	0.0660539	0.100315	0.0235618	0.262446	0.0924775
Abca4	0.342472	0.446967	0.409555	0.580082	0.0707476	1.00319	0.281116
Abca5	0.342593	0.1356	0.151941	0.200456	0.0812109	0.585403	0.28168
Abca6	0.0290051	0.0222372	0.0481976	0.0558391	0.0137668	0.0731233	0.0359515
Abca7	0.040071	0.0234083	0.0126858	0.0225617	0.00543324	0.0834122	0.0283946
Abca8a	0.474259	0.0752616	0.0523457	0.283421	0.0705204	0.936255	0.114997
Abca8b	0.105121	0.0437734	0.0567647	0.0900745	0.00505363	0.23061	0.0854598
Abca9	0.197801	0.0362784	0.0327669	0.0414672	0.00561387	0.0776963	0.0674774
Abcb10	0	0.00908885	0.00984822	0.0267129	0.0168841	0.00995949	0
Abcb11	0.0778495	0	0.0344939	0.0614583	0	0.137832	0.076056
Abcb1a	0.057495	0	0.00843757	0.0290814	0	0.164443	0
Abcb1b	0.143422	0.119529	0.167255	0.240032	0.0825257	0.187219	0.0805035
Abcb4	0.187711	0.0557672	0.185758	0.127685	0.0116405	0.256947	0.128684
Abcb5	0.128658	0.0101452	0.0287025	0.127818	0.00942453	0.166061	0.0295039
Abcb6	0.0974587	0.213509	0	0.0106623	0.0125042	0.183983	0.0644973
Abcb7	0.0487832	0.166445	0.0378989	0.0881358	0.00634761	0.0451171	0.0856359
Abcb8	0.178193	0.0925611	0.0375649	0.205902	0	0.138326	0.143624
Abcb9	0.0200386	0.0504611	0.0704972	0.0370959	0	0.194907	0.159257
Abcc1	0.594032	0.917186	0.201071	0.200602	0.101947	1.17095	0.491582
Abcc10	0.0962976	0.057558	0.204013	0.0650961	0	0.455576	0.068955
Abcc12	0.0548764	0.0543346	0.00917142	0.0405778	0	0.110464	0.0375276
Abcc2	0.463611	0.105791	0.344212	0.103502	0.0199575	0.480756	0.100186
Abcc3	0.414689	0.127299	0.22369	0.0152449	0.0474551	0.217007	0.0301857
Abcc4	0.161351	0.0730696	0.0873192	0.0374249	0.0157954	0.276908	0.105397
Abcc5	1.35598	0.486221	0.280702	0.55604	0.174787	1.16875	0.398505
Abcc6	0.152668	0.29782	0	0.131529	0	0.461553	0.00758819
Abcc8	0.180921	0.082726	0	0	0.0985208	0.612197	0.141281
Abcc9	0.112988	0.0539925	0.0781313	0.0626138	0.0579591	0.346124	0.0337637
Abcd1	0.113565	0	0.0234259	0.0367243	0	0.0710617	0.021418
Abcd2	0.237951	0.252852	0.0155058	0.0208535	0.0264155	0.338894	0.0480549
Abcd3	0.095925	0.0576667	0.0545789	0.0502637	0.015234	0.4626	0.110429
Abcd4	0.257113	0.0717359	0.175578	0.102879	0.0145432	0.358246	0.179065
Abce1	0.295228	0.124536	0.47303	0.201068	0.034314	0.509194	0.0802796
Abcf1	0.317906	0.372877	0.0408657	0.127387	0.21322	0.593464	0.0730998
Abcf2	0.0153523	0.0784346	0.0849369	0.107569	0	0.137361	0.106303
Abcf3	0.728229	0.267116	0.075922	0.122772	0	0.560146	0.0894145
Abcg1	0.0427815	0.0571919	0.082897	0.0535445	0.0203113	0.232336	0.0846971
Abcg2	0.392991	0.135791	0.260791	0.386633	0.00629027	0.772355	0.296132
Abcg3	0.0737095	0.0705664	0.0326267	0.111955	0.0140027	0.277136	0.11668
Abcg4	0.107191	0	0.207801	0.0268201	0	0.231876	0
Abcg5	0.157199	0	0.0282641	0	0.0456509	0.318194	0.153772
Abcg8	0.0348602	0.0178081	0	0.0105341	0.0155886	0.0471171	0.0162265
Abhd1	0	0.0331365	0	0	0.0139742	0.13509	0.030297
Abhd10	0.0565718	0.0280976	0.0152157	0.0977592	0	0.267878	0.101216
Abhd11	0	0.141511	0.0405971	0	0	0.0734017	0
Abhd11os	0	0	0	0.0879252	0	0	0
Abhd12	0.296586	0.258615	0.300196	0.0988409	0.0837457	0.302939	0.282985
Abhd12b	0.237299	0.142937	0.0829622	0.14192	0.0787544	0.166909	0.0971986
Abhd13	0.0449828	0.0306546	0.0332201	0.0150164	0.0142339	0.0671986	0.00743355
Abhd14a	0.124429	0.0402419	0.0931118	0.0394075	0	0.0935682	0.0673085
Abhd14b	0	0	0	0.0253416	0	0.256355	0.0786252
Abhd15	0.0147775	0.140948	0	0	0	0	0.132387
Abhd16a	0.272787	0.0943641	0.168733	0.0223128	0.0886494	0.666379	0.0220142
Abhd16b	0.0229861	0.0469556	0	0.0229964	0	0.0513265	0
Abhd17a	0	0.116231	0.0753598	0.0684508	0	0.125049	0.0280385
Abhd17b	0.0799032	0.0326568	0.017681	0.0319904	0	0.0714811	0.0316093
Abhd17c	0.0483834	0.0182054	0.118261	0.0509636	0.0145164	0.145213	0.410487
Abhd18	0.620733	0.160708	0.318735	0.323075	0.170829	1.21355	0.281259
Abhd2	0.183825	0.153735	0.0841902	0.145904	0.0104011	0.253974	0.140544
Abhd3	0.936772	0.265029	0.0757897	0.124816	0.020378	0.510714	0.700077
Abhd4	0.174663	0.117554	0.117112	0.0630756	0.0651138	0.417141	0.227899
Abhd5	0.597258	0.0310274	0.717159	0.660773	0.0155747	1.76028	0.667054
Abhd6	0.0716951	0	0	0	0	0.0691107	0
Abhd8	0.10867	0.0154836	0.107416	0.0300653	0	0.169918	0.0299587
Abi1	0.490676	0.192664	0.383651	0.366357	0.0169219	0.537591	0.125159
Abi2	0.154124	0.104511	0.219714	0.0386269	0.0798519	0.453369	0.0421505
Abi3	0.0661535	0.134841	0	0.0224216	0.0213005	0.146282	0.064454
Abi3bp	0.134199	0.038238	0.0652193	0.0439544	0.00694379	0.158602	0.0515669
Abl1	0.497817	0.219955	0.306158	0.235283	0.0560133	0.631374	0.237863
Abl2	0.07314	0.253046	0.128378	0.0582607	0.0103396	0.28549	0.114001
Ablim1	0.394929	0.193956	0.0834972	0.0638868	0.0121599	0.489357	0.0913302
Ablim2	0.168311	0.155035	0	0.0409599	0.0129879	0.446047	0.0380641
Ablim3	0.0272909	0.0185965	0.0503746	0.0273283	0	0.152829	0.0250698
Abo	0.0224793	0.0234192	0	0.022939	0	0.0255995	0.0226288
Abr	0.276963	0.301381	0.304166	0.437281	0.105495	0.767597	0.342219
Abra	0.0269711	0.013725	0.0510568	0.0131194	0	0.144516	0.0313591
Abracl	0.329774	0.168135	0.611267	0.78134	0	0.481504	0.324192
Abraxas1	0.391908	0	0.191899	0.199009	0	0.106718	0.0643022
Abraxas2	0.29917	0.102581	0.148118	0.302764	0.0726878	0.310767	0.133319
Abt1	0.130089	0.0264151	0.0671406	0.0464404	0.00821829	0.231066	0.0358074
Abtb1	0.127768	0	0.0278595	0.0388243	0	0.305831	0
Abtb2	0.187457	0.0428307	0.0707573	0.0653567	0.0129267	0.124119	0.0601685
Acaa1a	0.0695244	0.0152787	0.129253	0.111709	0.0528576	0.112506	0.185112
Acaa1b	0	0.0496251	0.0268473	0	0	0.0690415	0.023967
Acaa2	0.0823703	0.0841126	0.0303279	0.109844	0	0.183741	0
Acaca	0.805616	0.217838	0.183654	0.44476	0.129545	0.924895	0.31226
Acacb	0.249409	0.00577122	0.0125106	0.0226172	0.0107163	0.283982	0.0996757
Acad10	0.247926	0.158594	0.0546888	0.0185597	9.0585e-08	0.562351	0.0292123
Acad11	0.208688	0.0731494	0.207637	0.101514	0.0912516	1.0269	0.304956
Acad12	0.425308	0.283008	0.165768	0.184169	0.0743266	1.19823	0.200924
Acad8	0.0273831	0.287216	0.257079	0.0685305	0.0130038	0.327964	0.0135501
Acad9	1.6662	0.769757	1.33924	1.08041	0.366863	3.63856	1.35774
Acadl	0.422859	0.0862999	0.155539	0.215319	0.0744401	0.497329	0.0756885
Acadm	0.459812	1.07508	0.211903	0.283406	0.0186633	0.921289	0
Acads	0.103706	0	0	0	0	0	0.0214196
Acadsb	0.160428	0.0535653	0.373271	0.0707455	0.0719622	0.400299	0.223119
Acadvl	0.101977	0.0633257	0.0706508	0.0641523	0.0676436	0.308434	0.320203
Acan	0.0455426	0.0575142	0.0458939	0.0151955	0	0.12613	0.0355222
Acap1	0.123299	0.0504717	0.141128	0	0	0.189392	0.0389988
Acap2	0.202475	0.0687796	0.0617398	0.102214	0.0485255	0.310634	0.0504991
Acap3	0.239991	0.0670593	0.0539033	0.351673	0	0.284627	0.250492
Acat1	0.0341246	0.115908	0.0755612	0.0455549	0.109151	0.152799	0.0450608
Acat2	0.052166	0.0462326	0.0279007	0.0564715	0	0.105351	0.0861608
Acat3	0.0510075	0.0695443	0.175854	0.040445	0	0.390906	0.0621116
Acbd3	0.250028	0.155748	0.101571	0.169159	0.0444105	0.395417	0.163553
Acbd4	0.329573	0.19354	0.27764	0.0575316	0	0.769157	0.181659
Acbd5	1.1733	0.602261	0.707923	0.638289	0.330387	1.76162	0.509207
Acbd6	0.407176	0.209051	0.116174	0.0853181	0.094635	0.541888	0.13773
Acbd7	0	0	0	0	0	0	0
Accs	0.176144	0.232405	0.317597	0.0820405	0.010448	0.920092	0.152247
Accsl	0.19719	0	0.142613	0	0	0.275511	0.110166
Acd	0.119383	0.0982672	0.126729	0.085009	0	0.261018	0.143758
Ace	0.0388177	0.0108084	0.0779577	0	0.00736999	0.0564737	0.0486146
Ace2	0.0955964	0.0244091	0.0792353	0.0453163	0.0227179	0.080031	0.0235797
Ace3	0.0540883	0.0368396	0	0.0360869	0.01713	0.0604558	0.0534596
Acer1	0.0988279	0.0372919	0.0200194	0.142809	0	0.121045	0.0511373
Acer2	0.237166	0.125959	0.182867	0.292525	0.0845117	0.67106	0.129188
Acer3	0.184166	0.0773238	0.123487	0.11118	0.0629125	0.463919	0.0999915
Ache	0.0696033	0	0.0234183	0.0209496	0	0.164849	0.0335516
Acin1	0.772588	0.844186	0.275721	0.311359	0.139721	2.02039	0.490603
Ackr1	0.0388896	0	0	0.0388661	0	0.0432628	0
Ackr2	0.215767	0.0264446	0.0286433	0	0	0.3527	0
Ackr3	0.399372	0	0.0281481	0.0381867	0.012075	0.142286	0.0125869
Ackr4	0.0721773	0.0551868	0.0297181	0.0997833	0.0963761	0.459221	0.0144121
Acly	0.260402	0.454616	0.181699	0.0864779	0.0589417	0.431597	0.163375
Acmsd	0.0456717	0.0206525	0.0426414	0.0835089	0.0275175	0.348882	0.0333959
Acnat1	1.59611	0.305847	0.632724	0.699345	0.122016	3.44886	0.933647
Acnat2	0.0695373	0	0.0545948	0.0247116	0	0.109565	0.0243673
Aco1	0.0703189	0.0205346	0.0875069	0.224529	0.0653583	0.535677	0.0973619
Aco2	0.697858	0.435185	0.263081	0.384124	0	0.628837	0.29326
Acod1	0.495437	0.322155	1.49517	0.886646	0.0570429	3.49277	0.757463
Acot1	0.170492	0.268208	0.297467	0.107987	0.0329557	0.528359	0.124632
Acot10	0.0915364	0	0	0	0.0256838	0.0602614	0
Acot11	0.213826	0.028182	0.253117	0.0601185	0.0217109	0.251964	0.0271652
Acot12	0.0607879	0	0	0.167826	0	0.014263	0.059318
Acot13	0.0676158	0	0.14852	0	0	0.149467	0.0658503
Acot2	0.161217	0.0871036	0.221398	0.0633657	0	0.407312	0.120093
Acot3	0.0225679	0	0	0	0	0.054915	0
Acot4	0.557247	0.310497	0.47785	0.377156	0.0896451	1.57497	0.459331
Acot5	0.0300165	0.0306473	0	0.0300159	0	0	0.0270007
Acot6	0.165954	0.0413694	0.0956996	0.115413	0.0370682	0.30906	0.101497
Acot7	0.0906424	0.492742	0.133441	0.0604264	0	0.123411	0.148769
Acot8	0	0	0.0482201	0	0	0.421884	0.0858336
Acot9	0.338133	0.318279	0.0519461	0.263761	0.044678	0.183306	0.0231895
Acox1	0.474849	0.522246	0.137688	0.0590084	0.0450601	0.38076	0.226618
Acox2	0.550803	0.0697438	0.218927	0.278204	0	0.593542	0.115098
Acox3	0.285193	0.244735	0.350142	0.339146	0.0922781	0.646374	0.0779345
Acoxl	0.0413369	0	0.0304998	0.026321	0	0.315204	0.0518889
Acp1	0.156747	0.152666	0.127361	0.189088	0.0270692	0.168175	0.0423003
Acp2	0.120805	0.0950575	0.178397	0.575722	0	0.241839	0.0913128
Acp4	0	0.03747	0	0.0366945	0	0.128312	0.0497312
Acp5	0.518304	0.655227	0.242244	0.320461	0.0894558	1.62411	0.434268
Acp6	0.102405	0.12715	0.0703382	0.114566	0.0984658	0.319931	0.159535
Acp7	0.0626557	0.0208325	0	0	0.01938	0.0455642	0
Acpp	0.168295	0.09936	0.260006	0.173665	0	0.293508	0.119914
Acr	0.0921598	0.0313644	0.0678327	0	0	0.229383	0.054567
Acrbp	0.145036	0.0664656	0	0.0834419	0.0622058	0.476675	0.0774565
Acrv1	0.146792	0.0314803	0.0526549	0.174013	0.0225837	0.145066	0.0353229
Acsbg1	0.122266	0.0416475	0.345036	0.0679986	0.207626	0.143483	0.0268905
Acsbg2	0.0932164	0.0166912	0.0764931	0.040229	0	0.182879	0.0365692
Acsf2	0.299501	0.40738	0.297081	0.0875067	0	0.124238	0.0244237
Acsf3	0.113299	0.0231448	0.0340139	0.0307301	0	0.199704	0.0820636
Acsl1	0.164317	0.190194	0.235288	0.198779	0.0235445	0.329587	0.291323
Acsl3	0.192251	0.120824	0.141173	0.0814955	0.307428	0.39106	0.0766427
Acsl4	0.674176	0.0785098	0.11911	0.115331	0.0140529	0.744456	0.0660539
Acsl5	0.809692	0.203995	0.33453	0.611616	0.102736	1.10194	0.606266
Acsl6	0.0897355	0.191429	0.076106	0.0668271	0.0800901	0.204502	0.143055
Acsm1	0.0385387	0.0491057	0	0	0	0.178247	0.156912
Acsm2	0.132708	0.0592287	0.310976	0.117379	0.0553796	0.207869	0.0600396
Acsm3	0.269529	0.015766	0.129093	0.0344347	0.113394	1.16952	0.113565
Acsm4	0.0371915	0	0.0822664	0	0	0.083129	0.0183765
Acsm5	0.167106	0.124971	0.119525	0.196651	0.0290921	0.487119	0.0951047
Acss1	0.161161	0.010909	0.451511	0.0286164	0.0101417	0.222564	0.0993648
Acss2	0.0886402	0.32349	0.351199	0.152696	0.182489	0.753012	0.0532748
Acss2os	0.162828	0	0	0	0.0777649	0	0
Acss3	3.26552	0.756517	1.54284	1.53039	0.614342	4.26107	1.49665
Acta1	0.0289511	0	0	0	0.0275317	0.0930045	0
Acta2	0.0687002	0	0	0.0458209	0.0217665	0.076703	0.0226008
Actb	8.79821	9.2129	11.2788	7.3078	1.57567	12.0499	7.76152
Actbl2	0	0.0293155	0	0.014359	0.0136246	0	0
Actc1	0.0283474	0	0.0313076	0.02835	0.0269563	0.393371	0.0279311
Actg-ps1	0	0	0	0	0	0.0435894	0
Actg1	4.36053	3.69724	5.01993	4.32671	0.854169	7.05543	3.51592
Actg2	0.0686272	0.0755646	0.0753598	0.197313	0.0589417	0.236737	0.0932809
Actl10	0	0	0	0	0.0263844	0	0.0273448
Actl11	0.0288648	0	0	0	0	0.0215497	0
Actl6a	0.364609	0.347894	0.132039	0.101227	0	0.238648	0.0784561
Actl6b	0.0545144	0	0.0278115	0.105579	0	0.149751	0.0652268
Actl7a	0	0	0.0303732	0.027502	0	0	0.0813031
Actl7b	0	0	0	0	0	0.0324572	0
Actl9	0	0	0	0.0307179	0	0	0.0302473
Actn1	0.383932	0.811282	0.370933	0.134317	0	0.575064	0.171206
Actn2	1.83107	0.844727	0.977864	1.65279	0.518446	3.45094	0.627421
Actn3	0.0679258	0.0931699	0.0300717	0.045615	0.0434846	0.075999	0.04476
Actn4	0.602555	0.420756	0.317609	0.18293	0.0145103	0.407521	0.190092
Actr10	0.379091	0.237761	0.286934	0.404115	0.0373245	0.482303	0.173403
Actr1a	0.0429492	0.0877751	0.110904	0.100317	0	0.144138	0.198321
Actr1b	0.26294	0.396112	0.270708	0.346496	0.0636848	0.999498	0.335034
Actr2	0.588673	0.460297	0.524604	0.560808	0.073701	0.474479	0.422002
Actr3	0.938447	1.09646	0.758104	0.875767	0.13246	1.19374	0.669942
Actr3b	0.361732	0.0488818	0.0528922	0.047879	0	0.186981	0.0236102
Actr5	0.132507	0.0210428	0.0169872	0.0499575	0.0195761	0.24923	0.0742564
Actr6	0.404172	0	0.0922667	0.200046	0.256353	0.0970878	0
Actr8	0.880974	0.385754	0.836911	0.713621	0.083568	1.69756	0.424322
Actrt1	0	0.0322816	0	0.0316158	0	0.0704666	0
Actrt2	0	0	0.0322502	0	0	0	0.0287682
Actrt3	0	0.021031	0.0227634	0.0206005	0	0.114992	0.0813321
Acvr1	0.0606483	0.0138263	0.0366516	0.0303535	0.0808338	0.0370421	0.0471129
Acvr1b	0	0.00884886	0.0698993	0.00866922	0.00821888	0.0894123	0.0343228
Acvr1c	0.122338	0.00912641	0.0744724	0.0337327	0.00847698	0.334178	0.0995773
Acvr2a	0.101472	0.143898	0.0369155	0.0667429	0.0514969	0.104551	0.100862
Acvr2b	0.109252	0.0241733	0.0271167	0.0122621	0	0.13708	0.0844464
Acvrl1	0.266513	0.327247	0.0742263	0.361762	0.0212744	0.944758	0.0985801
Acy1	0.083831	0.0439657	0.059672	0	0	0.556236	0.0212326
Acy3	0.0276637	0.0282485	0.0305556	0	0.0526093	0.123411	0.0545262
Acyp1	0.0781215	0	0.147743	0.0802507	0.130246	0.433972	0
Acyp2	0.0535979	0	0	0	0	0.118855	0
Ada	0.0986916	0	0.026865	0	0	0.0814016	0.0479655
Adad1	0.0684991	0	0.0752205	0.0683237	0.0653583	0.344822	0.0372974
Adad2	0	0.0214517	0	0	0	0.117283	0
Adal	0.119079	0.152424	0.0686364	0.176382	0.0258821	0.336853	0.0431849
Adam10	0.165024	0.0885342	0.0552526	0.101185	0.0274317	0.113074	0.0857273
Adam11	0.0581928	0.0718702	0.0764927	0.118807	0.0084833	0.53351	0.033713
Adam12	0.674354	0.383863	0.549269	0.494849	0.293472	1.00268	0.476695
Adam15	0.247755	0.136661	0.298426	0.0596414	0.146338	0.40288	0.181649
Adam17	0.510171	0.0943299	0.221702	0.243029	0.155235	0.583582	0.166657
Adam18	0.0840763	0	0.303612	0.0183404	0	0.384588	0.0543356
Adam19	0.0702829	0.0517043	0.126581	0.0574418	0.0120603	0.35985	0.228022
Adam1a	0.0331886	0.0328332	0	0.0096813	0.00686095	0.0255568	0.0547863
Adam1b	0.0580803	0	0	0.01163	0	0.11166	0.0115032
Adam2	0	0	0	0.0154834	0.029388	0.148159	0.0287003
Adam20	0.0406592	0.0155569	0.0336935	0.0152396	0	0.0170282	0
Adam21	0.0940174	0	0.0148656	0.0268912	0	0.0601117	0.0265867
Adam22	0.308818	0.0788217	0.0202821	0.203704	0.0327078	0.366902	0.240964
Adam23	0.353057	0.0841323	0.0839803	0.209692	0.129712	0.682915	0.195335
Adam24	0.0271001	0.0138467	0.0299941	0	0.0128693	0.0303213	0.0134106
Adam25	0.0199755	0	0.0166266	0.0150402	0.0142724	0.0168059	0
Adam26a	0.0158838	0	0.0527224	0	0	0.0443661	0.0157093
Adam26b	0.0320085	0	0	0.0320203	0	0.0447666	0
Adam28	0.211439	0.181356	0.169812	0.202419	0.0333583	0.4821	0.17841
Adam29	0.0576252	0.014721	0	0.0144209	0.0273671	0.0483466	0
Adam3	0.0875034	0.143631	0.0349671	0.0158164	0	0.513366	0.0156286
Adam30	0.0330492	0	0.0468331	0.0220601	0.0404535	0.0472311	0.0327341
Adam32	0.148206	0.120694	0.352748	0.101013	0.0797234	0.582565	0.0176389
Adam33	0.243044	0.0306223	0.125947	0.106566	0	0.40541	0.0560976
Adam34	0	0.000603415	0.0188259	0	0.0144922	0.0511903	0
Adam39	0	0	0.0495759	0.0149485	0	0.0334073	0
Adam4	0.0315628	0.0483749	0	0.015796	0	0.0176483	0.0156085
Adam5	0.126431	0.0386809	0.104684	0.0562501	0.0902579	0.223517	0
Adam6a	0.0462163	0	0.0170657	0.0154379	0	0.0258439	0
Adam6b	0.0465386	0.0158325	0.0514344	0.0155095	0	0.0260235	0.0153265
Adam7	0.0557682	0.100663	0.0740941	0	0.0264646	0.062431	0.0274271
Adam8	0.276355	0.104809	0.208614	0.214108	0.0652052	0.356679	0.180874
Adam9	0.223872	0.0410468	0.240898	0.141438	0.0190658	0.134909	0.0546929
Adamdec1	0.0486408	0	0.0538144	0.0324563	0.0154025	0.0362596	0.0481017
Adamts1	0.0849716	0.0694529	0.0721537	0.0655239	0.00740447	0.145251	0.00773298
Adamts10	0.232414	0.131199	0.140345	0.173213	0.077953	0.686189	0.152658
Adamts12	0.16175	0.0185609	0.093131	0.15451	0	0.258451	0.0884309
Adamts13	0.121326	0	0.0127144	0.0339256	0	0.159869	0.0952119
Adamts14	0.0474125	0.0174444	0.0342908	0.0251652	0.0208783	0.0676495	0.0251214
Adamts15	0.267565	0.03226	0.0440971	0.0450213	0.0385893	0.149374	0.0965538
Adamts16	0.116421	0.0351696	0.0169313	0.0114847	0.0435708	0.12837	0.00757716
Adamts17	0.099989	0.0713963	0.021681	0.0124231	0.00628935	0.14082	0.104491
Adamts18	0.209577	0.0764466	0.108056	0.042176	0.0431914	0.273684	0.0961158
Adamts19	0.0327149	0.0250802	0.0271775	0.0327617	0	0.100783	0.00810769
Adamts2	0.0882783	0.687767	0.0255557	0.0503818	0.00548154	0.158335	0.0361335
Adamts20	0.0236039	0.00559403	0.0121267	0.0125706	0	0.0895492	0.0352778
Adamts3	0.0683904	0.00998585	0.262753	0.0861408	0.00927621	0.150891	0.0315759
Adamts4	0.0205784	0.0330077	0.0571143	0.0372359	0	0.0859984	0.0219903
Adamts5	0.0345851	0.0212164	0.0306675	0.0311809	0	0.0698131	0.0240336
Adamts6	0.0237119	0.024238	0.0481277	0.0245385	0	0.0716154	0.0048848
Adamts7	0.0394265	0.141714	0.0262035	0.138709	0	0.107863	0.153939
Adamts8	0	0.0220484	0.0238864	0.0324003	0	0.035968	0.0213689
Adamts9	0.172496	0.134188	0.182836	0.0968744	0.0682699	0.489745	0.1965
Adamtsl1	0.489689	0.231461	0.119134	0.176354	0.188717	0.225921	0.151319
Adamtsl2	0.0612758	0	0.0223496	0.0192411	0	0.150712	0.132387
Adamtsl3	0.265463	0.0565995	0.0192079	0.0155983	0	0.077645	0.0589561
Adamtsl4	0.0570861	0	0.738031	0.0299792	0.00947582	0.145426	0.562288
Adamtsl5	0.218201	0.221217	0.0684434	0	0.00887676	0.0739585	0.0185301
Adap1	0.101695	0.0569071	0.0410709	0.15741	0.0176421	0.222977	0.0766427
Adap2	0.0456861	0.0233318	0.190138	0.045707	0.0829478	0.191033	0.0450898
Adap2os	0	0.0464696	0.150546	0.136506	0	0.252978	0.133951
Adar	0.156929	0.0901727	0.0569171	0.145002	0	0.347732	0.0338693
Adarb1	0.408761	0.062582	0.0316528	0.0399618	0	0.299733	0.0524577
Adarb2	0.102181	0.0351678	0.116301	0.0895509	0.0106451	0.314146	0.0801438
Adat1	0.220199	0.0438044	0.0484385	0.0582411	0.0582402	0.296577	0.0594117
Adat2	0.0285015	0	0.0314771	0	0	0.0317811	0.0561633
Adat3	0	0	0	0	0	0.0199747	0
Adck1	0.248616	0.0554936	0.109916	0.200545	0.0574087	0.481974	0.105623
Adck2	0.14716	0.0223039	0.0192533	0.232322	0.0359232	0.192005	0.0344125
Adck5	0.130222	0.334193	0	0.128754	0.0615461	0.310766	0.188694
Adcy1	0.0212678	0.00310645	0.0134713	0.0219077	0.0167743	0.0374829	0.0240975
Adcy10	0.202864	0.134073	0.159451	0.191031	0.0678162	0.856386	0.294495
Adcy2	0.0364059	0.00930285	0.0201598	0.0182279	0	0	0.0180398
Adcy3	0.609718	0.241189	0.420056	0.222408	0.114879	0.758809	0.240373
Adcy4	0.752174	0.132592	0	0.186057	0.00893288	0.253809	0.286466
Adcy5	0.0161225	0.0109883	0.0119102	0	0	0.0301208	0.010664
Adcy6	0.0635683	0.0653864	0.0326165	0.0513579	0.0184154	0.121464	0.0494189
Adcy7	0.134569	0.10555	0.134923	0.336037	0.0619212	0.303623	0.0164311
Adcy8	0.0330978	0.0461231	0.0586586	0.0754045	0.0366907	0.15557	0.0489086
Adcy9	0.0085782	0.00876824	0.00950109	0	0	0.0288262	0.00850268
Adcyap1	0.264094	0.5123	0.0276509	0.0114347	0	0.0871454	0.29999
Adcyap1r1	0.0730582	0.0415818	0.0330143	0.0203921	0.0222675	0.10525	0.0608791
Add1	0.359381	0.155949	0.52126	0.212484	0.133726	0.573445	0.1222
Add2	0.0491402	0.0234422	0.0511969	0.00459354	0	0.0545778	0.00455099
Add3	0.114817	0.0631935	0.0391278	0.0530661	0.0167702	0.0890327	0.052522
Adgb	0.193107	0.0446819	0.0388373	0.0600921	0.0370211	0.194965	0.0730747
Adgra1	0.218943	0.0762659	0.191162	0.0693251	0	0.211373	0.0292763
Adgra2	0.113424	0.00757854	0.0164257	0.0724859	0.0211135	0.16828	0.00735116
Adgra3	0.0894509	0.088672	0.68644	0.687447	0.263128	0.706404	0.0261859
Adgrb1	0.17129	0.078983	0.0980168	0.0839128	0	0.112234	0.206337
Adgrb2	0.0527505	0.0087417	0	0	0	0.303028	0.0625779
Adgrb3	1.06795	0.340296	0.777155	0.718186	0.24023	2.13572	0.683943
Adgrd1	0.0820865	0.067805	0.0862563	0.0716572	0.0199907	0.192087	0.05882
Adgrd2-ps	0.0147775	0	0	0.0147922	0	0.0165294	0.0438601
Adgre1	0.325878	0.0612963	0.0689633	0.0249484	0.0569579	0.235282	0.0475113
Adgre4	0.0443183	0	0.0368014	0.0332799	0.0210416	0.074421	0.0329212
Adgre5	0.219402	0.358405	0.397229	0.234333	0.0129652	0.37421	0.364635
Adgrf1	0.0499407	0.030626	0.0221209	0.0200025	0.0379343	0.0894754	0.039584
Adgrf2	0.011818	0.0241556	0	0.0118321	0	0.0661398	0.0117025
Adgrf3	0.147522	0	0.027821	0	0	0.159886	0.0248819
Adgrf4	0	0.0145781	0.0157882	0.170389	0.0135504	0.0878598	0.0282329
Adgrf5	0.184788	0.0719461	0.11223	0.0823073	0.037203	0.329564	0.0622067
Adgrg1	0.0686272	0.661507	0.19796	0.136902	0.0102634	0.38929	0.0128259
Adgrg2	0.176843	0.0595221	0.00919153	0.175179	0	0.257378	0.0196905
Adgrg3	0.448062	0.128933	0.108107	0.145515	0.0390527	0.617879	0.222179
Adgrg4	0.364424	0.133911	0.351809	0.186929	0.0516588	0.857198	0.146831
Adgrg5	0	0.0285898	0.0238575	0.0215923	0	0.172424	0.151397
Adgrg6	0.109977	0.0194487	0.075257	0.0414578	0.0196031	0.201703	0.169654
Adgrg7	0.0582655	0.0297689	0.0483587	0.014581	0	0.146646	0.0288242
Adgrl1	0.0818689	0.00468903	0.00508283	0.00459411	0.0130584	0.0557292	0.00731724
Adgrl2	0.0831676	0.0427107	0.0918099	0.106953	0.0712192	0.217053	0.106585
Adgrl3	2.34831	0.760963	0.769822	1.61352	0.358904	2.88541	1.91904
Adgrl4	0.512893	0.0714159	0.232759	0.132879	0.00887224	0.288544	0.198099
Adgrv1	1.8944	0.281718	0.541399	0.583667	0.258201	2.49059	0.715059
Adh1	0.0391802	0.0604692	0.108422	0.20146	0	0.20226	0
Adh4	0.561855	0.105351	0	0.0708236	0	0.0784328	0
Adh5	0.581492	0.375167	0.737797	0.246986	0.191959	0.766697	0.350927
Adh6-ps1	0.130836	0.0741529	0.0898953	0.192505	0	0.287893	0.0485579
Adh6a	0.220957	0.0322261	0	0	0	0.149882	0.0498322
Adh6b	0.311785	0.0750793	0.0901203	0.199578	0.0597254	0.83981	0.164576
Adh7	0.113289	0.115202	0.0249784	0.0112943	0	0.0631391	0.0223441
Adhfe1	0.302617	0	0.138743	0	0	0.141964	0
Adi1	0.423376	0.196573	0.39063	0.513758	0.102473	1.20045	0.313843
Adig	0.325931	0.082363	0.0886504	0	0.235588	0.178246	0.0784561
Adipoq	0	0	0	0.032947	0	0.110127	0.09805
Adipor1	0.254372	0.198706	0.300822	0.225444	0.0236738	0.524306	0.215588
Adipor2	0.0982842	0.0468276	0.235257	0.06258	0	0.46202	0.0484754
Adk	0.383497	1.09405	0.513075	0.24929	0.0799063	0.340141	0.14799
Adm	0.130503	0.0309513	0.19068	0.20057	0	0.271107	0.0732915
Adm2	0	0.0334615	0	0.0327708	0	0.0365137	0.0322532
Adnp	0.284625	0.0631505	0	0.271654	0	0.310019	0.0614199
Adnp2	0.0759329	0.0077619	0.0168228	0.0304178	0	0.0425369	0.0150574
Ado	0	0.00879289	0.00952779	0.029258	0.0184681	0.0541605	0.00852654
Adora1	0.0391354	0.0639733	0	0.0333938	0.00791439	0.0633799	0.0109141
Adora2a	0.0303618	0	0.311071	0.172956	0.0288404	0.223581	0.0300346
Adora2b	0.0660624	0.0224929	0.0243426	0.0440641	0	0	0
Adora3	0.300986	0.0278019	0.0389092	0.207049	0.095696	0.311298	0.164149
Adpgk	0.116969	0.0258476	0.0818248	0.0978272	0.0385716	0.134477	0.02563
Adprh	0.373445	0.118348	0.184237	0.137959	0.0841527	0.625047	0.18766
Adprhl1	0.0072685	0.122305	0.0339446	0.0860709	0.00689976	0.131253	0.230721
Adprhl2	0.0491421	0.0250945	0	0	0	0.111791	0
Adprm	0.0332224	0	0.036666	0.0271367	0	0.409467	0.0326868
Adra1a	0.226535	0.0214938	0.162095	0.178759	0.0674405	0.489366	0.0233255
Adra1b	0.0373604	0	0.015516	0	0	0.0377534	0
Adra1d	0	0.0217879	0	0	0	0.0238229	0
Adra2a	0	0	0.011219	0	0.0096198	0.0340338	0.0100376
Adra2b	0.124626	0.0299678	0.108165	0.0692527	0.0369202	0.140488	0.0773681
Adra2c	0.0224712	0	0	0	0	0	0
Adrb1	0	0	0.0351179	0	0	0.0354942	0.0156958
Adrb2	0.186809	0.110445	0.123963	0.12409	0	0.176301	0.0856807
Adrb3	0.131375	0.0229091	0	0.0316975	0.0859444	0.305403	0.28745
Adrm1	0.108208	0.165749	0.157741	0.0512237	0.0145406	0.041598	0.030284
Adsl	0.791037	0.684798	0.689852	0.380391	0.269611	1.36959	0.574513
Adss	0.28734	0.243673	0.154099	0.173629	0.0484148	0.29311	0.126072
Adssl1	0.226694	0.227621	0.348874	0.0229677	0.021821	0.244712	0.224203
Adtrp	0.268935	0.025898	0.224186	0.32801	0.185189	0.889204	0.187581
Aebp1	0.0401932	0	0.0171882	0.0201228	0.0147563	0.116559	0.061461
Aebp2	0.169266	0.153421	0.200428	0.138353	0	0.207143	0.156972
Aen	0.151979	0.0205025	0	0.0153871	0.0791795	1.31655	0.0256817
Aes	0.42705	0.263068	0.31269	0.382129	0.0179328	0.251014	0.159499
AF067061	0	0	0	0	0	0.176693	0
AF067063	0	0	0	0	0	0	0
AF357399	0	0	0	0	0	0	0
AF366264	0.0862531	0.0251848	0.0881962	0.106715	0.0234033	0.35597	0.121996
Afap1	0.177364	0.0577949	0.0315773	0.0981499	0.0251815	0.286244	0.0956796
Afap1l1	0.0551158	0	0.0152499	0.0137935	0	0.132876	0.0272725
Afap1l2	0.208842	0.0107526	0.0674881	0.0237539	0.0696738	0.28471	0.0216865
Afdn	0.589877	0.173251	0.359323	0.163529	0.035048	1.10745	0.952152
Aff1	0.0451107	0.10519	0.0449484	0.0406677	0.048641	0.34252	0.0698711
Aff2	0.0388336	0.0559069	0.0607734	0.081703	0.0132076	0.194815	0.0435571
Aff3	0.0258537	0.0768015	0.0827062	0.0129468	0	0.249553	0.0246639
Aff4	1.11243	0.502607	1.03762	0.729901	0.47363	1.21481	0.17471
Afg1l	0.184194	0.0160628	0.134976	0.0207049	0.0149335	0.0231145	0
Afg3l1	0.291438	0.150826	0.0207312	0.181045	0	0.0816994	0.348996
Afg3l2	0.0883896	0.0903287	0.0698869	0.0884899	0	0.0847856	0.0625032
Afm	0.0789425	0.0163997	0.0177581	0.0555625	0.0187537	0.097247	0.0389924
Afmid	0.215767	0.034904	0	0.0350532	0.207626	0.200638	0
Afp	0.682848	0.039788	0	0	0.319246	0.181051	0.069621
Aftph	0.153854	0.217557	0.0887831	0.306849	0.0240084	0.678804	0.0937825
Aga	0.13469	0.0543001	0.14138	0.036585	0.0721108	0.0594095	0
Agap1	0.261985	0.0380208	0.0630123	0.0487671	0.00992655	0.474146	0.036047
Agap2	0.0272146	0.00695503	0.0150751	0.020442	0	0.495393	0.0134947
Agap3	0.166307	0.19793	0.128625	0.0230685	0	0.195422	0.0635603
Agbl1	0.0115032	0.0317745	0	0.0404965	0.0601704	0.275567	0.0691116
Agbl2	0.16586	0.0310086	0.0785751	0.0535793	0.051532	0.092306	0.00892437
Agbl3	0.225308	0.063565	0.154383	0.190156	0.0372263	0.611577	0.152365
Agbl4	0.238521	0.0544327	0.10258	0.124176	0.0806133	0.470276	0.0863622
Agbl5	0.502647	0.106064	0.125858	0.235611	0	0.373931	0.123674
Ager	0.0507385	0	0	0	0	0.0382023	0.0250191
Agfg1	0.108303	0.0856041	0.074716	0.108128	0.103209	0.177735	0.0324151
Agfg2	0.105425	0.0729255	0.0823106	0.049632	0	0.184298	0.086032
Aggf1	0.0827585	0.0315055	0.0341171	0.0908335	0	0.148234	0.0152496
Agk	0.451804	0.230011	0.395781	0.2542	0.136477	0.78534	0.109832
Agl	0.168114	0.102401	0.128038	0.164468	0.0402355	0.346216	0.060574
Agmat	0	0	0	0	0	0.0332967	0
Agmo	0.211696	0.0912037	0.22784	0.194873	0.0180163	0.286524	0.0635556
Ago1	0.363414	0.107643	0.0273341	0.00521567	0.0700945	0.382966	0.268352
Ago2	0.515191	0.0385711	0.297122	0.0621173	0.00767064	0.347236	0.0615743
Ago3	0.241601	0.232084	0.0158359	0.142512	0.00677736	0.460022	0.0189142
Ago4	0.326471	0.0591449	0.251988	0.0289071	0.25493	0.0517583	0
Agpat1	0.0292743	0.0432744	0.0702548	0.127164	0.0376947	0.343211	0.0937825
Agpat2	0.262591	0	0.0739985	0	0	0.161107	0.167293
Agpat3	0.136775	0.0345121	0.24729	0.0600687	0.0306857	0.440764	0.0222963
Agpat4	0.314343	0.0949373	0.288813	0.305529	0.0433915	0.484002	0.465894
Agpat5	0.0313286	0.0281714	0	0.0275974	0.0130919	0.0925303	0.0236946
Agps	0.18732	0.359135	0.0339854	0.0442231	0.0048513	0.72268	0.1309
Agr2	0.0605872	0.154099	0.166336	0.166832	0.115537	0.239071	0.098594
Agr3	0.0566591	0	0.0623215	0.0565584	0	0.187158	0
Agrn	0.0472634	0.0587441	0.0385859	0.0544912	0.00518967	0.118166	0.0613122
Agrp	0	0	0	0.0757857	0	0	0.0738496
Agt	0.0642882	0.0218895	0.0236909	0	0.0407322	0.0239337	0
Agtpbp1	1.52346	0.377597	0.167262	0.168523	0.297211	1.72497	0.397421
Agtr1a	0.0181635	0.0185564	0.30486	0.0363544	0	0.447536	0
Agtr1b	0.0214787	0.0410338	0.027877	0.0252373	0.0700633	0.0625044	0.0184229
Agtr2	0.271183	0.036245	0	0.0118359	0.0112263	0.0132322	0.0117063
Agtrap	0.319512	0.168792	0.122767	0.105895	0.00969418	0.281273	0.0803574
Agxt	0	0.0494707	0	0	0	0	0.0474995
Agxt2	0	0.0949358	0.0246373	0.185909	0.0517978	0.397249	0
Ahctf1	0.793632	0.461027	0.33866	0.242387	0.117966	0.805837	0.499223
Ahcy	0.363938	0.0834098	0.475658	0.062143	0.0147438	0.143571	0
Ahcyl1	0.533903	0.0992501	0.335254	0.614661	0.0535898	0.408094	0.0795799
Ahcyl2	0.721584	0.37262	0.320999	0.762473	0.092333	0.812256	0.260456
Ahdc1	0.0305768	0	0.0968792	0.0124972	0.00609112	0.302952	0.0473147
Ahi1	0.0994495	0.0692252	0.127959	0.0907355	0.0149136	0.266321	0.0535596
Ahnak	0.364571	1.14852	0.204358	0.287268	0.0408116	0.603416	0.25391
Ahnak2	0.0411048	0.0356904	0.0154487	0.0286429	0	0.068167	0.0138273
Ahr	0.180404	0.148207	0.150888	0.150225	0.00648835	0.140535	0.0745663
Ahrr	0.915049	0.287147	0.061105	0.446304	0.275287	1.28114	0.102061
Ahsa1	0.352898	0.369674	0.18098	0.128226	0	0.333682	0.153352
Ahsa2	0.16865	0.111904	0.0875069	0.0773803	0	0.175962	0.3248
Ahsg	0.0963685	0	0	0	0	0.211602	0.0276978
AI115009	0	0	0.0242267	0	0.020829	0.048948	0
AI182371	1.21499	0.432574	0.361624	0.273962	0.127487	1.53056	0.203269
AI197445	0.122698	0.090666	0.0976171	0.0626056	0.0228835	0.347386	0.183636
AI314278	0.35854	0.0486731	0.214504	0.283036	0.117381	0.433003	0.153488
AI413582	0.343348	0	0.161482	0.199166	0.0576726	0.139339	0.304391
AI427809	0.0769746	0.0896362	0.163272	0.153468	0	0.74047	0.0425662
AI429214	0.0209523	0.0214027	0	0	0.0597358	0.0469352	0.0620717
AI463170	0.046355	0.098319	0	0	0	0	0.045429
AI463229	0.167193	0.103773	0.223124	0.187403	0.0280125	0.601123	0.118776
AI464131	0.0285235	0.00994521	0.147444	0.0490166	0	0.116825	0.0292231
AI467606	0.0561392	0	0	0.0560413	0	0.186628	0.109715
AI480526	0.123827	0	0	0.00365506	0	0.242338	0.0938599
AI481877	0.0952145	0	0.0543791	0.0340174	0.0155555	0.111734	0.016802
AI504432	0.0136175	0.0139204	0.00754317	0.0477336	0	0.0762973	0.0202572
AI506816	0.496598	0.130281	0.532114	0.45705	0.0153619	0.525748	0.367358
AI507597	0	0	0	0	0	0	0
AI593442	0.0202533	0.00690131	0.0221976	0.0135228	0	0.0302611	0.0133907
AI597479	0.0223821	0.0114374	0.0495615	0	0.0212535	0.0250559	0.0221676
AI606181	0.104006	0.0573106	0.0310463	0.0140357	0.0133172	0.164988	0.0416245
AI606473	0.0236375	0	0	0	0.0224687	0.156703	0
AI646519	1.57195	0	0.41824	0	0.0628798	1.40481	0.361121
AI661453	0.0313191	0.0304237	0.0433655	0.0297971	0	0.0964905	0.0293469
AI662270	0.376357	0.111483	0.237032	0.299156	0.0145345	0.696867	0.197784
AI837181	0	0.0280374	0	0	0	0.0918703	0.0270608
AI838599	1.88871	0.603275	0.608275	1.05353	0.456728	2.58084	0.675047
AI839979	0.377615	0.23571	0.148976	0.335064	0.0769379	1.14329	0.224734
AI847159	0.127709	0.130165	0.265339	0.420354	0.121801	0.374411	0.0622539
AI849053	0.0894069	0.0154345	0	0.0445606	0.0140592	0.117206	0.0298857
AI854703	0.0219866	0.0112354	0.0243435	0.0202614	0.0104388	0.045316	0.0100238
AI987944	0.201012	0.124964	0.042131	0.0763603	0.0184263	0.338228	0.0666647
Aicda	0	0	0.0182355	0.0490904	0.0638401	0.215584	0.065196
Aida	0.180103	0.21478	0.157986	0.145722	0	0.544828	0.0728177
Aif1	0.965233	0.524833	0.274389	0.372119	0	0.609967	0.36457
Aif1l	0.17848	0	0.0818781	0.0250077	0	0.206282	0.0370951
Aifm1	0.0806488	0.0364284	0	0.0179815	0.129285	0.322309	0.0176219
Aifm2	0.194456	0.0128997	0.0303958	0.243861	0	0.0779155	0.0249927
Aifm3	0	0.134889	0.0121973	0.0227827	0	0.261568	0.0275676
Aig1	0.654744	0.114193	0.203573	0.140593	0.0314672	0.387149	0.0607653
Aim2	0.337293	0.41816	0.471183	0.573946	0.231299	1.50627	0.503402
Aimp1	0.509154	0.392382	0.144651	0.0486179	0.16709	0.172838	0.207964
Aimp2	0.227575	0.00309318	0.0452201	0.0819773	0.0473757	0.394021	0.0131043
Aip	0.425709	0.0716689	0.231655	0	0	0.0816994	0.0333441
Aipl1	0	0.0411763	0.03811	0	0.0169462	0.20962	0.018893
Aire	0.137213	0.0213298	0.197862	0.0476701	0.0125042	0.560358	0.214201
Airn	1.07198	0.701348	0.30403	0.5957	0.347498	2.0209	0.503544
Ajap1	0.0127899	0.0885785	0	0	0	0.0143126	0.0126612
Ajm1	0	0	0	0	0	0	0
Ajuba	0.0364026	0.0596467	0.0400515	0.0800264	0	0.0917041	0
Ak1	0.0197782	0.0404091	0.0218705	0.0584613	0	0.110489	0
AK157302	0.0806926	0.0242471	0	0	0	0	0
Ak2	0.257209	0.11695	0.151868	0.0458212	0.0217665	0.218331	0.0890828
Ak3	0.0418554	0.114055	0.108086	0.069832	0.0132513	0.0312174	0.0690328
Ak3l2-ps	0.10675	0	0.0467027	0	0	0	0
Ak4	0.0418998	0.139051	0.0348475	0.0275809	0.00871611	0.22419	0.0181969
Ak5	0.0116896	0.129715	0.0137939	0.1337	0	0.1897	0
Ak6	0.133736	0.096242	0.0361772	0.142199	0	0.565601	0.0967597
Ak7	0.490537	0.108038	0.972301	0.0251617	0	2.17904	0.0882491
Ak8	0	0	0.361402	0	0.320232	0.389226	0.183903
Ak9	0.0757238	0.011319	0.00848721	0.031962	0.0219164	0.127923	0.0557239
Akain1	0	0	0	0	0.0164658	0.0738188	0.0163209
Akap1	0.175672	0.0451005	0	0.014727	0	0.0813074	0.0615189
Akap10	0.100441	0.0351561	0.0829197	0.0691631	0.0298275	0.33183	0.111078
Akap11	0.109341	0.0643021	0.0147609	0.0877339	0.0126468	0.157362	0.0834247
Akap12	0.0959094	0	0.0141678	0.0320195	0.0121376	0.0700357	0.0190254
Akap13	1.22791	0.919275	0.930037	0.675516	0.249414	1.67486	0.536637
Akap14	0.045488	0.0232308	0	0.0227545	0	0.0507886	0.0224478
Akap17b	0.184783	0.0314433	0.0139633	0.0126224	0.0292919	0.10297	0.00625023
Akap2	0.292299	0.0174553	0.0237664	0.391444	0.0493057	0.125633	0.0609629
Akap3	0.0493538	0	0.0300828	0	0	0	0.0134502
Akap4	0	0	0	0.0276261	0	0	0.0136567
Akap5	0.0525227	0.0418219	0.0457506	0.04521	0.0260524	0.171666	0.0357917
Akap6	0.0598562	0.0194528	0.0435593	0.0475985	0.0182487	0.151626	0.0119126
Akap7	0.22637	0.109315	0.184901	0.11565	0.0356467	0.400004	0.093542
Akap8	0.152832	0.0549063	0.141179	0.0549546	0.01982	0.229068	0.071524
Akap8l	0.0193506	0.0593048	0.0427983	0	0.0183873	0.0648666	0.0191181
Akap9	0.690256	0.181235	0.467269	0.427733	0.0705414	0.862453	0.415473
Akip1	0.23587	0.044069	0.344839	0.0783696	0	0	0.0847369
Akirin1	0.114949	0.124719	0.155514	0.0511458	0.0121297	0.474292	0.0252872
Akirin1-ps	0	0	0	0	0	0	0
Akirin2	0.212122	0.0922433	0.23319	0.21187	0.0580573	0.202191	0.118628
Akna	0.0302659	0.0440146	0.0254514	0.0323462	0	0.0804552	0.0675578
Aknad1	0.102388	0.048878	0.0176597	0.0418504	0.0143785	0.113504	0.047362
Aknaos	0	0.161835	0	0	0	0.0440964	0.0389316
Akp-ps1	0.0206111	0	0.0227889	0	0	0.0576069	0.0509112
Akp3	0.025779	0	0	0	0	0.0833184	0
Akr1a1	0.5129	0.69412	0.783315	0.49194	0.277387	1.15982	0.87338
Akr1b10	0.441202	0.143185	0.161423	0.125418	0.103056	0.571329	0.189296
Akr1b3	0.328963	0.109245	0.591816	0.260939	0.0537405	0.610083	0.141707
Akr1b7	0.0332826	0	0.0367322	0	0	0	0.0327455
Akr1b8	0.186663	0.38115	0.343456	0.27313	0.0521453	0.48532	0.245026
Akr1c12	0.203403	0.155749	0	0.0903775	0	0.0434305	0
Akr1c13	0.203178	0.155534	0.289887	0.0451333	0	0.245294	0
Akr1c14	0.0325134	0	0.0539571	0.0122295	0.0154434	0.135072	0.18736
Akr1c18	0.0396886	0.154714	0.131285	0.079325	0	0.220718	0
Akr1c19	0.258113	0.0265461	0.0431557	0.110534	0.0923574	0.160057	0.109461
Akr1c20	0.224557	0	0	0.0638391	0	0.142651	0.0633305
Akr1c21	0.145989	0.0743669	0.0801056	0	0	0.0363526	0.103087
Akr1c6	0	0	0.200437	0.131988	0	0.173782	0.0296812
Akr1cl	0.417196	0.211571	0.24904	0.138777	0.109048	0.570396	0.175044
Akr1d1	0.101924	0.0743927	0.0483395	0.0291505	0.0276605	0.243531	0.1466
Akr1e1	0.204781	0.0909109	0.229791	0.136865	0.046776	0.681344	0.128779
Akr7a5	0.169287	0	0.0769264	0.0330654	0	0.0774012	0.032541
Akt1	0.700815	0.164212	0.609252	0.173574	0.0138799	0.686331	0.101601
Akt1s1	0.6829	0	0.721742	0	0	0.0453062	0.035762
Akt2	0.299626	0.135811	0.109764	0.059234	0.0960378	0.602509	0.0651181
Akt2-ps	0	0	0	0	0	0.0512359	0
Akt3	0.165235	0.196851	0.121674	0.0550864	0.0523719	1.105	0.0399261
Aktip	0.60836	0.161204	0.307374	0.0355446	0.170269	0.656136	0.194484
AL589692.1	0	0	0	0	0	0	0
AL589878.1	0	0.193761	0	0	0	0	0
AL592112.1	0	0	0	0	0	0.166898	0
AL607142.1	0	1.00172	1.30104	0	0	1.20738	0
AL731706.1	0	0	0	0	0	0	0
AL731706.2	0	0	0	0	0	0	0
AL732309.1	0	6.70978e-05	0.0434841	0.00479732	0	0.0275748	0
AL805899.1	0.0807747	0	0	0	0	0	0.0396511
AL805899.2	0	0.0324771	0.035116	0.0318072	0	0.070891	0
AL929555.1	0	0.112785	0	0	0	0.121276	0
Alad	0.0714226	0.109353	0.0393987	0.0356972	0	0.0772786	0
Alas1	0.665793	0.289892	0.445052	0.349289	0.0903764	0.857038	1.13516
Alas2	0.0214169	0	0.152168	0	0.0187638	0.178267	0.135781
Alb	0.0593345	0.0404091	0.503222	0.501479	0.224652	0.110489	0.019538
Alcam	0.223667	0.227488	0.319292	0.2954	0.075571	0.75711	0.0752638
Aldh16a1	0.571606	0.207592	0.193984	0.169235	0.0103766	1.51898	0.186411
Aldh18a1	0.0992206	0.181972	0.392799	0.0775434	0.0107283	0.654993	0.0957474
Aldh1a1	0.405875	0.0669397	0.0662748	0.172633	0.0616255	0.247597	0.17032
Aldh1a2	0.070389	0.0719146	0.0389301	0.0352228	0	0.0196708	0.0521849
Aldh1a3	0.438648	0.489175	0.518587	0.454576	0.0264847	0.590379	0.374088
Aldh1a7	0.0972145	0	0.0430018	0	0.0184751	0.132673	0
Aldh1b1	0.03463	0	0.0574609	0	0.0329005	0.0580696	0
Aldh1l1	0.24169	0.126807	0.0305117	0.226936	0	0.582054	0.038289
Aldh1l2	0.157225	0.406983	0.175478	0.254837	0.0559131	0.571109	0.134102
Aldh2	0.292843	0.386246	0.24061	0.377852	0.0407852	0.330668	0.463078
Aldh3a1	0.071372	0.145779	0.13145	0.195947	0	0.583887	0.0469431
Aldh3a2	0.248402	0.228999	0.434597	0.160723	0.157598	0.334451	0.0728176
Aldh3b1	0.0432629	0.0441914	0.0239136	0	0	0.193266	0.128141
Aldh3b2	0.0739586	0	0.0620446	0	0	0.0717931	0.0184789
Aldh3b3	0.0809271	0.0308441	0.0556958	0.0100724	0	0.0931093	0.042254
Aldh4a1	0.0370397	0.0117086	0.0345996	0	0.0108791	0.0416765	0.030954
Aldh5a1	0	0.0137219	0	0	0.0127417	0.041385	0.0199688
Aldh6a1	0.206527	0.0232936	0.0272897	0.014095	0.0381855	0.0691145	0.0112861
Aldh7a1	0.120294	0.186969	0.243779	0.0506917	0.0216582	0.413959	0.0909756
Aldh8a1	0.361324	0.0220937	0.213406	0.0495378	0.0446753	0.586039	0.0918007
Aldh9a1	0.0967068	0.0847048	0.322437	0.110686	0.0528577	0.185477	0.0546881
Aldoa	2.21308	1.83947	2.50465	1.84539	0.391447	3.66742	1.89738
Aldoa-ps3	0.273478	0	0	0	0	0.292691	0.254146
Aldoa-ps4	0	0	0	0.0637078	0	0	0.0622539
Aldoart1	0.0588087	0	0.0216771	0	0	0.0438065	0
Aldoart2	0.049607	0.0506633	0	0	0	0	0
Aldob	0.152747	0.0612067	0.0220842	0.151906	0.127412	0.181201	0
Aldoc	0.320908	0	0.0155767	0.0864779	0	0.0944756	0.142802
Alg1	0.215311	0.0701761	0.0379302	0	0	0.525584	0
Alg10b	0.0292289	0.0179284	0.0323863	0.0351303	0	0.0458648	0.0289955
Alg11	0.243716	0.0671201	0.0746964	0.0624204	0.24158	0.14208	0.0434566
Alg12	0.103161	0.0322415	0.226291	0.0346029	0.000119165	0.259566	0.0738496
Alg13	0.209487	0.0780657	0.241792	0.300521	0.0143489	1.43634	0.625994
Alg14	0.0394925	0.097673	0.295751	0.188139	0.0375277	0.110311	0.207316
Alg2	0.0258227	0	0.121052	0	0.0122621	0.0722406	0
Alg3	0.089653	0	0.0738642	0.066913	0.031836	0.0428132	0
Alg5	0.375581	0.0939797	0.0727082	0.121458	0.0264625	0.510864	0.130042
Alg6	0.550734	0.221633	0.258134	0.402546	0.22748	0.999076	0.289532
Alg8	0.121466	0.0403006	0.130071	0.197853	0.0485129	0.0881545	0.0194858
Alg9	1.06171	0.722945	0.289621	0.424505	0.0666085	2.84293	0.937863
Alk	0.0765452	0.0156477	0.0303295	0.0515601	0.0145467	0.164184	0.0137985
Alkal1	0.0462966	0	0.0509992	0	0	0.0514166	0
Alkal2	0.0275805	0.0844913	0	0.110338	0.0262254	0.040104	0.0815455
Alkbh1	0.1691	0.271598	0.200358	0.0855403	0.0495825	0.373308	0.24633
Alkbh2	0.050921	0.0402073	0	0	0	0.0564934	0
Alkbh3	0.936741	0.233994	0.0624171	0.0662319	0	0.356862	0.316493
Alkbh3os1	0	0	0	0	0	0.0298612	0
Alkbh4	0.0968727	0.0244091	0.0528236	0	0	0.026677	0.0471593
Alkbh5	0.123243	0.0987835	0.249118	0.159352	0.0202993	0.438001	0.0860996
Alkbh6	0.479254	0.101785	0	0.123771	0.0696585	0.898224	0.0719501
Alkbh7	0	0	0.0722818	0	0	0.232346	0
Alkbh8	0.385109	0.136413	0.18588	0.226752	0.165236	0.752478	0.330893
Allc	0.0608793	0	0	0.0608765	0	0.101782	0.0299739
Alms1	0.457973	0.114693	0.321475	0.304918	0.128045	0.730351	0.279911
Alms1-ps1	0	0.0188642	0	0.0475586	0	0	0.0638461
Alms1-ps2	0.283789	0.035515	0.00850179	0	0.0165127	0.433211	0.0452628
Alox12	0.0537413	0.0141367	0.0770054	0.122407	0.012349	0.195504	0.1453
Alox12b	0	0	0	0.0978438	0	0.072872	0.0644472
Alox12e	0.0714319	0	0	0	0.0155399	0.412494	0.0161761
Alox15	0.0329069	0.0168111	0.0546086	0.0988076	0	0.073588	0.0813496
Alox5	0.134403	0.0220809	0.25118	0.047135	0.117826	0.404029	0.0676353
Alox5ap	0.59733	0.571063	0.436945	0.278536	0.128339	0.581704	0.383375
Alox8	0.165177	0.027558	0.0729294	0.0405584	0.0197202	1.84945	0.120254
Aloxe3	0.123396	0.00845533	0.157643	0.162768	0.0232	0.484731	0.135759
Alpi	0.0340044	0.069485	0.0188085	0	0	0.0190082	0.0336195
Alpk1	0.170637	0.100423	0.0260948	0.0562987	0.0160215	0.372717	0.230153
Alpk2	0.272049	0.116442	0	0.408732	0.0147804	0.581596	0.0342567
Alpk3	0.0237155	0	0.0131385	0	0.0112549	0.0199354	0.0235255
Alpl	0.078301	0.0320025	1.72701	0	0	0.891236	0.0985927
Alppl2	0.0199719	0.0802498	0	0	0	0.0223132	0
Als2	0.163392	0.0721141	0.0234131	0.104603	0.0133837	0.180204	0.107674
Als2cl	0.0771314	0.0475634	0.0625129	0.0838754	0	0.509005	0.0184458
Als2cr12	0.150294	0.166553	0.145868	0.165509	0	0.281744	0.129625
Alx1	0.0180465	0.0518176	0.0416928	0.0612895	0.0362282	0.171751	0.0926865
Alx3	0.0216442	0	0.0239276	0	0.0205706	0.0241724	0.0918923
Alx4	0.0540464	0.015409	0.0229193	0.0109883	0.0166956	0.0519431	0.0115176
Alyref	0.334437	0.213322	0.379297	0.233616	0	0.689131	0.37923
Alyref2	0.0419642	0.0342242	0.0175665	0.0335175	0	0.206798	0.0329823
Amacr	0.0153011	0.0821826	0.265373	0.0804262	0	0.273639	0.0782877
Ambn	0	0	0.0484245	0.0527553	0	0.0882617	0
Ambp	0.0336797	0	0	0	0	0.423792	0
Ambra1	0.0843445	0.466288	0.461927	0.0754747	0.826632	1.56128	0.0735518
Amd-ps1	0	0	0	0	0	0.0499817	0
Amd-ps3	0.114457	0	0	0	0	0	0
Amd-ps4	0	0	0	0	0	0	0
Amd-ps5	0	0	0	0.135667	0	0	0
Amd-ps6	0.0445004	0	0.0490333	0	0	0.0988837	0
Amd1	0.227926	0.123969	0.176025	0.272282	0.0334086	0.552078	0.149934
Amd2	0.037445	0	0.0488057	0	0.00114525	0.0753847	0.0573467
Amdhd1	0.0163654	0	0	0.0163799	0	0.0365979	0
Amdhd2	0.18083	0.027809	0.204162	0.120072	0	0.418614	0.142622
Amelx	0.0553769	0.059986	0.154391	0	0.136249	0.287211	0.162375
Amer1	0.0497484	0.0277441	0.0206358	0.036271	0.0129278	0.126107	0.0329929
Amer2	0.0568275	0.0332895	0.0273632	0.100424	0.0551506	0.125585	0.057131
Amer3	0	0	0.019295	0.026168	0	0.0390265	0
Amfr	0.338963	0.12455	0.201462	0.153672	0.028243	0.167576	0.220916
Amh	0	0	0	0	0	0	0
Amhr2	0	0.675535	0	0.0235864	0	0.046595	0
Amigo1	0.0226954	0.021223	0.0153336	0.0310551	0	0.0310187	0.0305769
Amigo2	0.0279887	0.013302	0.0432235	0	0	0	0.0138485
Amigo3	0.0155211	0	0	0	0	0.0173582	0
Ammecr1	0.125633	0.0499439	0.0618586	0.104852	0.00662539	0.18003	0.0276861
Ammecr1l	0.162887	0.080103	0.029873	0.0850292	0.0138854	0.165968	0.0673277
Amn	0	0	0	0	0	0	0
Amn1	0.23165	0.0712582	0.180266	0.187099	0.101949	0.42288	0.169985
Amot	0.207604	0.199952	0.0366846	0.10711	0.0157508	0.392477	0.0231431
Amotl1	0.125012	0.0566826	0.0320994	0.0600391	0.0243253	0.248896	0.0344338
Amotl2	0.462908	0.244841	0.188378	0.0856721	0.0105719	0.272006	0.10064
Ampd1	0.368449	0	0	0.123192	0.0875351	0.58669	0.142671
Ampd2	0.0425405	0.141119	0.20882	0.0211712	0.0405006	0.172261	0.0608012
Ampd3	0.0787409	0.161249	0.031142	0.113121	0	0.239894	0.027866
Amph	0.199216	0	0.0420342	0.0818118	0	0.0943884	0.0125135
Amt	0.108842	0.172917	0.023771	0.0803099	0	0.288552	0.175696
Amtn	0.0434984	0	0.0958723	0	0	0.145018	0
Amy1	0.0691316	0	0.103797	0.0368135	0	0.145683	0.0916614
Amy2-ps1	0.0390967	0	0.0862254	0.0781451	0	0.0434912	0
Amy2a1	1.03984	3.49832	0.0771009	0	0	1.89823	0.549766
Amy2a2	0.15085	0.57336	0.056149	0.0552848	0.0180217	0.667868	0.112429
Amy2a3	0.15085	0.57336	0.056149	0.0552848	0.0180217	0.667868	0.112429
Amy2a4	0.15085	0.57336	0.056149	0.0552848	0.0180217	0.667868	0.112429
Amy2a5	0.864347	0.35457	0.205274	0.251402	0	2.07452	0.23533
Amy2b	0.0531367	0.0275885	0	0	0.0633564	0.156942	0.0258709
Amz1	0.279305	0.326745	0.235209	0.171136	0.15779	0.723491	0.421475
Amz2	0.268531	0.549079	0.0973122	0.066615	0.0987969	0.271894	0.225718
Anapc1	0.45411	0.274989	0.231566	0.147902	0.149796	1.11101	0.224025
Anapc10	0.538467	0.387084	0.332217	0.369457	0.186256	1.20207	0.332956
Anapc11	0.217856	0.296002	0.0881325	0.204437	0.0327301	0.40389	0.146426
Anapc13	0.156793	0	0.209308	0.177978	0	0.0393757	0
Anapc15	0.156363	0.27915	0.321869	0.278601	0.0659774	1.92704	0.477384
Anapc15-ps	0.165108	0	0	0	0	0.178333	0
Anapc16	2.27108	1.05327	0.970635	1.51298	0.142227	1.89469	0.45984
Anapc2	0.190579	0.198196	0.05037	0.0318072	0.0131202	0.199837	0.134052
Anapc4	0.60705	0.248538	0.526022	0.528547	0.120304	0.736123	0.151235
Anapc5	0.444226	0.367787	0.198023	0.405274	0	0.521724	0.0362252
Anapc7	0.13074	0.0376692	0.110264	0.0340765	0.0261749	0.221923	0.0531663
Ang	0	0	0.146647	0.120154	0	0.147592	0.130057
Ang-ps1	0	0	0	0	0	0	0
Ang-ps2	0	0	0	0	0	0	0
Ang-ps3	0.287037	0	0	0	0	0	0
Ang2	0.153401	0	0	0	0.0487165	0.340361	0.0500409
Ang4	0.0691443	0	0.075922	0.0689643	0	0.381982	0
Ang5	0.0703369	0.0716689	0	0.144189	0	0	0
Ang6	0	0	0	0	0	0	0
Angel1	0.124374	0.174926	0.321736	0.140239	0	0.108011	0.0297122
Angel2	0.0749318	0.0823629	0.101831	0.0754744	0.022613	0.182511	0.0322327
Angpt1	0.278836	0.0783823	0.302444	0.123341	0.0423429	0.470823	0.276049
Angpt2	0.0701484	0	0.0747838	0.0462447	0.0112555	0.0867119	0.059975
Angpt4	0.0510539	0	0.0188259	0	0	0.0380515	0.0504758
Angptl1	0	0	0.0507656	0.0318071	0	0.132017	0
Angptl2	0.0348371	0.069803	0.0128561	0.0281345	0	0.121764	0
Angptl3	0.0165275	0.0746627	0.0804222	0.0281547	0.0699537	0.235945	0.0163428
Angptl4	0.122554	0.313559	0.0259781	0.0469937	0.0111426	0.413679	0.0580741
Angptl6	0	0	0	0	0	0	0
Angptl7	0.0927439	0.186279	0.118081	0.0556876	0.0528726	0.466518	0.102412
Angptl8	0.0534418	0	0	0.0533581	0	0	0
Ank	0.0423641	0	0	0.0442796	0	0.094635	0.0438027
Ank1	0.153592	0.0970247	0.113821	0.0614162	0.00872672	0.586237	0.0558494
Ank2	0.911419	0.203275	0.917365	0.801752	0.432529	2.16898	0.52071
Ank3	0.6076	0.262716	0.312397	0.196603	0.167602	1.09134	0.342097
Ankar	0.597663	0.510193	0.0392626	0.240604	0.0184692	0.238226	0.112339
Ankdd1a	0.0870592	0.0723402	0.10319	0.128887	0	0.175968	0
Ankdd1b	0.0259872	0.0157859	0	0.0266408	0	0.616532	0
Ankef1	2.65614	1.89403	2.40451	2.72496	1.1386	5.34531	1.73499
Ankfn1	0.0326311	0.0150818	0.327229	0.0178855	0	0.145942	0.137339
Ankfy1	0.266108	0.0853569	0.092462	0.332738	0.022824	0.399852	0.103988
Ankhd1	0.358251	0.291686	0.274297	0.273312	0	1.27176	0.780459
Ankib1	0.0644208	0.0956565	0.0919703	0.218324	0.061343	0.272478	0.307781
Ankk1	0	0.0147906	0	0	0	0.0161915	0
Ankle1	0.0607466	0.0482314	0.0989749	0.0855764	0	0.558492	0.079309
Ankle2	0.139728	0.151635	0.0339163	0.078037	0	0.114966	0.0760039
Ankmy1	0.0140002	0	0.0397618	0	0.0113693	0.0938043	0.0118549
Ankmy2	0.324281	0.120669	0.126282	0.0975054	0.0183139	0.431279	0.0861875
Ankra2	0.221616	0.0183927	0.13288	0.304304	0.0375187	0.751715	0.0846626
Ankrd1	0.161917	0.0945023	0.17896	0.161988	0	0.335714	0.0684812
Ankrd10	0.0522655	0.088998	0.0385431	0.150026	0	0.0677101	0.0172225
Ankrd11	0.519985	0.337432	0.288925	0.289594	0.00891286	0.685677	0.221195
Ankrd12	0.0726537	0.0442818	0.183927	0.377884	0.00327277	0.947495	0.359495
Ankrd13a	0.236058	0.239982	0.0685177	0.161225	0.0192195	0.281754	0.144502
Ankrd13b	0	0	0	0	0	0.175587	0
Ankrd13c	2.33283	0.452186	1.30506	1.1267	0.0422871	3.22941	0.543854
Ankrd13d	0.0187931	0	0.132448	0	0	0.0210027	0.159652
Ankrd16	0.147855	0.0431919	0.0957736	0.0317038	0.121801	0.219334	0.100466
Ankrd17	0.74409	0.309579	0.356983	0.379442	0.107502	0.747224	0.355791
Ankrd2	0.0398178	0.040634	0.0439032	0	0.0757996	0.044286	0
Ankrd22	0.133663	0.0909132	0	0.0462531	0	0.0258079	0.0684384
Ankrd23	0.151409	0	0.0452201	0	0	0.147889	0.260919
Ankrd24	0.389677	0.214044	0.219582	0.061851	0.0325468	0.791889	0.321073
Ankrd26	0.0380538	0.0166728	0	0.0217801	0.0103194	0.228985	0.00539351
Ankrd27	0.141765	0.148926	0.229368	0.343592	0	0.704584	0.0486605
Ankrd28	0.210046	0.225418	0.273769	0.120319	0.0316071	0.451599	0.200111
Ankrd29	0.0735028	0.0150215	0.0325355	0.0856721	0	0.14397	0.0832933
Ankrd31	0.0516892	0.250931	0.0163696	0.0221983	0.0784659	0.173272	0.0796554
Ankrd33	0.123025	0	0	0	0	0.106899	0
Ankrd33b	0.134704	0.113818	0.30835	0.0881358	0.0941713	0.279316	0.134874
Ankrd34a	0	0.0155957	0.0337774	0	0	0.0512115	0
Ankrd34b	0	0.011654	0	0	0	0.071367	0.0379372
Ankrd34c	0.0677941	0.0199908	0.035362	0.0527489	0.0455426	0.146432	0.0620636
Ankrd35	0.0955836	0.0096845	0	0	0.0111831	0.0318333	0.00938908
Ankrd36	0.223265	0.0829088	0.0328246	0.00989361	0.0388468	0.317509	0.0305003
Ankrd37	0.604447	0	0.331108	0.299949	0	0.0626827	0.292027
Ankrd39	0.165014	0.0444447	0.0871323	0.126062	0.0188146	0.40672	0.21146
Ankrd40	0.141605	0.0814842	0.245203	0.0111067	0	0.384829	0.0878957
Ankrd42	0.054558	0.103883	0.0777439	0.0766834	0.0359025	0.267511	0
Ankrd44	0.611678	0.19669	0.258802	0.382283	0.0926914	2.00649	0.33605
Ankrd45	0.148349	0	0	0.105881	0.101845	0.41522	0
Ankrd46	0.233341	0.0559076	0.0348473	0.0315243	0	0.232744	0
Ankrd49	0.0737036	0.0971825	0.141312	0.176692	0.0115083	0.0985044	0.0229998
Ankrd50	0.0676003	0.237374	0.0331682	0.0831941	0.0146193	0.143874	0.0615827
Ankrd52	0.0634945	0.0242403	0.0326741	0.0171208	0.0712418	0.0870656	0.229489
Ankrd53	0	0	0	0.0344596	0	0.078756	0.067804
Ankrd54	0.284114	0.0408934	0.06141	0.015284	0.0878673	0.128186	0.216993
Ankrd55	0.0605523	0.0779127	0.0428353	0.124285	0.0422705	0.232567	0.0444874
Ankrd6	0.180755	0	0.0378971	0.122953	0.00773507	1.07454	0.212145
Ankrd60	0	0	0.0616606	0.106799	0	0.124231	0
Ankrd61	0.0556208	0.0283982	0	0	0	0.0832684	0.0274065
Ankrd63	0.00783814	0	0.026047	0	0.00744086	0.0526873	0.0155417
Ankrd65	0	0	0	0	0	0	0.0496324
Ankrd66	0.032516	0.0663903	0.0358901	0	0	0.0724495	0.0639972
Ankrd7	0.037499	0	0.0413604	0	0	0	0
Ankrd9	0	0.0662364	0.0169309	0.0153158	0	0.0295684	0.0288593
Anks1	0.291802	0.353324	0.0723666	0.0704477	0.0608884	0.250939	0.0896544
Anks1b	0.211103	0.217214	0.301913	0.217042	0	0.623805	0.150226
Anks3	0.232266	0.0965134	0.199191	0	0.0624289	0.43668	0.0728176
Anks4b	0.112032	0.12267	0.103	0.0507294	0.0224601	0.355446	0.0526547
Anks6	0.0851799	0	0.109366	0.0627298	0.010692	0.257534	0.0111516
Ankub1	0.165313	0.0578608	0.171246	0.124567	0.0280073	0.296917	0.0575394
Ankzf1	0.120085	0.0146463	0.0250245	0.0400949	0.0335181	0.363528	0.0316188
Anln	0.174485	0.0692875	0.0697118	0.062863	0.141429	0.342481	0.164702
Ano1	0.306168	0.0890529	0.0557547	0.123442	0.0592425	0.427961	0.390859
Ano10	0.982137	0.413729	0.370811	0.733403	0.174271	1.94799	0.748048
Ano2	0.0896986	0.0857455	0	0.0634878	0	0.14932	0.081616
Ano3	0.0224946	0.0927909	0.0124627	0	0.0213505	0.0840461	0.0774565
Ano4	0.802163	0.284774	0.398168	0.586631	0.0289269	1.05808	0.744639
Ano5	0.0570209	0.0295985	0.0157759	0.024166	0	0.100478	0.028729
Ano6	0.400345	0.350075	0.444692	0.234899	0.111512	1.01292	0.420946
Ano7	0.129535	0	0.0145886	0.0634878	0.0125177	0.0540014	0.0382254
Ano8	0.0469702	0.0489934	0.0498543	0.0952023	0.0100299	0.0607512	0.0104638
Ano9	0.114431	0	0.0677125	0.0129349	0.0587428	0.326194	0.0724859
Anp32-ps	0	0	0	0	0	0.216528	0
Anp32a	0.156134	0.182108	0.43375	0.167359	0.0777649	1.22791	0.483051
Anp32b	0.0954721	0.268152	0.237398	0.191018	0	0.479565	0.0941968
Anp32b-ps1	0	0.0645232	0	0	0	0.210097	0
Anp32e	0.503676	0.30423	0.0760638	0.183863	0.0764	0.497723	0.0267917
Anpep	0.329776	0.0658822	0.204498	0.130285	0	2.34428	0.0336191
Antxr1	0.375174	0.0527211	0.131329	0.109285	0.0418852	0.218867	0.115036
Antxr2	0.200063	0.20357	0.116043	0.199165	0.0957059	0.517426	0.0709117
Antxrl	0.0779683	0.0637332	0.0517614	0.315044	0	0.206933	0.0462711
Anxa1	0.53984	0.960955	0.677889	0.776587	0.0877557	1.36504	0.242056
Anxa10	0.562139	0.607904	0.503356	0.456097	0.0334466	0.5229	0.257081
Anxa11	0.153752	0.156425	0.27235	0.0361988	0.0171198	0.340966	0.207481
Anxa11os	0.0159529	0.0163	0	0.0159674	0.0151544	0.0713573	0.0473319
Anxa13	0.107658	0.256404	0.329085	0.149248	0	0.221122	0.0705583
Anxa2	1.71448	1.32669	1.93396	0.954895	0.543896	1.91895	1.12754
Anxa3	1.18264	1.42679	0.466663	0.59453	0.0738904	0.658875	0.347442
Anxa4	1.13993	0.360547	0.568818	0.925715	0.072373	1.98372	0.446571
Anxa5	0.685486	0.627698	0.413079	0.563955	0.0902759	1.07594	0.27988
Anxa6	0.191656	0.0981396	0.126994	0.114913	0.030414	0.375926	0.208009
Anxa7	0.790445	0.328736	0.325808	0.188028	0.155292	1.0771	0.784752
Anxa8	0.213852	0.109141	0.190748	0.0712561	0.020498	0.313139	0.0638836
Anxa9	0.445828	0.0261615	0	0.485022	0.214503	0.459822	0.0252617
Aoah	0.472771	0.131123	0.140214	0.144136	0	0.814314	0.101525
Aoc1	0.187766	0.0589497	0.101981	0	0.0602679	0.189158	0
Aoc2	0.0653977	0.0484417	0	0.0175502	0	0.086505	0
Aoc3	0.0694336	0.0354618	0.0385442	0.0782158	0.0247351	0.21298	0.0172466
Aox1	0.112396	0.0620679	0.0600457	0.0553359	0.0167203	0.149269	0.0468995
Aox2	0.0853165	0.0268356	0.029084	0.0525832	0.012459	0.161801	0.0325449
Aox3	0.15869	0.271381	0.104029	0.0777351	0.0157393	0.342438	0.0328803
Aox4	0.206277	0.0777844	0.101114	0.0448231	0.0145339	0.536386	0.116907
Ap1ar	0.251178	0.159247	0.128855	0.681808	0.00698558	0.55943	0.105845
Ap1b1	0.0953713	0.0970479	0.213973	0.227566	0.00979846	1.13749	0.219369
Ap1g1	1.59362	0.475252	0.907261	0.848067	0.51797	2.66824	0.335663
Ap1g2	0.483535	0.859633	0.365226	0.128707	0	0.568017	0.177259
Ap1m1	0.138812	0.320484	0.0455746	0.149379	0	0.253177	0.143182
Ap1m2	0.127477	0.0288757	0.0182242	0.196157	0	0.172313	0.109176
Ap1s1	0.191316	0.167083	0.16383	0.278359	0	0.611495	0
Ap1s2	0.284865	0.0738762	0.060581	0.0367278	0	0.158098	0.15548
Ap1s3	1.40807	0.389889	0.949959	0.761912	0.242733	2.58096	0.647916
Ap2a1	0.733535	0.270951	0.0900115	0.293274	0	1.07155	0.166627
Ap2a2	0.152136	0.0503849	0.179473	0.177548	0.00779917	0.243508	0.114014
Ap2b1	0.210602	0.146292	0.303883	0.322178	0.0102574	0.342417	0.137123
Ap2m1	0.328096	0.339876	1.18169	0.795202	0.122014	1.33049	0.18826
Ap2s1	0.279987	0.569915	0.573845	0.739869	0.0531806	0.246269	0.477151
Ap3b1	0.0955148	0.0781007	0.0740432	0.105207	0.0190617	0.168253	0.178798
Ap3b2	0.233151	0.0376383	0.0815403	0.0838808	0.141357	0.626405	0.133704
Ap3d1	0.0753427	0.343637	0.528578	0.130973	0.0575772	0.324656	0.0950358
Ap3m1	0.216876	0.13329	0.284838	0.184456	0.0597508	0.467796	0.228539
Ap3m1-ps	0	0	0	0	0	0	0
Ap3m2	0.0312962	0.0436933	0.034905	0.0938789	0.0300762	0.2154	0.0336708
Ap3s1	0.512539	0.235571	0.540513	0.353743	0.22	0.61769	0.0882537
Ap3s1-ps1	0	0	0	0	0	0	0
Ap3s1-ps2	0	0	0	0	0	0	0
Ap3s2	0.050899	0.0182726	0.0419207	0.107105	0.0164078	0.150585	0.1036
Ap4b1	0.127972	0.0439047	0	0.0446526	0.0212096	0.201813	0.0921245
Ap4e1	0.529971	0.150635	0.422156	0.276192	0.127377	0.959731	0.232648
Ap4m1	0.31916	0.188914	0.0331863	0.270244	0.0878175	0.30876	0.16277
Ap4s1	0	0.0437097	0	0.0856027	0	0	0
Ap5b1	0.0125967	0.0128731	0.0418316	0.0126111	0	0.0281942	0
Ap5m1	0.267108	0.0326119	0.0553513	0.160597	0.0208964	0.434719	0.0703722
Ap5s1	0.823176	0	0.3171	0	0	0.535056	0
Ap5z1	0.0596559	0.0590424	0.0210811	0.0328683	0.0401511	0.115263	0.14394
Apaf1	0.115115	0.101435	0.0654124	0.158392	0.0278493	0.549073	0.175494
Apba1	0.0121367	0.00581413	0.0378106	0.0318626	0.0161941	0.0986925	0.0282106
Apba2	0.13938	0.0718447	0.371995	0.155938	0	0.74517	0.118046
Apba3	0.296071	0	0.0770721	0	0.0180912	0.021276	0.106629
Apbb1	0.0979063	0.163471	0.172806	0.236817	0	0.344801	0.192658
Apbb1ip	0.166164	0.129727	0.214828	0.199598	0.0296409	0.478969	0.185414
Apbb2	0.279287	0.0537128	0.260331	0.115218	0.144917	0.874857	0.317999
Apc	0.249439	0.328763	0.116179	0.375212	0.0353863	0.204419	0.143523
Apc-ps1	0	0	0	0.124816	0	0.136867	0
Apc2	0.00825209	0.0256034	0.0182915	0	0	0.0890434	0
Apcdd1	0.014005	0	0	0.0214788	0	0.0479509	0.0635866
Apcs	0.0925931	0	0.0509992	0	0	0	0
Apeh	0.0547991	0.116871	0.133744	0.121779	0.00899244	0.217828	0.121021
Apela	0.0957326	0	0.0527165	0	0	0	0
Apex1	0.470674	0	0.188634	0.171006	0.0734973	0.251769	0.0419783
Apex2	0.181591	0.01388	0.1817	0.195413	0.0578209	0.299489	0.0672259
Aph1a	0.112095	0.350213	0.10138	0.091599	0.315448	0.0876854	0.0435633
Aph1b	0.015514	0.0410256	0.00859253	0.0155366	0	0.0804234	0.00885079
Aph1c	0.0804774	0.0331942	0.0367597	0.0340729	0.020794	0.439726	0.0498182
Api5	0.179346	0.313171	0.0913892	0.114336	0.0706903	0.197304	0.095926
Api5-ps	0	0	0	0	0	0	0
Apip	0	0.170425	0.482228	0.168259	0	0.0617432	0.163299
Aplf	0.127587	0.171465	0.163683	0.110868	0	0.395818	0.0370088
Apln	0.0123551	0	0	0.0123693	0	0.0276547	0
Aplnr	0.0312751	0.0319648	0	0.0104384	0.00989873	0.27958	0
Aplp1	0.230798	0.108185	0.134182	0.11475	0	0.5603	0.174585
Aplp2	0.388496	0.245235	0.398692	0.101868	0.149841	0.439224	0.267034
Apmap	0	0.121121	0.0394776	0.0535783	0	0.219417	0.294408
Apoa1	0	0	0	0	0	0.0952263	0.0838639
Apoa2	0	0	0	0	0	0.142442	0
Apoa4	0	0	0	0	0	0.0500786	0
Apoa5	0.0172014	0.0160491	0.0521371	0.0667125	0	0.15384	0.0170057
Apob	0.110345	0.0825074	0.0532421	0.039031	0.0105618	0.203579	0.0383585
Apobec1	0.180989	0.218352	0.210275	0.441187	0.0976974	0.379091	0.453076
Apobec2	0.0591144	0	0	0	0	0.065901	0
Apobec3	0.589766	0.486336	0.445736	0.254832	0.236746	1.01952	0.620736
Apobec4	0.0264478	0	0.0584353	0.0264535	0	0.0295049	0
Apobr	0.262759	0.133509	0.104302	0.187985	0	0.311014	0.0414743
Apoc1	0	0.225952	0	0	0.13836	0.379428	0
Apoc2	0.243163	0.191131	0.102749	0.161559	0	0.484831	0
Apoc3	0.0691443	0	0.151844	0	0	0	0.0673085
Apoc4	0.225615	0.40358	0.105867	0.0566664	0.0357343	0.547999	0.144852
Apod	0.0193783	0.046759	0	0.186327	0	0.374116	0
Apoe	2.23013	3.21566	1.57967	1.22465	0.226413	2.45404	1.36479
Apof	0.101975	0	0	0	0	0.0378559	0
Apoh	0.398357	0	0.080037	0.145041	0	0.206536	0.0356585
Apol10a	0.0642854	0.039417	0.0903392	0.0772288	0	0.147554	0.0381823
Apol10b	0.324423	0.0557679	0.122393	0.0684462	0.0487292	0.378486	0.109475
Apol10c-ps	0.0553769	0.0771171	0	0	0	0.167043	0
Apol11a	0.0435452	0	0	0.0653523	0.0206929	0.0729453	0.0429906
Apol11b	0.19272	0	0.0469912	0.0209287	0.0185144	0.391712	0.287043
Apol6	0.119715	0	0.115431	0.082819	0.00785093	0.473239	0.133056
Apol7a	0.222423	0.0765689	0.0826667	0.0176198	0	0.100773	0.0288593
Apol7b	0	0.000132923	0.000293683	0.384772	0.000165618	1.2215	0.059905
Apol7c	0.0585147	0.0199257	0.0215692	0.0195181	0	0.0435876	0.0385392
Apol7d	0	0	0.197836	0.144189	0	0.315617	0
Apol7e	0.849888	0.221556	0.379716	0	0.150419	0.135969	0.363388
Apol8	0.20758	0.0148903	0.0806297	0.0145868	0.0138413	0.130404	0.0144178
Apol9a	0.0992549	0.0646709	0.201511	0.0542134	0.00856666	0.363405	0.0715402
Apol9b	0.0542314	0	0	0	0	0.23396	0.180103
Apold1	0.0309588	0.0404146	0.0512871	0.064552	0.0139574	0.210575	0.0516061
Apom	0.131902	0	0	0	0	0.439699	0.0431197
Apon	0.0701891	0.0307478	0.0332514	0.0234062	0	0.0936422	0.0482668
Apoo	0.214945	0	0	0	0	0.201203	0.0817882
Apoo-ps	0	0	0	0.0896396	0.0860214	0	0.00527859
Apool	0.560739	0.202624	0.398345	0.286038	0.118809	1.08466	0.111352
Apopt1	0.277654	0.225202	0.163428	0.385428	0.189298	1.56562	0.100504
App	0.458124	0.312872	0.261325	0.374123	0.169208	0.474829	0.329117
Appbp2	0.056219	0.0254826	0.00647108	0.0234	0.0110865	0.0981961	0.0173839
Appbp2os	0	0	0	0	0	0.177097	0.0779531
Appl1	0.505037	0.0927147	0.162885	0.0551002	0.220143	0.812072	0.199608
Appl2	0.426718	0.0130012	0.517154	0.57871	0.183958	0.798434	0.411711
Aprt	0.465245	0.391227	0.315411	0.279124	0.150858	0.59774	0.278483
Aprt-ps	0	0	0.122506	0	0	0.122721	0
Aptx	0.172221	0.0847385	0.053557	0.00978222	0.0240586	0.396484	0.0492048
Aqp1	0.0599549	0	0.0165859	0.0450101	0	0.134119	0.0148281
Aqp10-ps	0.0558827	0	0.0614744	0.0557862	0	0.185787	0.109222
Aqp11	0.0760946	0.033192	0.0585226	0.0100149	0.0169076	0.295937	0.0509093
Aqp12	0	0.0411688	0.0444789	0	0	0.0897296	0
Aqp2	0	0	0	0	0	0	0
Aqp3	0.221207	0	0	0.208356	0	0.499685	0.212222
Aqp4	0.111584	0.00769507	0.0333562	0.132389	0.0376539	0.158376	0.040005
Aqp5	0	0	0	0	0	0.249418	0.263828
Aqp6	0.0390098	0.0300102	0	0.0195181	0	0.412054	0
Aqp7	0.471938	0.139904	0.299756	0.152573	0.0246082	0.683357	0.192804
Aqp8	0.0841324	0.114583	0.0412765	0.0288391	0	0.0729191	0
Aqp9	0.2647	0.120986	0.112709	0.153031	0.119596	1.0872	0.313475
Aqr	0.311042	0.171784	0.108904	0.236775	0.0942956	0.51874	0.1618
Ar	0.04869	0.0190111	0.0329749	0.0186265	0.0105875	0.0921338	0.0221493
Araf	0.256481	0.28955	0.106708	0.138298	0.144312	0.621931	0.313604
Arap1	0.601694	0.776997	0.302323	0.557134	0.0793295	0.750111	0.604611
Arap2	1.55975	0.184778	0.271818	0.483492	0.107001	0.746223	1.04586
Arap3	0.0581941	0.0743591	0.0402919	0.0582808	0.00690523	0.138559	0.0577044
Arc	0	0.0130411	0.0141257	0.0127757	0.0121194	0.0428422	0.012633
Arcn1	0.505211	0.378583	0.408632	0.290721	0.0863557	0.814476	0.385953
Areg	0.177007	0.0361353	0.0390585	0	0	0.0788267	0.0696157
Arel1	0.144469	0.527786	0.66697	0.916198	0.0148462	1.00501	0.179132
Arf1	0.407372	0.289089	0.400253	0.241844	0.021511	0.78336	0.524357
Arf2	0.607322	0.0726805	0.275423	0.0592163	0.0337946	0.913138	0.238644
Arf3	0.253663	0.228313	0.226538	0.207918	0.154556	0.485921	0.179742
Arf4	0.414773	0.373816	0.678507	0.277318	0.0299211	0.254137	0.296941
Arf4os	0	0	0	0	0	0	0
Arf5	0.362653	0.290189	0.56106	0.248378	0	0.272671	0.1821
Arf6	0.379008	0.165871	0.149523	0.162461	0.0514815	0.573742	0.186793
Arfgap1	0.121858	0.277084	0.16091	0.151351	0.0470066	0.565949	0.189857
Arfgap2	0.326523	0.505444	0.118648	0.0140625	0.191298	0.202642	0.162552
Arfgap3	0.53507	0.293979	0.208799	0.315148	0.0966813	0.30827	0.0795055
Arfgef1	0.620063	0.461143	0.343188	0.236153	0.162534	1.17211	0.240953
Arfgef2	0.0547164	0.0218383	0.0602015	0.109252	0	0.121305	0.10698
Arfgef3	0.0202869	0.0207383	0.0197782	0.0237737	0.0320949	0.0530446	0.0134129
Arfip1	0.0560201	0	0.0695717	0	0.0133019	0.161268	0.0554361
Arfip2	0.0257889	0.128087	0.0285633	0.12523	0.0685235	0.144735	0.0307315
Arfrp1	0.340967	0.0805901	0.0202898	0.114504	0	0.271798	0
Arg1	2.19095	0.490563	1.96633	2.73541	0.389341	2.56841	1.20287
Arg2	0	0.0599725	0.162151	0.176213	0	0.589338	0.14464
Arglu1	0.104497	0.124839	0.0765631	0.0652219	0.0515451	0.126645	0.101865
Arhgap1	0.121174	0.494111	0.291535	0.211006	0.186119	1.06627	0.321466
Arhgap10	0.0723309	0.0184742	0.060002	0.0173538	0.0343615	0.116303	0.0375147
Arhgap11a	0.0972045	0.0863452	0.17139	0.060535	0.024426	0.203568	0.108275
Arhgap12	0.436748	0.245419	0.792196	0.361919	0.0918719	0.667755	0.167544
Arhgap15	0.710963	0.0606742	0.23093	0.0949274	0.0307626	0.578512	0.077978
Arhgap15os	0.0727965	0.0237006	0	0	0	0.26964	0
Arhgap17	0.12969	0.140083	0.0467173	0.160966	0.0622951	0.21243	0.0708408
Arhgap18	0.172471	0.0730616	0.179254	0.380869	0.0359564	0.206986	0.013505
Arhgap19	0.0603878	0.0154081	0.0663874	0.0996499	0	0.229367	0.0589346
Arhgap20	0.0853825	0.14044	0.155201	0.197645	0	0.127173	0.0806967
Arhgap20os	0.162683	0.0193804	0.0334973	0.0606757	0	0.30751	0.0937239
Arhgap21	0.863198	0.234741	0.141887	0.0362961	0.00845639	1.27055	0.430995
Arhgap22	0.303926	0.0190364	0.0750893	0.232992	0	0.305706	0.0184136
Arhgap23	0.126001	0.142278	0.181274	0.268908	0.160805	0.723663	0.0452
Arhgap24	0.34091	0.0392418	0.0774791	0.200855	0.0197247	0.388846	0.153695
Arhgap25	0.0770979	0.0648062	0.105263	0.162393	0.0301254	0.201035	0.094094
Arhgap26	0.891034	0.192129	0.495133	0.347327	0.302359	0.81852	0.418714
Arhgap27	0.221816	0.273117	0	0.120818	0.0263246	0.3672	0.195784
Arhgap27os1	0	0	0	0	0	0.0731633	0
Arhgap27os2	0	0.0618502	0	0.0302879	0.0288072	0	0.0298268
Arhgap27os3	0.0431681	0	0.0318481	0	0	0.0643866	0
Arhgap28	0.0994898	0.020172	0.00790502	0.0197593	0.0067736	0.226253	0.0424556
Arhgap29	0.814673	0.103815	0.317422	0.116487	0.0503935	0.537135	0.114649
Arhgap30	0.132597	0.138185	0.0911266	0.0940589	0.0096686	0.399551	0.149839
Arhgap31	0.241649	0.111795	0.144402	0.210258	0.0724466	0.45596	0.113347
Arhgap32	0.714806	0.0766754	0.0415084	0.0881342	0.233188	0.262051	0.0447751
Arhgap33	0.121777	0.157702	0.104396	0.0668337	0	0.166411	0.0594147
Arhgap33os	0.0148613	0	0.0164452	0	0	0.0831138	0.0147025
Arhgap35	0.0409247	0.0502092	0.0362856	0.00819886	0	0.0963644	0.0299773
Arhgap36	0.134549	0	0.164876	0.0257429	0	0.265868	0.23147
Arhgap39	1.18671	0.491469	0.965643	0.440652	0.293641	1.20952	0.717079
Arhgap4	0.500494	0.106997	0.114923	0.296168	0	0.531424	0.124517
Arhgap40	0.0198423	0	0	0	0.0468801	0.0546208	0.019601
Arhgap42	0.344854	0.0821499	0.0797276	0.0596374	0.0507425	0.211442	0.105564
Arhgap44	0.0581789	0.0233516	0.0574848	0.0291174	0.0108486	0.0648357	0.0349232
Arhgap45	0.0681551	0.0451851	0.0734258	0.0331997	0.0419818	0.188347	0.0522264
Arhgap5	0.124	0.167143	0.11049	0.0684853	0.0161902	0.106526	0.102729
Arhgap6	0.393636	0.0381625	0.143011	0.152144	0.0439378	0.42532	0.302009
Arhgap8	0.016185	0	0.0179066	0.0161995	0	0.126686	0
Arhgap9	0.066267	0.0345112	0.126478	0.0558191	0	0.260595	0.0677604
Arhgdia	0.347743	0.244203	0.528583	0.391418	0.10328	0.509714	0.429148
Arhgdib	0.225917	0.280698	0.207646	0.221904	0.179164	1.13556	0.317064
Arhgdig	0	0.0440084	0	0	0	0.047939	0.106287
Arhgef1	0.793708	0.374075	0.144307	0.499412	0.0794979	1.64953	0.539212
Arhgef10	0.426871	0.0864987	0.0367132	0.0423638	0.0253081	0.349851	0.041808
Arhgef10l	0.058651	0.0130932	0.0583044	0.120866	0	0.272185	0.0518182
Arhgef11	0.336091	0.0855502	0.080657	0.167444	0	0.277553	0.0814337
Arhgef12	0.175541	0.091938	0.0986479	0.125748	0.0702366	0.320096	0.0747972
Arhgef15	0.199513	0.072369	0.0926982	0.157417	0	0.310508	0.0815778
Arhgef16	0.0992172	0	0	0.00931712	0	0.13008	0.0158115
Arhgef17	0.0109984	0.0037483	0.0655323	0.0594857	0.0535074	0.0568696	0.0167747
Arhgef18	0.286076	0.020473	0.1085	0.113997	0	0.0969974	0.12312
Arhgef19	0.0113432	0.0446709	0.103385	0.0528216	0	0.148383	0.0742126
Arhgef2	0.332488	0.549727	0.629893	0.258887	0.0270133	1.12415	0.270627
Arhgef25	0.126298	0.180994	0.0727989	0.1659	0.288684	0.850102	0.302026
Arhgef26	0.125792	0.363398	0.16874	0.195845	0	0.704801	0.212599
Arhgef28	0.367811	0.015637	0.184116	0.121127	0.0578643	0.500955	0.027473
Arhgef3	0.121546	0.118604	0.0134553	0.15365	0.0230853	0.317427	0.0962766
Arhgef33	0.172372	0.783173	0.254262	0.320767	0.154075	0.726041	0.543294
Arhgef37	0.0240228	0.0122753	0	0	0	0.0941066	0.0118933
Arhgef38	0.288025	0.0334192	0.0664986	0.0910427	0.0408809	0.167921	0.0870047
Arhgef39	0.0151872	0.0626911	0	0.130643	0	0.382873	0.060001
Arhgef4	0.0601266	0.0277405	0.0478235	0.104949	0.00549862	0.025973	0.0652406
Arhgef40	0.358817	0.4122	0.315324	0.97046	0.498886	2.17802	0.990053
Arhgef5	0.513077	0.150662	0.481474	0.11886	0.04	0.545489	0.267599
Arhgef6	0.48428	0.119247	0.472722	0.576202	0.185273	0.922206	0.477922
Arhgef7	0.43169	0.148987	0.224406	0.319383	0.020484	1.63706	0.273813
Arhgef9	0.230492	0.170552	0.0548647	0.0356389	0.161537	0.479503	0.167031
Arid1a	0.195904	0.0430346	0.0706068	0.295816	0.0220928	0.508076	0.156475
Arid1b	0.118568	0.1798	0.165539	0.144353	0.156459	0.164909	0.0457668
Arid2	0.193004	0.0348863	0.0924104	0.0694689	0.121993	0.0592924	0.113646
Arid3a	0.0473135	0.00740422	0.0265558	0.0479172	0.0228305	0.0945942	0.0311198
Arid3b	0.0679202	0	0.531751	0.0479448	0	0.119101	0.434907
Arid3c	0	0	0.0257925	0.0466936	0	0.104211	0.0460577
Arid4a	0.100504	0.10242	0.0774974	0.255283	0.0612416	0.333986	0.128356
Arid4b	0.258464	0.137104	0.108127	0.131789	0.0734296	0.35359	0.0922372
Arid5a	0.450743	0.110076	0.523447	0.132145	0.182556	1.49473	0.226873
Arid5b	0.15893	0.10279	0.114109	0.220723	0.0141173	0.185523	0.0895051
Arih1	0.087893	0.42593	0.394944	0.253894	0.00512853	0.341525	0.207467
Arih2	0.640092	0.658626	1.17573	0.378183	0.0792213	0.742577	0.371446
Arl1	0.217796	0.0197163	0.170744	0.174518	0	0.404136	0.100121
Arl10	0	0.505173	0.084597	0.0967113	0	0.221734	0
Arl11	0.0967917	0.127462	0.188669	0.0735364	0.0239242	0.364584	0.0666615
Arl13a	0.0235012	0.0480066	0.0519472	0.023511	0.022339	0.131176	0.0231899
Arl13b	0.0507083	0.054341	0.194156	0.139674	0.0104045	0.446441	0.115657
Arl14	0.143684	0.0733295	0.0792577	0.107719	0.0341797	0.119962	0.10594
Arl14ep	0.4234	0.163936	0.0450732	0.152943	0.073814	0.345338	0.0420071
Arl14epl	0.018437	0.0565073	0.091483	0.0738031	0.0419441	0.243389	0.0518777
Arl15	0.10376	0.0235494	0.0127553	0.0693256	0.0109406	0.0688029	0
Arl16	0	0	0.0200842	0.0362291	0	0.0852602	0.0226562
Arl2	0.107036	0	0.133029	0.0518169	0	0.281067	0
Arl2bp	0.436907	0.0948409	0.188324	0.0194871	0	0.474828	0.0192391
Arl3	0	0.116256	0.188117	0.113817	0	0.252641	0.11139
Arl4a	0.157283	0.108678	0.210976	0.202009	0	0.414226	0.0463773
Arl4aos	0	0.0656518	0	0.0642644	0	0.142487	0
Arl4c	0.212666	0.138993	0.172421	0.213187	0.0501075	0.440865	0.101915
Arl4d	0	0.0311303	0.0673277	0.0609775	0	0.10195	0.0300232
Arl5a	0.0580216	0.0518972	0.291297	0.0435811	0.00688475	0.146275	0.0431503
Arl5b	0.0820807	0.0623786	0.0762959	0.0631053	0.00601726	0.161026	0.0676833
Arl5c	0.395975	0.090273	0	0.0263587	0	0.408609	0.0259814
Arl6	0.290011	0.0272439	0.0637864	0.115788	0	0.192732	0.0238573
Arl6ip1	0.239491	0.818801	0.254884	0.0552969	0.0525006	0.617858	0.0546067
Arl6ip4	0.129105	0.0369535	0	0.191966	0	0.0806003	0
Arl6ip5	0.0871281	0.118618	0.128289	0.0580881	0.0276191	0.0971421	0.0286103
Arl6ip6	0.0309768	0.0325753	0.0175117	0.0978181	0	0.128014	0.0306401
Arl8a	0.175079	0.0734477	0.0528579	0.143543	0.0795146	0.260959	0.146808
Arl8b	0.0710173	0.0967672	0.0476613	0.0344737	0	0.0784328	0.0690934
Arl9	0	0	0.176825	0	0	0	0
Armc1	0.0735181	0.0107342	0.0581464	0.0420639	0.0199449	0.105832	0.0104041
Armc10	0.0898383	0.0367135	0.122833	0.0719267	0.0170712	0.283359	0.0177591
Armc12	0.0831536	0	0	0	0	0.0726411	0.137765
Armc2	0.188543	0.0653143	0.0707208	0.287953	0.023836	0.571789	0.0577573
Armc3	0.0278085	0.0288092	0.0156006	0.0141111	0.0267778	0.1577	0.0412791
Armc4	0.0333797	0.0113715	0	0.157522	0	0.649085	0
Armc5	0.0301202	0	0.0222357	0.0100532	0	0.0112424	0.0198945
Armc6	0.0994895	0.101236	0	0	0.0951828	0.0447673	0.0292527
Armc7	0	0	0.112614	0	0	0.142656	0.0823531
Armc8	0.297113	0.0587827	0.122713	0.0910294	0.0234012	0.329882	0.106221
Armc9	0.912604	0.101528	0.323696	0.0771966	0.073782	0.587975	0.0673881
Armcx1	0.24922	0.0998857	0.0638617	0.142317	0	0.560862	0.418899
Armcx2	0.0129753	0.0782424	0.0842468	0.0210741	0.0123228	0.0145194	0.0202311
Armcx3	0.139197	0.0322269	0.0368347	0.0116706	0.0566887	0.151774	0.107976
Armcx4	0.00938998	0.0191999	0.0104061	0	0	0.0210546	0
Armcx5	0.0341309	0.0569912	0.0377565	0.0853989	0.0162128	0.290491	0.016872
Armcx6	0.332147	0	0.124608	0	0	0.0942039	0
Armh1	0.0294151	0.0255193	0	0.0294157	0	0	0
Armh2	0	0	0	0	0.0510745	0.0594274	0
Armh3	0.0540207	0.0138008	0.0149475	0.0135197	0	0.196438	0
Armh4	0.714381	0.0173475	0.409607	0.428949	0.183611	2.40747	0.776515
Armt1	0.694636	0.948542	0.397849	0.355284	0.172452	1.4599	0.645753
Arnt	0.256675	0.116273	0.219564	0.156195	0.0578643	0.311435	0.0648459
Arnt2	0.638491	0.155613	0.240803	0.26894	0.0570116	2.4883	0.101976
Arntl	0.0256741	0.0631435	0.0568309	0.0560211	0.030508	0.122088	0.0254092
Arntl2	2.11175	0.69218	1.47681	0.778493	0.376749	2.83129	0.957625
Arpc1a	0.33227	0.253596	0.460345	0.45124	0.0238047	1.04613	0.258431
Arpc1b	1.12226	0.851776	1.29212	0.671767	0.0574244	1.26755	1.07549
Arpc2	0.873354	0.683676	0.714024	0.494922	0.11391	0.577711	0.604858
Arpc3	1.14641	0.908109	1.2011	0.936054	0.16669	3.64865	1.60126
Arpc4	0.237773	0.413414	0.247735	0.233856	0	0.285777	0.184662
Arpc5	0.570927	0.302397	0.420802	0.296205	0.14067	0.778179	0.418215
Arpc5l	0.197915	0.0645632	0.0408771	0.0911955	0.0601523	0.120095	0.0191377
Arpin	0.138313	0.0357348	0.0386896	0.0525073	0	0.0977472	0.0172878
Arpp19	0.0877138	0.148107	0.0465652	0.0234062	0.0185061	0.158075	0.0327438
Arpp21	0.758408	0.397663	0.508605	0.224039	0.301101	1.05587	0.430823
Arr3	0.083235	0.053186	0	0.128305	0	0.340259	0.250013
Arrb1	0.45301	0.097284	0.299401	0.288943	0.158706	1.04374	0.252892
Arrb2	0.398384	0.669878	0.40496	0.121361	0.0825545	0.427273	0.57788
Arrdc1	0	0.0694157	0.0290508	0.280764	0	0.0974021	0.133701
Arrdc2	0.125325	0.0292616	0	0.0286593	0	0.0319537	0.0530233
Arrdc3	0.190788	0.215583	0.176388	0.131262	0.00881385	0.739672	0.0367986
Arrdc4	0.0787902	0.150464	0.130876	0.118341	0.0734803	0.35134	0.0758396
Arrdc5	0	0	0.0742599	0.0417802	0	0.0747333	0.0658503
Arsa	0.0553812	0	0.0666353	0.0291505	0.0138303	0.219373	0.0432192
Arsb	0.491825	0.0850102	0.15937	0.139858	0.0229887	0.527855	0.077217
Arsg	0.090192	0.0563697	0	0.0659942	0.0745217	0.376915	0.0544042
Arsi	0	0	0.0145261	0	0	0.0151341	0.038971
Arsj	0	0	0.0110425	0	0.0094681	0.0223325	0.00987991
Arsk	0.622793	0.326277	1.23364	0.990162	0.410593	2.81266	0.622703
Art1	0	0	0.0650156	0.0169851	0	0	0
Art2a-ps	0.0680461	0	0	0.0680269	0	0.135814	0
Art2b	0.0418002	0.118309	0.0208779	0.0613557	0.0148678	0.329013	0.145801
Art3	0.207011	0.0371363	0.0977752	0	0.0527914	0.479698	0
Art4	0	0	0.0347284	0	0	0	0.0155222
Art5	0	0	0.0607405	0.327304	0	0.48194	0.0270007
Artn	0.0528194	0.0187604	0.174574	0	0	0.0410468	0.178694
Arv1	0.111585	0	0	0	0	0	0.0365519
Arvcf	0.0257429	0.113466	0.13595	0.221904	0.0632223	0.073271	0.0909756
Arx	0	0.0164789	0.02306	0.0208694	0	0.0593666	0
Arxes1	0.104734	0	0	0	0	0.0584239	0.0258159
Arxes2	0	0	0	0.0271167	0	0	0
As3mt	0.116684	0.0238356	0.0257925	0.0233468	0.0221825	0.156317	0
Asah1	0.111462	0.423003	0.0821834	0.17728	0.268943	0.279224	0.153201
Asah2	0.162993	0.0916343	0.0631891	0.0652907	0.0618943	0.164332	0.0646317
Asap1	0.619691	0.641586	0.135066	0.159897	0.0228579	3.35918	0.369119
Asap2	0.0600818	0.0831576	0.0752816	0.086887	0.0110063	0.19343	0.0114779
Asap3	0.02721	0.00927068	0	0.00908243	0	0.071109	0
Asb1	0.231826	0.214017	0.0148461	0.0672327	0.0628798	0.23371	0.070903
Asb10	0.0292743	0	0.0188958	0	0	0.0190963	0.0288365
Asb11	0.0483014	0.0493316	0	0.0241597	0	0.0343519	0.0476522
Asb12	0	0.0885785	0.0952917	0.033982	0.0323386	0.133594	0
Asb13	0.456398	0.139248	0.142333	0.263132	0.176309	0.561066	0.215245
Asb14	0.0691443	0.0792334	0	0.0775434	0	0.0750267	0.151063
Asb15	0.0927111	0.00900375	0.0194553	0.0350654	0	0.189732	0.0173533
Asb16	0	0.0140751	0.0152442	0.0275767	0.0130821	0.0462306	0
Asb17	0	0.0157925	0.0342031	0.0154704	0	0	0
Asb17os	0	0	0	0	0	0.377116	0.110831
Asb18	0.125539	0.0231108	0.072941	0.0523492	0	0.270636	0.175227
Asb2	0.227233	0	0.0731385	0.0339946	0	0.0539657	0.0172388
Asb3	0.282275	0.0927212	0.0248175	0.20017	0.0213396	0.482032	0.185669
Asb4	0.0498536	0	0	0.0380223	0.0112155	0.0660973	0.011695
Asb5	0.0782717	0	0.0288245	0	0	0.0873262	0.140995
Asb6	0.187899	0.107739	0.0581871	0.0142041	0	0.410156	0.131378
Asb7	0.31573	0.0856324	0.0392402	0.0391497	0	0.498094	0.124758
Asb8	0.165053	0.0977757	0.0868567	0.166493	0	0.293555	0.106296
Asb9	0.0382015	0	0.042131	0	0	0.0850079	0
Ascc1	0.11544	0.0980671	0.0318714	0.0348846	0	0.0316104	0.120648
Ascc2	0.0890955	0.060693	0.0328638	0.0445917	0.0141048	0.132875	0.0440721
Ascc3	0.324258	0.237724	0.147495	0.393104	0.169233	1.25253	0.229068
Ascl1	0.015939	0.0162859	0.0352701	0.0159536	0	0.0719867	0
Ascl2	0.102899	0.0262714	0	0.0257317	0	0.0287031	0.0253671
Ascl3	0	0	0	0	0	0	0
Ascl4	0.100302	0.0816546	0	0	0.0199609	0.366627	0.0948395
Ascl5	0.0943903	0	0	0	0	0	0
Asf1a	0.179082	0.136807	0.199486	0.216461	0	0.261684	0
Asf1b	0	0.0465768	0.0636866	0.0806139	0	0.0896009	0.0450063
Asgr1	0	0.0756193	0.0717169	0	0	0.161834	0.0364059
Asgr2	0.106884	0.0594162	0	0	0.0555563	0.297071	0.0302473
Ash1l	0.212762	0.064296	0.100783	0.162773	0.0863464	0.213442	0.0933264
Ash2l	0.311933	0.115354	0.0558122	0.321993	0.0438128	0.388263	0.108933
Asic1	0.0794285	0.049865	0.0260695	0.159113	0.0762327	0.266524	0.0220942
Asic2	0.0582193	0.0297453	0.0161068	0.029139	0.0138248	0.0651245	0
Asic3	0.0862811	0.0440173	0.0199712	0.144885	0	0.0479457	0.017846
Asic4	0	0.0164069	0	0	0	0.017956	0
Asic5	0	0	0.129796	0.120167	0.0651138	0.279884	0.115414
Asl	0.0535197	0.258532	0.318073	0.0610376	0.0207175	0.455869	0.449841
Asmt	0	0	0	0	0	0	0
Asna1	0.0340546	0.104289	0.03758	0.0680899	0	0.314975	0.100492
Asns	0.060408	0.146962	0.471974	0.0604465	0.0900245	0.481685	0.137818
Asnsd1	0.0456063	0.121723	0.198467	0.142595	0.0569185	0.435342	0.0915892
Aspa	0.17923	0.065772	0.257148	0.119667	0.0436385	0.556389	0.07811
Aspdh	0.323275	0.109494	0	0.138811	0	0.35162	0.133348
Aspg	0.186828	0	0	0.0635976	0	0.681795	0.339331
Asph	0.660945	0.23461	0.630221	0.402245	0.157689	1.48074	0.46704
Asphd1	0.0630886	0	0.0136759	0.0514544	0	0.233294	0.0769029
Asphd2	0.109495	0.07857	0	0.0808065	0	0.262534	0.031583
Aspm	0.064558	0.0295878	0.0525106	0.144864	0.00359512	0.0873735	0.059949
Aspn	0.0688696	0	0	0	0.0163573	0.0577438	0.0340429
Asprv1	0	0.054766	0.118487	0.10728	0.0254957	0.358943	0.0528666
Aspscr1	0.0430899	0.436654	0.17242	0.0246489	0	0.60016	0.0422702
Asrgl1	0.183615	0.505705	0.115598	0.247049	0.0388975	0.708527	0.312685
Ass-ps1	0	0	0.0692093	0.062837	0	0.139354	0
Ass1	0.145095	0.126436	0.260667	0.356452	0.123831	0.296908	0.188335
Aste1	0.289363	0.0357226	0.191147	0.197241	0	0.173406	0.125464
Astl	0.234364	0	0	0.050122	0	0.0962675	0.05289
Astn1	0.35918	0.0783911	0.120195	0.259542	0.249017	0.948449	0.620081
Astn2	0.0281325	0.023015	0.0417905	0.0207848	0.032292	0.0913857	0.0210435
Astx1a	0	0	0	0.010757	0.0031276	0	0
Astx1b	0	0	0	0.010757	0.0031276	0	0
Astx1c	0	0	0	0.010757	0.0031276	0	0
Astx2	0	0.18502	0	0	0	0.0210402	0
Astx3	0	0	0	0	0	0.0210402	0
Astx4a	0.0133958	0.011578	0	0.0250983	0.0066471	0.0105175	0
Astx4b	0.0133958	0.011578	0	0.0250983	0.0066471	0.0105175	0
Astx4c	0.0133958	0.011578	0	0.0250983	0.0066471	0.0105175	0
Astx4d	0.0133958	0.011578	0	0.0250983	0.0066471	0.0105175	0
Astx5	0	0	0	0	0	0.0210402	0
Astx6	0.0748389	0	0	0	0	0	0
Asxl1	0.0378282	0.0386722	0.646785	0.338005	0.00512885	0.305026	0.240273
Asxl2	0.363045	0.187919	0.17401	0.208311	0.0730937	0.380925	0.0697242
Asxl3	0.0476579	0.060744	0.0617289	0.0716565	0.0259763	0.0721043	0.0269774
Asz1	0.598952	0	0.0823714	0	0	0.242233	0.145927
Atad1	0.0278612	0.113882	0.0462522	0.0557809	0.0264624	0.0935106	0.0413571
Atad2	0.387108	0.306292	0.269948	0.19663	0.112441	0.604134	0.243719
Atad2b	0.295141	0.0788096	0.217057	0.233116	0.0512667	0.459782	0.0930386
Atad3a	0.670964	0.0568945	0.0776602	0.312473	0.0544274	0.148331	0.199524
Atad3aos	0	0	0	0	0	0.18309	0.0755318
Atad5	0.0835369	0.0256166	0.0229474	0.00836554	0.00982165	0.21123	0.0414035
Atat1	0.0663928	0	0.20646	0.0555335	0.0729305	0.702127	0.11905
Atcay	0.0312038	0.0651956	0.0345517	0.0208292	0.00987607	0.0707541	0.0515201
Atcayos	0.246318	0.0629146	0.123065	0.202257	0.0604572	0.482968	0.158836
Ate1	0.190346	0.122525	0.277938	0.137276	0.031772	0.2194	0.185182
Atf1	0.14319	0.224034	0.19244	0.138971	0.0664813	0.847051	0.0167179
Atf1-ps	0.0580939	0	0.0638866	0	0	0	0
Atf2	0.903381	0.269365	0.304546	0.391121	0.0689413	1.10885	0.256107
Atf3	0.866285	1.87233	0.473027	0.538636	0.103653	0.711807	1.14612
Atf4	0.458006	0.571856	0.157348	0.284863	0.128881	0.423813	0.741498
Atf5	0.0920339	0.0963211	0.0495444	0.0235864	0	0.225217	0.0852356
Atf6	0.116396	0.088684	0.067325	0.0400692	0.00534729	0.30526	0.0412219
Atf6b	0.187147	0.0350999	0.0380033	0.183829	0	0.403155	0.0152051
Atf7	0.279101	0.125757	0.113598	0.327963	0.129237	0.842674	0.0943479
Atf7ip	1.88818	0.353016	0.508291	0.705658	0.242288	1.63866	0.428285
Atf7ip2	0.125366	0.0288535	0.15964	0.103125	0	0.128162	0.027941
Atg10	0.0825168	0	0.0775748	0.0793542	0.0601142	0.166989	0
Atg101	0.100854	0	0.0371004	0.0336094	0	0.037443	0.0661441
Atg12	0.081692	0.0683727	0.145606	0.0608791	0.00759669	0.205598	0.0464498
Atg13	0.404961	0.0928529	0.0120493	0.358145	0.218529	0.502944	0.245207
Atg14	0.0336553	0.0343961	0.235982	0.137214	0.0106528	0.0925927	0.0222216
Atg16l1	0.362179	0.278458	0.203819	0.35639	0.0711561	0.982897	0.147951
Atg16l2	1.44801	0.0190774	0.174367	0.43059	0.0055468	0.84845	0.347555
Atg2a	0.105109	0.0690387	0.0374108	0.223565	0.0192321	0.181251	0.0956642
Atg2b	0.260318	0.0972267	0.154656	0.195349	0.0828186	0.613695	0.167377
Atg3	0.0776544	0.0199575	0.106659	0.173727	0.0185638	0.129879	0.0958969
Atg4a	0.294269	0.224757	0.0601794	0.198585	0	0.316218	0.0432575
Atg4a-ps	0.018951	0	0	0.0207594	0.018007	0.0245548	0.0257053
Atg4b	0.0495462	0.345935	0.188295	0.161783	0.0907282	0.571105	0.0092552
Atg4c	0.26763	0.103202	0.0596088	0.137025	0.0320137	0.133619	0.0157007
Atg4d	0.122563	0.00649978	0.117135	0.0254721	0.0675124	0.124627	0.0351771
Atg5	0.101309	0.0517545	0.093395	0	0.0320821	0.299041	0.0333887
Atg7	0.393034	0.15692	0.180006	0.472781	0.0264461	1.16598	0.16153
Atg9a	0.265504	0.153037	0.0229854	0.111456	0.084814	0.178767	0.0548578
Atg9b	0	0.0226013	0	0.0221382	0	0.148253	0.0655286
Atic	0.274325	0.105382	0.196245	0.0595233	0.0556901	0.347172	0.28657
Atl1	0.189684	0.0390919	0.0758202	0.114429	0.033782	0.284677	0.0271212
Atl2	0.324244	0.183731	0.224446	0.170099	0.0317286	0.748825	0.144358
Atl3	0.106599	0.0847589	0.0721802	0.0711785	0.0224844	0.101619	0.0763717
Atm	0.0789618	0.0703735	0.102873	0.086275	0.021682	0.364694	0.127735
Atmin	0.0234344	0.0159696	0.00865281	0.0234684	0	0.0262541	0
Atn1	0.16697	7.63458e-09	0.0682805	0.0830019	0	0	0.0504387
Atoh1	0	0	0.0208939	0.0378121	0	0.0211124	0
Atoh7	0.0252993	0	0	0	0	0	0.0249506
Atoh8	0	0	0.0629056	0	0	0.158783	0
Atox1	0.505672	0.411584	0	0.503366	0.0967651	0.332679	0.292577
Atp10a	0.0420216	0.0143187	0.0310354	0.00701416	0	0.0794923	0.027781
Atp10b	0.123608	0.050977	0.11183	0.0744694	0.0162321	0.225409	0.0111462
Atp10d	0.0848307	0.0650588	0.149959	0.0961511	0	0.24055	0.122831
Atp11a	0.448611	0.080176	0.135293	0.342316	0.292626	0.784984	0.0553218
Atp11b	1.42215	0.279122	0.925038	1.06253	0.231199	3.40678	1.07957
Atp11c	0.144913	0.0174631	0.0414869	0.0375947	0	0.122194	0.0124203
Atp12a	0.068119	0.135409	0.0107764	0.00974419	0.018479	0.0884559	0.0192845
Atp13a1	0.0196448	0.0602362	0.0435089	0	0	0.0549963	0.0583937
Atp13a2	0.145586	0.0869644	0.131027	0.0916079	0	0.237057	0.0900269
Atp13a3	0.39066	0.445754	0.645419	0.405868	0.0717598	0.910612	0.660201
Atp13a4	0.0828133	0.0709922	0.138615	0.140359	0	0.329165	0.0953686
Atp13a5	0.0417665	0.0311685	0.107092	0.0203567	0.0315357	0.125204	0.0411606
Atp1a1	0.259779	0.548869	0.448338	0.258978	0.0497767	0.298982	0.376861
Atp1a2	0.0135486	0.0248923	0.0295782	0.0490647	0.0289234	0.178276	0.152846
Atp1a3	0.0961205	0.110432	0.0699718	0.0402286	0	0.609242	0.110368
Atp1a4	0.523246	0.045583	0	0.066984	0.237059	0.893124	0.0110435
Atp1b1	0.409829	0.38793	0	0.0813154	0.127867	0.144928	0.079137
Atp1b2	0.0205466	0.0209999	0.0113758	0.045001	0.00975454	0.213098	0.067061
Atp1b3	0.558024	0.648591	0.201159	0.202266	0	0.316152	0.347418
Atp1b4	0.0457459	0	0.0303148	0.0274852	0.0173251	0.163503	0.00906702
Atp23	0.167712	0.0276455	0.0930696	0.0559729	0.0424682	0.454231	0.143958
Atp2a1	0.0729946	0.0113716	0.0123191	0.0727859	0	0.241742	0.0440806
Atp2a2	0.168046	0.298652	0.242226	0.0601997	0.168638	0.418726	0.482503
Atp2a3	0.100338	0.0699824	0.0568738	0.00857023	0	0.352011	0.0593803
Atp2b1	0.470879	0.176658	0.379936	0.529884	0.0358474	0.816882	0.275091
Atp2b2	0.232486	0.131087	0.0749849	0.143974	0.0409916	0.492045	0.140281
Atp2b3	0.0945854	0.0100961	0.048822	0.052828	0	0.191282	0.0391485
Atp2b4	13.8752	5.19297	11.8597	15.2281	3.64975	31.2662	7.21584
Atp2c1	0.308995	0.0966152	0.53486	0.402416	0.0658527	0.974461	0.388795
Atp2c2	0.0241175	0.0246473	0.0133494	0	0.0229031	0.0908888	0.0238801
Atp4a	0.0561435	0.0668205	0.012432	0.0303284	0	0.176958	0.0638895
Atp4b	0.0611838	0.0704581	0.0337756	0	0.0290961	0	0
Atp5a1	0.327274	0.376776	0.6022	0.368531	0.119297	0.533766	0.364139
Atp5b	0.970896	1.30374	0.87939	1.39625	0.330144	1.26118	1.05918
Atp5c1	0.557361	0.382264	0.3523	0.259974	0.0792498	0.513495	0.1634
Atp5c1-ps	0	0.0512962	0	0	0	0	0
Atp5d	0.243783	0.124138	0.272898	0.146086	0	0.216474	0.143245
Atp5e	0.486627	0.305732	0.327162	0.896276	0	0.341309	0.310206
Atp5f1	0.416896	0.430016	0.284928	0.435487	0.267843	0.801337	0.252098
Atp5g1	0.371652	0.0188729	0.253545	0.418226	0.0103208	0.224564	0.277935
Atp5g2	0.127709	0.0328053	0.473427	0	0.0767367	0.690909	0.0622539
Atp5g3	0.342495	0.340932	0.676984	0.204971	0.196075	0.547846	0.116925
Atp5h	1.13207	0.762169	1.19036	1.3319	0	1.47003	0.0107384
Atp5j	0.198864	0.391228	0.33513	0.274697	0.429404	0.15017	0.531683
Atp5j2	0.221916	0.142181	0.221728	0.403798	0.0900038	0.693718	0.228807
Atp5k	0.376141	0.381782	0.407137	0.558981	0	0.787098	0.354862
Atp5l	0.335822	0.495874	1.25771	1.05403	0.014488	0.94715	0.508463
Atp5l-ps1	0	0	0	0	0	0	0
Atp5l2-ps	0	0	0	0	0	0	0
Atp5mpl	1.15695	0.58726	0.834807	0.764004	0	0.926248	0.908875
Atp5o	0.812119	0.397058	0.315811	0.367397	0.114132	0.316591	0.271834
Atp5s	0.458676	0.088788	0.0310213	0.0868865	0.0833448	0.49237	0
Atp6ap1	0.73878	0.214016	0.563007	0.0689643	0.061007	0.864144	0.16612
Atp6ap1l	0.0615008	0.146396	0.0987598	0	0	0.200769	0
Atp6ap2	0.142864	0.0349528	0.0946107	0.136956	0.0162507	0.152983	0.0694883
Atp6v0a1	0.379621	0.608648	0.420586	0.407872	0.0137375	0.844447	1.08544
Atp6v0a2	0.331145	0.548043	0.710095	0.121929	0.194646	0.132837	0.0739994
Atp6v0a4	0.172885	0.241296	0.0973427	0.057106	0	0.899844	0.147358
Atp6v0b	0.133989	0.243731	0.366872	0.158465	0	0.573991	0.197808
Atp6v0c	0.589835	0.635062	0.457253	0.533646	0.105335	1.51738	0.811966
Atp6v0c-ps2	0	0	0	0	0.0171889	0	0
Atp6v0d1	0.114321	0.142104	0.195675	0.113686	0	0.266103	0.219669
Atp6v0d2	0.306701	0.0966913	0.103217	0.183604	0	0.266661	0.17492
Atp6v0e	0.288506	0.204217	0.186091	0.210051	0.0985549	0.676122	0.218764
Atp6v0e2	0.0255993	0	0	0.0256063	0.0541329	0.422089	0.0449786
Atp6v1a	0.244242	0.107833	0.314144	0.107156	0.00937379	0.280874	0.127164
Atp6v1b1	0.0403167	0.150142	0.0534082	0.0744249	0	0.724049	0.0763114
Atp6v1b2	0.217807	0.364109	0.542166	0.297867	0.0750434	1.13124	0.386427
Atp6v1c1	0.291149	0.154764	0.285925	0.187338	0.165289	0.611781	0.43027
Atp6v1c2	0.857971	0	0.275423	0.253343	0	0.185696	0.0328044
Atp6v1d	0.439098	0.0626979	0.370711	0.306845	0.033128	0.406174	0.0617955
Atp6v1e1	1.03569	0.056408	0.283949	0.631508	0.106524	1.08548	0.553305
Atp6v1e2	0.0668076	0	0	0	0.0422705	0.0493234	0
Atp6v1f	0.209804	0.142521	0.545408	0.278996	0	0.463536	0.288758
Atp6v1fnb	0	0	0	0	0	0.0804234	0
Atp6v1g1	0.268529	0.234903	0.296143	0.115018	0.073018	0.682882	0.339163
Atp6v1g2	0.10877	0	0.211167	0.0425003	0	0.164292	0.0536047
Atp6v1g3	0.107398	0.0219407	0	0.0214913	0	0.0239894	0.0212079
Atp6v1h	0.554135	0.208389	0.22067	0.433457	0.0376621	0.424593	0.220434
Atp7a	0.167674	0.0252935	0.192637	0.0730834	0.0148653	0.419727	0.038813
Atp7b	0.0189893	0.00970453	0.042059	0.0380296	0	0.0325123	0.0282254
Atp8a1	0.559293	0.165149	0.120776	0.159415	0.00670706	0.561125	0.235924
Atp8a2	0.106932	0.248579	0.0296491	0.0281817	0.00801999	0.349193	0.135537
Atp8b1	0.0703398	0.0419464	0.0454638	0.0117419	0.00556364	0.0722686	0.0232592
Atp8b2	0.196265	0.766333	0.205274	0.148934	0.0126079	0.649509	0.503866
Atp8b3	0.0402814	0.0102926	0	0	0	0.242411	0
Atp8b4	0.121836	0.0157618	0.029344	0.029295	0.0390214	0.210667	0.0352833
Atp8b5	0.0775715	0.134796	0.110714	0.0722867	0.0081325	0.228554	0.0979413
Atp9a	0.0420705	0.0820031	0.0228923	0.0310507	0.0900245	0.120299	0.0443621
Atp9b	0.870885	0.90162	0.150634	0.121687	0.316069	1.31314	0.22991
Atpaf1	0.104971	0.0473489	0.0511274	0.0950815	0	0.195474	0.101183
Atpaf2	0.482526	0	0.324568	0.22723	0.208127	0.647748	0.20545
Atpif1	0.516419	0.413833	0.111167	0.506137	0	0.640069	0.129206
Atr	0.638128	0.208485	0.351506	0.214551	0.0711457	0.795589	0.163939
Atraid	0.197383	0	0	0.110733	0.0528577	0.556298	0.190495
Atrip	0.212036	0.10297	0.231347	0.160358	0.0272891	0.317289	0.0934763
Atrn	0.151135	0.0760905	0.194265	0.254465	0.0277665	0.339716	0.207247
Atrnl1	0.0458606	0.0527438	0.0444635	0.0114834	0.00544106	0.0899554	0.0341219
Atrx	0.986604	0.281365	0.763017	0.556695	0.216615	1.57898	0.374945
Atxn1	0.131353	0.0638214	0.164234	0.138551	0.145125	0.490887	0.143739
Atxn10	0.146083	0.191859	0.0461462	0.125287	0	0.186485	0.103044
Atxn1l	0.259121	0.131668	0.141136	0.128707	0.248545	0.141006	0.010032
Atxn2	0.463737	0.373458	0.425098	0.473698	0.472656	0.993116	0.296314
Atxn2l	0.401948	0.222659	0.047475	0.0726421	0	0.160853	0.042448
Atxn3	0.262643	0.195953	0.0986288	0.0522959	0.02016	0.457069	0.0512359
Atxn7	1.43632	0.190895	0.390078	0.0406264	0.163776	0.740949	0.386319
Atxn7l1	0.498937	0.181387	0.645559	0.600798	0.203435	1.11083	0.799464
Atxn7l1os1	0.0667027	0.0452298	0.0244743	0	0	0.148816	0.0270245
Atxn7l1os2	0.0199393	0.020369	0.0220483	0	0	0.111385	0.0393925
Atxn7l2	0.0120508	0	0.0387448	0.0525824	0.0537876	0.121589	0.0624919
Atxn7l3	0.06232	0.0232287	0.0503274	0.0227563	0	0.126441	0.0372845
Atxn7l3b	0.0975086	0.055365	0.124083	0.15187	0.0102877	0.0606479	0.053658
AU015228	0	0	0.0354833	0	0	0	0
AU015336	0	0.109634	0	0	0	0.119199	0.0525649
AU015791	0.0682738	0.196236	0.136296	0.0969787	0.132014	0.151166	0.0854312
AU015836	0.0500871	0.0996835	0	0	0	0.0555788	0.0490319
AU016765	0.0920238	0	0.105297	0.0916501	0	0	0.0889783
AU017674	0	0.0690327	0	0	0	0.0748691	0
AU018091	0.085151	0.120081	0.110892	0.14326	0.0664905	0.386981	0.140635
AU019990	0.248523	0.210356	0.0847335	0.0511415	0.118279	0.225066	0.0506072
AU020206	0.0388983	0.235987	0.0717597	0.205275	0.0369423	0.300866	0.164419
AU021063	0	0	0	0	0	0	0
AU021092	0.092547	0.031496	0	0	0	0.240664	0.0607465
AU022133	0	0	0	0	0	0	0
AU022252	0.0928288	0.141472	0.046177	0.056688	0.0211941	0.302517	0.132869
AU022751	0.0221137	0	0.0244449	0.0442497	0	0.0246941	0.0218298
AU022754	0.102548	0.0670607	0.0365352	0.0836673	0	0.24832	0.0738436
AU022793	0.0306174	0	0.0338037	0.0612313	0	0.341242	0
AU023070	0.523162	0	0.188928	0	0	0	0
AU023762	0.718546	0.398298	0.595555	0.463743	0.133967	1.44755	0.436229
AU040320	0.407154	0.2376	0.563769	0.0262178	0	0.549395	0.00864988
AU040972	0.0849826	0.0867126	0.187332	0	0.0404535	0.444178	0.0416905
AU041133	0	0	0	0.0278984	0.0265251	0.083586	0.014786
Auh	1.84815	0.692485	0.86863	1.10003	0.415207	5.50278	1.06438
Aunip	0	0	0.0369321	0	0	0.149094	0.0329228
Aup1	0.0675453	0.200792	0.213974	0.0640406	0.122443	0.108435	0.2263
Aurka	0.0743248	0	0.1631	0.0875067	0	0.200728	0.085037
Aurkaip1	0.0748451	0.125802	0	0.258614	0	0.136581	0
Aurkb	0.382964	0.0534131	0.145232	0	0	0.387753	0.0549401
Aurkc	0.0900496	0	0	0.0704167	0	0.311949	0.0886828
Auts2	0.922945	0.218142	0.494337	0.453396	0.257922	1.73699	0.418036
AV026068	0.3808	0.456886	0.318258	0.542239	0.0927484	1.69821	0.620701
AV039307	0.0384416	0.0392324	0.262304	0.241028	0	0.256612	0.0377628
AV064505	0.106716	0	0	0	0	0	0.102725
AV099323	0	0	0.0544077	0	0	0	0
AV320801	0.0188278	4.89522e-05	0.0115468	0.0417654	0	0.0206417	0.0193098
AV356131	0	0.130846	0	0	0	0.141996	0.0625743
Aven	0.0928271	0.122119	0.0510628	0.031443	0.0306026	0.617305	0.0249935
Avil	0.0400878	0.0955866	0.02958	0.078804	0.0126911	0.119612	0.197019
Avl9	0.185607	0.220395	0.128991	0.119559	0.00536643	0.211684	0.105106
Avp	0	0	0	0	0	0	0
Avpi1	0.254359	0.392248	0.105409	0.0423577	0	0.24717	0.124786
Avpr1a	0.0147301	0	0.0163003	0.0147447	0	0.032953	0.0145733
Avpr1b	0.022286	0.0292725	0.0334218	0.0598831	0	0.0974083	0.00961886
Avpr2	0.0472754	0	0.0155708	0	0	0	0
AW011738	0.174362	0.0547988	0.137338	0	0	0.184162	0.211385
AW046200	0.084604	0.0163	0.052951	0.187437	0	0.18629	0.0570416
AW047730	0	0	0.0169168	0	0.0145224	0.151786	0
AW112010	0.930307	0.568972	0.136332	0.92828	0	0.411794	0.483989
AW121686	0.0181543	0	0	0	0	0	0
AW146154	0.0340613	0.0116036	0.0772713	0.0430378	0.036509	0.378704	0.197665
AW209491	0.0669987	0.0201937	0.0218588	0	0.0639186	0.112585	0.0195275
AW495222	0.3159	0.0542625	0	0.0531269	0.0507027	0.652921	0.15612
AW549877	0.0524585	0.015321	0.0685103	0.0300205	0.014228	0.068977	0.014861
AW551984	0.311834	0.110182	0.0594656	0.136936	0.0254062	0.479825	0.113615
AW554918	0.0522927	0.102953	0.110332	0.0293922	0.0414651	0.286648	0.0579018
AW822073	0.0244094	0.198196	0.0683668	0.0412472	0.0195871	0	0.0940242
AW822252	1.50584	1.03489	1.00182	2.31232	1.14432	1.56863	0.251574
Awat1	0.0605779	0.0927753	0	0	0.0288072	0.101282	0.119307
Awat2	0.210783	0.0415268	0.0954414	0.141624	0.0334051	0.57343	0.0867757
Axdnd1	0.868449	0.140799	0.442492	0.627898	0.0430544	1.68546	0.155159
Axin1	0.183071	0.259706	0.061206	0.0102123	0	0.21906	0.244528
Axin2	0.053067	0.140525	0.017116	0	0	0.0345998	0.0847891
Axl	0.314123	0.232235	0.25125	0.441522	0.133888	1.04998	0.200948
AY036118	59990.8	65710.6	64558.7	59898.5	59769.6	66562.7	61983.1
AY074887	0.0621254	0	0	0.280776	0	0.216405	0
AY358078	0.0286125	0	0.0631986	0	0	0.0741853	0
AY512915	0.107959	0.10209	0.182085	0.108028	0.0700945	0.300045	0.163988
AY512931	0.371401	0.0361064	0.0387688	0.407474	0	0.820322	0.2947
AY702102	0.0538337	0.0548974	0	0.053748	0	0.0821268	0
AY702103	0.00644187	0	0.00713712	0.00645182	0.00611465	0.0649731	0.00638927
AY761184	0	0	0	0	0	0.123451	0
AY761185	0	0.137876	0	0	0	0.294991	0
Aym1	0	0	0.1146	0.104383	0	0	0
Azgp1	0.475154	0.166515	0	0.0854471	0.00796529	0.26603	0.0204325
Azi2	0.332866	0.219008	0.138743	0.200552	0.0749123	0.463583	0.370718
Azin1	0.138028	0.276378	0.211355	0.372786	0.0849719	0.372294	0.421117
Azin2	0.11192	0.0285711	0.164501	0.0839499	0.0532123	0.168084	0.0759412
B2m	3.55302	4.28199	3.79122	3.60112	0.410402	5.78951	3.89541
B3galnt1	0.0396846	0.0608101	0	0.0198553	0.0188553	0.0665073	0.0392019
B3galnt2	0.175627	0.304709	0.0548293	0.125292	0.0827507	0.111482	0.032671
B3galt1	0.124251	0.0711442	0.015176	0.0306395	0	0.203061	0.0135703
B3galt2	0.0124608	0	0.00893107	0.012108	0.0152948	0.0418964	0.00399914
B3galt4	0	0	0.028927	0.0261898	0	0.0292119	0.0516318
B3galt5	0.400845	0.0816463	0.192136	0	0	0.241181	0.0777868
B3galt6	0.013723	0	0	0.0122254	0	0.068334	0.0120904
B3gat1	0.0473559	0.050974	0	0.0113151	0	0.106899	0
B3gat2	0.0280227	0.0105251	0.0203411	0.0230551	0.0330084	0.066062	0
B3gat3	0.0773915	0.0263451	0.0855048	0	0	0.0863499	0
B3glct	0.0585025	0	0.0321992	0.0874776	0	0.156798	0.0165689
B3gnt2	0.262456	0.0818243	0.145475	0.0278105	0.0143844	0	0.155906
B3gnt3	0.0775997	0.0365559	0.0571516	0.0895292	0	0.10328	0.108765
B3gnt4	0	0	0	0.0294865	0	0	0
B3gnt5	0.0551007	0.163884	0.181348	0.153686	0	0.0800206	0.0419269
B3gnt6	0.0167386	0.0171021	0	0	0	0.0374292	0
B3gnt7	0.0883706	0	0.0337914	0.015284	0.0205464	0.174897	0.0151044
B3gnt8	0.123164	0.0134539	0.0315503	0.0367415	0.0187388	0.11065	0.0413311
B3gnt9	0.158264	0.0174683	0.0347432	0	0	0.0872359	0
B3gntl1	0	0	0.0151252	0	0.0129797	0.0492191	0.0552279
B4galnt1	0.0822794	0.110627	0.1802	0.0591152	0.0171469	0.0620776	0.0582254
B4galnt2	0.0237753	0	0.0262754	0.0237847	0	0.0555784	0
B4galnt3	0.0427815	0.0134932	0.0146147	0	0	0.0598722	0
B4galnt4	0.0379989	0.0576814	0.186416	0.0126806	0	0.0992229	0.0125393
B4galt1	0.125409	0.0591602	0.187095	0.0676181	0	0.252844	0.0382354
B4galt2	0.150075	0.0722205	0	0	0	0.157241	0.0581826
B4galt3	0.0357186	0.116703	0.163987	0.138113	0.0636848	0.260115	0.051234
B4galt4	0.190884	0.10557	0.169394	0.139656	0.0190513	0.146019	0
B4galt5	0.0810428	0.307012	0.48844	0.195947	0	0.638405	0.0689861
B4galt6	0.0926774	0.0989266	0.092443	0.0783449	0.0284893	0.123231	0.0330225
B4galt7	0.116928	0.0389012	0.0837289	0.0583531	0	0.118296	0.0727247
B4gat1	0	0.0201937	0	0	0	0.0220859	0.039055
B9d1	0	0	0	0.0757857	0	0.268686	0.0854353
B9d1os	0	0	0	0.0738085	0	0	0
B9d2	0	0.0458452	0.0968793	0	0	0.241981	0.0440572
Baalc	0.0193957	0.0198242	0.0175514	0.0317557	0	0.0532183	0
Baat	0.0338349	0.0345392	0	0	0	0.023258	0.0332833
Babam1	0.228686	0.029867	0.0885057	0.116805	0	0.56667	0.0864411
Babam2	0.350914	0.11648	0.401176	0.23604	0.0715345	0.847962	0.019538
Bace1	0.0459521	0.0631952	0.0248427	0.0202271	0	0.131085	0.0459276
Bace2	0.058464	0.0658823	0.0710206	0.0147694	0.0233239	0.0661209	0.327368
Bach1	0.211507	0.0922802	0.039962	0.108473	0.0306216	0.226134	0.0639936
Bach2	0.434306	0.236629	0.0258209	0.222352	0.218275	0.0714717	0.232549
Bach2it1	0	0	0	0	0	0.792568	0
Bach2os	0.0247533	0.0505609	0	0.0525846	0.0235316	0.190147	0.0244162
Bad	0.507642	0.258348	0.0996268	0.0754746	0	0.395829	0.210036
Bag1	0.394385	0.168369	0.272836	0.164293	0	0.412774	0.0970171
Bag2	0.181833	0.235236	0	0	0	0.226564	0.0594146
Bag3	0.0615897	0.125864	0.0681486	0.0462362	0.0146261	0.172204	0.091383
Bag4	0.188506	0.00798652	0.0523382	0.308157	0.0149784	0.170226	0.0467855
Bag5	0.112314	0	0.0242411	0	0.0177863	0.149083	0.0432968
Bag6	0.666125	0.234667	0.0928993	0.211272	0.191327	0.469711	0.297667
Bahcc1	0.181708	0.0191725	0.00399987	0.0139849	0.0784658	0.0419454	0.00694534
Bahd1	0.151722	0.154552	0.00920669	0.00832389	0	0.0744893	0.0164791
Baiap2	0.540234	1.16513	0.0789594	0.264158	0	0.213906	0.281172
Baiap2l1	0.119605	0.0700635	0.150999	0.0925277	0.0113581	0.303895	0.0669379
Baiap2l2	0.0417186	0.0425695	0.019354	0.0191124	0	0.0927604	0.0409418
Baiap3	0.130805	0.108673	0.0235478	0.0435618	0	0.0714314	0.0105333
Bak1	0.0664693	0.0848918	0.166874	0.0409031	0.147519	0.166231	0.421357
Bambi	0.0299885	0.0229909	0.024915	0.0300328	0	0.0755984	0.0148671
Bambi-ps1	0.177377	0	0.0971104	0	0	0	0.171675
Banf1	0.0659158	0.201538	0.14482	0.131516	0	0.583057	0.128454
Banf2	0	0	0	0	0	0.410551	0
Banf2os	0	0.0631128	0	0.173574	0	0.0685181	0.0603984
Bank1	0.0719691	0.0369914	0.144175	0.159064	0.0344072	0.607193	0.304983
Banp	0.262759	0.00712536	0.136884	0.200798	0	0.603513	0.250002
Bap1	0.210963	0.139255	0.0123828	0.268202	0.0550295	0.363539	0.0831035
Bard1	0.20614	0.050818	0.111445	0.09864	0.0402038	0.498676	0.082355
Barhl1	0	0	0.0210997	0.0595821	0	0.0382119	0.0188513
Barhl2	0	0	0.0760923	0.0344293	0	0.196296	0.0376955
Barx1	0	0.0306975	0	0	0	0	0.0296089
Barx2	0	0	0.0226747	0.02052	0	0.0229088	0
Basp1	0.4159	0.290666	0.508155	0.459918	0.0208042	0.635569	0.453809
Batf	0	0.0482002	0.0520425	0.0943909	0	0.437118	0.0462938
Batf2	0.216981	0.0617993	0.118995	0	0	0.0599462	0.0528696
Batf3	0	0	0	0	0	0.127691	0.134311
Bax	0.224347	0.221217	0.537321	0.431551	0	0.0652617	0.128452
Baz1a	0.417379	0.181878	0.359326	1.07418	0.451886	0.7577	0.246279
Baz1b	0.315002	0.231179	0.19266	0.205282	0.0677146	0.726719	0.163
Baz2a	0.108443	0.0824853	0.187033	0.0485916	0.00425126	0.248357	0.0908673
Baz2b	0.703719	0.3656	0.596988	0.824747	0.135746	2.28014	0.184288
BB014433	0.0233072	0	0	0.067323	0	0	0
BB019430	0	0	0	0	0	0.0716306	0.0632756
BB031773	0.0422278	0.0323691	0.0935151	0.0307722	0	0.0472793	0.0522888
BB123696	0.242577	0.0712805	0.0295497	0	0.022112	0.22539	0.0789973
BB187690	0.402412	0.174501	0	0.323272	0.168682	0.585476	0.0407833
BB218582	0.200064	0	0.143471	0	0	0.277903	0
BB287469	0.0548299	0	0	0.0294989	0	0	0
BB365896	0.0650372	0.0265851	0.0143976	0.0260437	0.0123534	0.101887	0
BB557941	0.0798955	0.0407664	0	0	0	0.133288	0.0784494
Bbc3	0.0224381	0.163289	0.0248024	0	0.154556	0.115847	0.114635
Bbip1	0.071665	0.0811828	0.0567037	0	0	0.129468	0.0471483
Bbof1	0.514035	0.10342	0.206815	0.627765	0.0387353	0.84306	0.251173
Bbox1	0.112302	0	0.0316587	0.134322	0.0271423	0.0853727	0.0822127
Bbs1	0.0598793	0.0486132	0.0380335	0.0351038	0.00645609	0.130451	0.0573058
Bbs10	0	0.0130749	0	0.0143199	0	0	0.0126656
Bbs12	0.050748	0	0	0.0338608	0.0160707	0	0
Bbs2	0.0890328	0.0389938	0.0140789	0.0254666	0.102143	0.233643	0.0377737
Bbs4	0.0851173	0.0894226	0.177598	0.334763	0.0395546	0.306878	0.0579728
Bbs5	0.417303	0.113124	0.171536	0.341756	0.0693961	0.613654	0.247538
Bbs7	0.104483	0.0166029	0.0904349	0.0882344	0	0.568055	0.106352
Bbs9	0.447353	0.0658365	0.24904	0.29097	0	0.332693	0.256828
Bbx	0.17588	0.0762654	0.0934304	0.094009	0.0474431	0.327485	0.122086
BC001981	0.59079	0.164538	0.326313	0.268593	0.0765994	0.539198	0.264717
BC002059	0.10751	0	0.0484426	0	0.024578	0.0459198	0
BC002163	0	0	0	0	0.24125	0	0
BC002189	0	0	0	0.0563142	0.16709	0.101126	0
BC003965	0.150694	0.0398233	0.0717384	0.167874	0.0488933	0.207618	0.0383068
BC004004	0.0857932	0.212069	0.193969	0.209012	0.13149	0.548394	0.0944147
BC005537	0.181188	0.140628	0.476459	0.260046	0.0124502	0.219978	0.199547
BC005561	0.0421019	0.014346	0.023321	0.0351378	0.0399652	0.0471764	0.00695849
BC005624	0.178145	0.0912147	0.287695	0.444861	0.0729627	0.226082	0.114049
BC006965	0.420466	0.0426858	0.141036	0.460498	0.137004	0.858099	0.177514
BC016548	1.05783	0.302101	0.328948	0.428565	0.0253971	1.45446	0.497303
BC016579	0.0378209	0.038189	0.0637982	0	0	0.152867	0.0369391
BC017158	0.233204	0.0481886	0.167719	0.147924	0	0.251675	0
BC018473	0.0692314	0.0810331	0.126786	0.118551	0.0605708	0.205828	0.0161235
BC021767	0.0913013	0.0329997	0.0263775	0.0232429	0.0481107	0.105777	0.0604958
BC022960	0.0224244	0	0	0	0	0	0.0442689
BC023105	0.104989	0.0357226	0	0.0349841	0.0332972	0.0779319	0.0344138
BC023719	0	0	0	0	0	0	0.0141616
BC024063	0	0.014721	0	0	0.0136835	0.0191831	0
BC024139	0.0435688	0.0236668	0.0197099	0.0793377	0.0212024	0.145162	0.173393
BC024386	0.0719924	0.0601556	0.0651392	0	0.0687114	0.292109	0.0256076
BC024978	0.163573	0.10518	0.0583184	0.0512171	0.00493691	0.187553	0.0567907
BC025446	0.0568264	0.0870383	0.1569	0.227326	0.120745	0.126733	0
BC025920	0.110841	0.0411681	0.0470101	0.0283033	0.0134148	0.150662	0.460053
BC026762	0.0520611	0	0.0555395	0.0815091	0.0299956	0.300149	0.108631
BC028471	1.1374	1.36476	1.92208	1.02716	0.656439	5.17916	1.66133
BC028528	0.343224	0.288818	0.422985	0.342042	0.250288	1.54101	0.319862
BC028777	0.117999	0	0	0	0	0	0.0524839
BC029722	0	0.0473409	0.0282249	0.0255529	0	0	0.0725598
BC030343	0.103337	0	0.0895111	0.0516211	0	0.11589	0.0512847
BC030499	0.152599	0.0488365	0.0957243	0.606879	0.018262	0.742668	0.326003
BC030500	0	0	0.085266	0.0257317	0	0.0861093	0
BC030867	0.0139306	0.0142353	0	0.185969	0	0.210059	0.118862
BC030870	0.0828662	0.0963301	0.0640962	0.0552519	0	0.128718	0.091825
BC031181	0.0844935	0.215537	0.0465652	0.253271	0.0402199	0.140885	0.207268
BC034090	0.125048	0	0.0608371	0	0.00742183	0.0464307	0.0956538
BC035044	0	0	0.138743	0	0	0.138658	0.0260371
BC035947	0.522062	0.331843	0.273168	0.174694	0.0740155	0.867275	0.210867
BC037032	0.100051	0.017862	0.114069	0.0202365	0.106507	0.103077	0.0191629
BC037034	0.0692871	0	0.0921485	0.119964	0.0173433	0.237921	0.0994566
BC037039	0.0181095	0	0.0801208	0	0	0	0.0178986
BC037156	0.290431	0.147525	0	0.288378	0	0.314984	0.138341
BC039966	0.0307714	0.0628338	0.0339729	0.092308	0	0.171473	0.0302976
BC042761	0.0483073	0	0	0	0	0.107251	0.0946293
BC043934	0.0996856	0	0.0275375	0	0.0236917	0.150744	0.0333277
BC046251	0.0663395	0.0218129	0.08348	0.0641322	0	0.247867	0.0650345
BC046401	0	0	0.12076	0	0	0.243326	0
BC048403	0.0715712	0.0278391	0	0.0136799	0.0128764	0.08205	0.0148095
BC048507	0	0	0	0	0	0.0957384	0
BC048559	0.506825	0.176414	0.308028	0.261578	0.125819	1.08454	0.428414
BC048562	0.071711	0	0	0	0	0	0
BC048602	0.0663928	0.0676637	0	0	0	0.220205	0.115727
BC048644	0.101076	0.0780407	0.0121536	0.0532204	0.0488835	0.166318	0.0437002
BC048671	0.0515648	0	0.117514	0.0354905	0	0	0
BC048679	0.106716	0.0960545	0.10327	0.212364	0	0	0
BC049352	0.0716973	0	0.0787115	0.189219	0.0227179	0.331221	0.0697541
BC049715	0.0201853	0.0139983	0.0821295	0.0139859	0	0.0463734	0.0768053
BC049730	0.0738661	0.0753915	0	0	0	0.164418	0.383375
BC049739	0	0	0	0	0	0.168065	0
BC049762	0	0	0.059672	0	0	0.240485	0
BC049987	0.367178	0.455441	0.30715	0.297627	0.129716	1.3048	0.394828
BC050972	0	0.214606	0.374824	0.104979	0.312092	0.235282	0
BC051019	0.0412686	0.0873418	0	0.209426	0	0.445292	0.0203785
BC051076	0.0136566	0	0.0151146	0.0136712	0	0.0305598	0.0405469
BC051077	0.043907	0.0740225	0.0261245	0.0935291	0.0353673	0.192164	0
BC051142	0.202828	0.0138151	0	0	0	0.306181	0.0977872
BC051226	0	0	0.0505558	0	0	0.0509712	0
BC051537	0.049274	0	0	0.0492907	0	0.0274961	0.0243023
BC051665	0.0313764	0	0.0346379	0.0627461	0	0.0699283	0
BC052040	0.104908	0.0441559	0.0857773	0.0735742	0	0.301045	0.0608719
BC053393	0.0875639	0.10179	0.0881453	0.0598244	0	0.333974	0.0393712
BC055308	0.106611	0.0610317	0.196802	0.198339	0.0698235	0.356277	0.127508
BC055324	0.415981	0.0195184	0.0135403	0	0	0.0946387	0
BC055402	0.0587684	0.0120121	0.0130122	0.0117677	0.0223231	0.0526245	0.0232781
BC060293	0.753984	0.198464	0.487346	0.158479	0.0377355	0.697526	0.348011
BC061195	0.0460119	0.0468289	0.100715	0.229125	0	0.181383	0.0444891
BC061212	0.122369	0.0218132	0.0430833	0.0350521	0.0329334	0.160336	0.0172968
BC061237	0.106209	0.10942	0.0842211	0.192808	0	0.488636	0
BC064078	0.182879	0.0572966	0.0656527	0.0866055	0.032885	0.288908	0.0922247
BC065397	0.0121425	0	0	0.0607834	0.109487	0.109632	0
BC065403	0	0	0	0.0424065	0	0	0
BC067074	0.0761759	0	0.0120671	0.0868544	0.0103488	0.120637	0
BC080695	0	0	0	0.0229149	0	0.0547434	0
BC080696	0	0	0	0	0	0.169281	0
BC085271	0	0.054341	0	0	0	0.156372	0
Bc1	10.2354	3.27379	4.77845	6.5069	1.05352	22.0268	9.38843
Bc1-ps1	0	0	0.181691	0.250167	0	0.563901	0
BC100530	0.166521	0.112447	0.273701	0.0829663	0	0	0.161426
BC106175	0.0959713	0.0245047	0	0.0960079	0	0.292682	0
BC106179	0.765994	0.229197	0.632754	0.457564	0.130861	1.65444	0.474653
BC107364	0.206946	0.114583	0.0912513	0.149614	0.0394007	0.416446	0.203113
BC117090	0	0	0	0	0	0	0.164899
BC147527	0.0259064	0.0793696	0.0572437	0.025913	0.0985205	0.202331	0.0255447
Bcam	0	0.0333236	0	0.0163218	0	0.401553	0
Bcan	0.379636	0.0379811	0.233156	0	0.0539125	0.357112	0.313673
Bcap29	0.0561421	0.0423467	0.0272796	0.0250435	0.0196979	0.156706	0.0880458
Bcap31	0.282122	0.179983	0.0778183	0.14101	0	0.274841	0.069351
Bcar1	0.116578	0.125105	0.0663852	0.0867231	0.0190722	0.150593	0.0861094
Bcar3	0.475016	0.0311674	0.43039	0.0907834	0	0.187639	0.214222
Bcas1	0.0882619	0.0917388	0	0.376949	0	0.375002	0.0177505
Bcas1os1	0.0692008	0.0353192	0.0381792	0	0	0.0770572	0
Bcas1os2	0.0368589	0.0376202	0	0.073683	0	0.0820451	0.0362252
Bcas2	0.103084	0.144019	0.11239	0.202471	0.032312	0.334696	0.148935
Bcas3	0.3965	0.218567	0.120644	0.0141818	0.043673	0.621023	0.726959
Bcas3os1	0.228885	0.0934017	0.100861	0.0457284	0.0117769	0.767449	0.29725
Bcas3os2	0.0760181	0	0	0	0	0.0838616	0
Bcat1	0.164395	0.0157726	0.327418	0.10095	0	0.591575	0.172392
Bcat2	0.440211	0.121121	0.0832208	0.187809	0.104314	0.650081	0.114276
Bccip	0.172144	0.173578	0.0644939	0.469071	0	0.394823	0.11271
Bcdin3d	0.0827527	0	0.0183405	0.0165644	0.0156615	0.134141	0.00818646
Bche	0.0397707	0.00622077	0.0202268	0.0381824	0.00577589	0.0341002	0
Bckdha	0.048704	0.0435757	0.0471621	0.0492331	0	0.0952917	0.0631828
Bckdhb	0.302569	0.0307226	0.0996727	0.0601792	0.0970202	0.349115	0.0597748
Bckdk	0.0672442	0.0576813	0.0622262	0.104041	0.0116732	0.11421	0.0682094
Bcl10	0.20331	0.122993	0.152307	0.133287	0	0.25602	0.0740859
Bcl11a	0.158924	0.00658785	0.0724433	0.315787	0.019804	0.867423	0.0575868
Bcl11b	0.0418845	0.0142817	0.0154074	0.0417893	0.0175999	0.0780967	0.013783
Bcl2	0.0971162	0.045112	0.0974284	0.0330123	0.0136811	0.365575	0.0842117
Bcl2a1a	0	0.0583993	0.0669972	0.0935466	0	0.126074	0.235622
Bcl2a1b	0.370422	0.234327	0.721255	0.322107	0	0.561153	0.328477
Bcl2a1c	0	0	0	0	0	0	0
Bcl2a1d	0.458427	0.163973	0.266758	0.200543	0	0.257162	0.206304
Bcl2l1	0.256082	0.078429	0.131624	0.144145	0.119596	0.352662	0.614725
Bcl2l10	0	0	0	0	0	0.117677	0
Bcl2l11	0.322542	0.38213	0.238582	0.190207	0.0265178	0.987576	0.110465
Bcl2l12	0.163711	0	0.11724	0.0408975	0.0389599	0.318564	0.160701
Bcl2l13	0.114476	0.0400082	0.167445	0.0666987	0.0237904	0.244855	0.110402
Bcl2l14	0.0665414	0.172392	0.08688	0	0	0.13056	0.0793741
Bcl2l15	0.362502	0.0237439	0.0621312	0.343706	0.215934	0.400772	0.37955
Bcl2l2	0.108904	0.611749	0.504327	0.176138	0.019176	0.750031	0.208862
Bcl3	0.509675	0.247334	0.231478	0.2418	0	0.227556	0.0216741
Bcl6	0.111104	0.0199825	0.0121427	0.10056	0.0104138	0.162571	0.0108626
Bcl6b	0.0460561	0.0906676	0.0127474	0.0345838	0.0109337	0.190551	0.0342076
Bcl7a	0.12823	0.0863278	0.0198227	0.0173022	0.0399742	0.202042	0.0578333
Bcl7b	0.110629	0.0967976	0.120085	0.0502934	0	0.451631	0.188145
Bcl7c	0.225588	0.164346	0.197228	0.0334399	0.0429749	0.211218	0.0694873
Bcl9	0.16238	0.0746627	0.125374	0.150624	0	0.383528	0
Bcl9l	0.0334042	0.0290811	0	0	0	0.0748853	0.021158
Bclaf1	0.539051	0.203053	0.241566	0.303197	0.114751	0.623904	0.214435
Bclaf3	0.217759	0.0321257	0.0890383	0.203235	0	0.413645	0.175345
Bco1	0.117942	0.0238963	0.0916104	0.0450328	0.0226191	0.189447	0.0639261
Bco2	0.0756868	0	0.0418522	0.0378705	0	0.148015	0
Bcor	0.049477	0.0189672	0.0274095	0.0166932	0.00519265	0.460479	0.179419
Bcorl1	0.0356734	0.133641	0.0720261	0.130814	0.00970123	0.144729	0.100625
Bcr	0.395564	0.0852838	0.345501	0.0859109	0.0104604	0.296123	0.00546707
Bcs1l	0.100622	0.149866	0.071114	0.0858148	0	0.191625	0.0423419
Bdh1	0.058371	0.0155584	0.146606	0.0408331	0	0.102326	0
Bdh2	0.258758	0.0634516	0.0137461	0.111127	0	0.276184	0.122942
Bdkrb1	0	0.0323093	0.092579	0	0	0	0
Bdkrb2	0.0101567	0	0	0.0101699	0	0.0568639	0.0100625
Bdnf	0.141106	0.0212602	0.0927075	0.0520736	0.0455391	0.192386	0.0398325
Bdp1	0.394799	0.412763	0.224172	0.0813153	0.0774191	0.42326	0.161039
BE692007	0.434451	0.0301864	0.0677227	0.233982	0.0283187	0.473621	0.351312
Bean1	0	0.0313644	0.0139537	0	0	0.0213013	0.0302473
Becn1	0.128589	0.308533	0.650821	0.258132	0.0311486	0.780743	0.689442
Begain	0.0145145	0	0.099	0.0145292	0	0.0162362	0
Bend3	0.182697	0.0131591	0.0222958	0.109006	0	0.0870737	0.0183077
Bend4	0.133783	0.076415	0.0292954	0.0383307	0.0198183	0.222548	0.0635734
Bend5	0.0817765	0	0	0.0578142	0	0.0900936	0.0284763
Bend6	0.0233517	0.0770897	0.399609	0.310507	0.0221966	0.10742	0.0176731
Bend7	0.18697	0.0424424	0	0.0481889	0	0.0459384	0.041032
Best1	0.0964988	0.0394327	0.0426861	0.0193131	0.0366778	0.19409	0.133477
Best2	0.0415724	0	0	0.0623956	0	0.0696561	0.0615827
Best3	0.014446	0.0147615	0	0.0433819	0	0.113119	0.057174
Best4-ps	0.030541	0	0.0674393	0.0305394	0	0.0680792	0
Bet1	0.168851	0.0560332	0.183123	0.109762	0.0305482	0.170984	0.273385
Bet1l	0.191783	0.0619543	0.0777116	0.039132	0.0409478	0.188049	0.102441
Bex1	0	0	0	0	0	0.225427	0
Bex2	0	0	0.055749	0	0	0	0
Bex3	0	0.127296	0.0686259	0.146258	0	0.276371	0.0609027
Bex4	0.111426	0	0	0	0	0.18523	0.054448
Bex6	0.135974	0.0510173	0.0499356	0.0625166	0.0476499	0.166512	0.146898
Bfar	6.68039	1.65447	5.80494	4.3454	2.18977	14.8642	3.37653
Bfsp1	0.0555621	0.0189212	0.0204838	0.0185345	0	0.0988863	0.0549081
Bfsp2	0	0	0	0.123356	0	0.227177	0.0243999
Bglap	0.139759	0	0	0	0	0.448148	0.133348
Bglap2	0	0	0	0	0	0	0
Bglap3	1.109	0.333277	0.558838	0.597359	0.247886	2.61681	0.438979
Bgn	0.705566	0.221674	0.302001	0.157509	0.2026	0.523288	0.144227
Bhlha15	0.0234073	0	0	0	0.0210381	0.0924992	0.023616
Bhlha9	0	0	0.0393606	0	0	0	0
Bhlhb9	0.0817606	0	0.0459865	0.0182046	0	0.280898	0.0513392
Bhlhe22	0	0.011849	0	0	0	0.0389337	0.022963
Bhlhe23	0	0	0	0.0156882	0	0.0350562	0
Bhlhe40	0.65945	0.423147	0.749168	0.41012	0.0935107	1.31992	0.263104
Bhlhe41	0.0571657	0.166736	0.0342877	0.0460379	0.011722	0.028864	0.00861499
Bhmt	0.151457	0.0255733	0.02893	0.0488246	0.0286795	0.281245	0.0673868
Bhmt-ps1	0	0	0	0	0	0	0
Bhmt2	0.0442191	0	0.041929	0.100795	0	0.206827	0.0175488
Bicc1	0.104412	0.0487625	0.0903252	0.0721224	0	0.124495	0.0729148
Bicd1	0.614969	0.225846	0.46433	0.426209	0.120361	1.49773	0.442702
Bicd2	0.0832338	0.0087052	0.00943285	0.0426424	0.00808529	0.0953973	0.0337667
Bicdl1	0.073301	0.0519968	0.124467	0.216603	0	0.770613	0.0618118
Bicdl2	0.0525547	0	0.0290301	0	0.0499671	0.046516	0
Bicra	0.0696412	0.0064742	0.0475722	0.0272109	0.0112035	0.13369	0.0306331
Bicral	0.181365	0.0117318	0	0.111475	0	0.222384	0.0227692
Bid	0.0547608	0.0186486	0.0201892	0	0.0173433	0.0612043	6.24331e-05
Bik	0.0777903	0	0	0	0	0.171565	0
Bin1	0.267179	0.221815	0.119972	0.0686419	0.0278486	0.288567	0.210604
Bin2	0.319388	0.220348	0.127476	0.348601	0.262358	0.703156	0.254146
Bin3	0.0231019	0.228739	0.0510673	0	0.0219586	0.375584	0.261753
Birc2	0.139125	0	0.0356075	0.0622443	0.0662284	0.0139161	0.0886308
Birc3	0.558902	0.174281	0.616387	0.29659	0.109054	2.07717	0.625746
Birc5	0.240987	0.183664	0.183864	0.15539	0.0951239	0.889338	0.187074
Birc6	0.473975	0.599761	0.384458	0.400571	0.21486	1.50903	0.562759
Birc7	0	0	0	0	0	0	0.0721636
Bivm	0.021643	0.0239323	0.0359456	0.0234454	0	0.104847	0.100155
Blcap	0.912761	0.35927	0.799633	0.337837	0	2.22203	0.860188
Blk	0.0512678	0.0842066	0.0189046	0	0.0162355	0.0191052	0.0506862
Blm	0.239409	0.109736	0.097404	0.2127	0.151082	0.928715	0.0510104
Blmh	0.320386	0.39692	0.0147212	0.211286	0.128703	0.305333	0.115212
Blnk	0.178857	0.0541344	0.0606454	0.125461	0.0576542	0.400177	0.0548452
Bloc1s1	0.123493	0.502214	0.700418	0	0	0.24295	0.190495
Bloc1s2	0.247416	0	0.0577256	0	0	0.116337	0
Bloc1s2-ps	0.18481	0	0	0	0	0	0
Bloc1s3	0.0877773	0.0558151	0.117011	0.0760849	0.036736	0.168372	0.0499354
Bloc1s4	0.0670517	0.0684485	0	0	0	0.0373412	0.0329823
Bloc1s5	0.084604	0.0861391	0.00745339	0.0909139	0	0.086148	0.0333605
Bloc1s6	0.065213	0.103648	0.042832	0.171721	0.0398084	0.0235991	0.0229689
Bloc1s6os	0	0	0	0.0706875	0.0676436	0.156568	0
Bloodlinc	0.073286	0	0	0	0	0.0808972	0
Blvra	0.450153	0.295128	0.193427	0.2119	0.0731884	0.904161	0.112848
Blvrb	0.129574	0.0619666	0	0.0606632	0	0.488717	0.279832
Blzf1	0.143107	0.0782965	0.108815	0.0489436	0.0423591	0.298595	0.0537063
Bmf	0.321505	0.008405	0.25622	0.0553663	0	0.260349	0.0163023
Bmi1	0.205882	0.0438022	0.233808	0.0684509	0.102444	0.0799211	0.396303
Bmp1	0.219033	0.0663216	0.0587583	0.0916716	0.0576633	0.257592	0.206505
Bmp10	0.0425628	0.0348047	0	0.0255736	0.00808154	0.0476766	0
Bmp15	0	0.0520639	0.0140984	0	0	0.0570127	0
Bmp2	0	0.0111091	0.012035	0	0	0.048676	0.0107664
Bmp2k	0.169059	0.0621433	0.0716811	0.0902677	0.0166643	0.173033	0.0879134
Bmp3	0.0497408	0.0125367	0.10265	0.0585552	0.037315	0.228518	0.0390329
Bmp4	0.148109	0.0397886	0.027904	0.0505394	0	0.315107	0
Bmp5	0.101134	0.0539297	0.110563	0.201346	0	0.110893	0.0975257
Bmp6	0.251	0.0109855	0	0.0742555	0	0.52293	0.170871
Bmp7	0.0413495	0.0284432	0.0504306	0.116408	0.0255061	0.483607	0.0669741
Bmp8a	0	0	0.0233377	0	0	0.0235775	0
Bmp8b	0.121469	0.0147805	0.0157415	0.0463267	0.0852623	0.240039	0.0735861
Bmper	0.263952	0	0.0871323	0.0255352	0	0.175214	0.0100653
Bmpr1a	0.079303	0.0212213	0.0459379	0.128529	0.0197426	0.164066	0.0643899
Bmpr1b	0.169554	0.0432993	0.0101986	0.0142181	0	0.0851565	0.020928
Bmpr2	0.340876	0.102996	0.108734	0.0595376	0.0339732	0.230102	0.0921375
Bms1	0.105705	0.0810344	0.0702245	0.149975	0.00836297	0.11924	0.143739
Bmt2	0.309909	0.0750627	0.0988521	0.204821	0.0271642	0.234889	0.0614921
Bmx	0.090891	0.0166323	0.0180096	0.0389966	0.0369946	0.0546057	0.0726029
Bmyc	0.182425	0	0.0502438	0	0.0434303	0.101316	0
Bnc1	0	0	0.00909966	0.0164541	0	0.055218	0.00814389
Bnc2	0.387826	0.115801	0.154381	0.147566	0.167448	0.49194	0.172965
Bnip1	0.0243024	0.0505433	0.0970809	0.0404477	0.0615461	0.52209	0.221777
Bnip2	0.147455	0.0174439	0.353381	0.102526	0	0.594545	0.296631
Bnip3	0.589854	0.148595	0.298127	0.232729	0.0281537	0.745617	0.594801
Bnip3l	0.788756	0.234062	0.221794	0.406369	0.0572931	0.734262	0.336738
Bnip3l-ps	0	0.181435	0.194878	0	0.0731884	0.0904736	0
Bnipl	0.149041	0	0.1094	0	0	0.0551325	0
Boc	0	0	0.00951443	0.00860231	0	0.0673552	0.00851459
Bod1	0.120757	0	0.0333331	0.0301884	0	0.0336503	0
Bod1l	0.283713	0.130162	0.154557	0.144883	0.107249	0.579184	0.1848
Bok	0	0.0290577	0.0942855	0.0520001	0.0951829	0.072882	0
Bola1	0.285728	0	0	0	0	0.286571	0.0440572
Bola2	0.0430106	0.103332	0.0945783	0.0191762	0.0100273	0.321038	0.0170857
Bola3	0.364715	0.130304	0.98757	0.127387	0.158209	2.20622	1.0547
Boll	0	1.8083	0.11239	0.0299091	0.0984009	0.0167104	0.0624671
Bop1	0.195007	0.0162155	0.0840728	0.0764156	0	0.137791	0.282802
Bora	0.266461	0.0952267	0.208786	0.275192	0.110954	0.616456	0.118812
Borcs5	0	0.0846006	0	0.0231557	0	0	0.152636
Borcs6	0	0	0.0481952	0.0218099	0	0.0243438	0
Borcs7	0.119933	0.0740258	0.146862	0.125061	0.0202972	0.222568	0.0438803
Borcs8	0.13138	0	0.0804222	0	0.0553796	0.414169	0
Bpgm	0.0397879	0.130068	0.0961925	0.0359809	0	0.209893	0.085037
Bphl	0.498123	0.141223	0.222161	0.0401222	0.0190513	0.198841	0.113919
Bpi	0.206487	0.0703014	0.0507174	0	0.0218074	0.234567	0.0226429
Bpifa1	0.573121	0.063756	0.105409	0.0624105	0.0596484	0.0692088	0.122009
Bpifa2	0.248502	0	0.0682805	0.0590085	0	0.137494	0
Bpifa3	0	0	0	0	0	0.220946	0
Bpifa5	0.0805973	0	0.0444304	0.120812	0.038359	0.179264	0
Bpifa6	0.0526678	0	0.0290924	0.0526797	0	0.146893	0.0259629
Bpifb1	0.0342302	0	0.0125854	0.0503364	0	0.0873026	0.0647899
Bpifb2	0.193042	0	0	0	0	0.0792103	0
Bpifb3	0.044685	0	0.051914	0	0	0.179359	0.0463503
Bpifb4	0.0761454	0.0288123	0.0839487	0.0846585	0	0.356431	0.12308
Bpifb5	0.125803	0.0256958	0.0556016	0.0503364	0	0	0.0248148
Bpifb6	0.0738615	0.025145	0.058388	0.0246289	0	0.0588333	0.0728584
Bpifb9a	0.0376014	0.0444794	0.140648	0.0435682	0	0.268335	0.0214953
Bpifb9b	0.0915033	0	0	0.0388918	0	0.0717364	0
Bpifc	0.327084	0.111403	0.358056	0.164516	0.094859	0.85473	0.0659195
Bpnt1	0.144075	0.379106	0.156719	0.126781	0.13836	0.31268	0.1373
Bptf	0.267072	0.152637	0.237422	0.195733	0.391123	0.340149	0.28932
Braf	0.167445	0.115425	0.112496	0.276217	0.0395073	0.297087	0.109485
Brap	0.220289	0.0923879	0.223229	0.304398	0.179184	0.973945	0.145372
Brat1	0.190132	0.0131851	0.0337696	0.0753577	0.0463717	0.154302	0.104654
Brca1	0.130427	0.0367589	0.292347	0.0229991	0.0401221	0.190934	0.09805
Brca2	1.83171	0.506641	0.950033	0.447566	0.326914	2.2939	0.80577
Brcc3	0.103205	0.117507	0.0515787	0.138653	0.0233311	0.219792	0.119077
Brd1	0.373043	0.249277	0.054043	0.014781	0.0872581	0.357549	0.0791369
Brd2	0.535094	0.490446	0.704117	0.794268	0.153881	0.428709	0.247639
Brd3	0.0630613	0.0854874	0.0389116	0.316839	0	0.533663	0.119287
Brd3os	0.0640265	0	0	0.0213541	0	0.0238367	0
Brd4	0.986292	0.69371	0.392024	0.728032	0.141269	1.40282	0.351034
Brd7	0.121908	0.166529	0.0258745	0.170114	0.0101114	0.187894	0.121986
Brd8	0.263109	0.355152	0.212697	0.110983	0.0600484	0.387308	0.118488
Brd9	0.390936	0.163649	0.088075	0.0450166	0	0.517497	0.194879
Brdt	0.0256888	0.0262346	0.0291758	0.0321952	0.0381499	0.13133	0.00796778
Brf1	0.186975	0.100144	0.170315	0.327424	0	0.236558	0.251393
Brf2	0.201577	0.198632	0.0235811	0.0213417	0.0462198	0.173007	0.0433725
Bri3	0.235468	0.152356	0.258987	0.22367	0.0713879	0.498627	0.0726726
Bri3bp	0.129512	0.0659981	0.013548	0.0589545	0.0332067	0.123247	0.046295
Bricd5	0	0	0	0	0	0	0
Brinp1	0.0458776	0.0123642	0.0526462	0.0233861	0	0.285876	0.183123
Brinp2	0.0960763	0.388031	0.0106369	0.0384236	0.0252698	0.628018	0.430592
Brinp3	0.0653292	0.0258972	0.204001	0.012685	0.0181278	0.190037	0.0479996
Brip1	0.221567	0.0488189	0.0948012	0.0467599	0.0220474	0.601091	0.0709523
Brip1os	0.0706939	0.0216699	0.0813711	0.0274967	0.0167376	0.169174	0.0444547
Brix1	0.309644	0.0754394	0.0653582	0.138296	0.0140252	0.302518	0.0146083
Brk1	0.280244	0.245131	0.176565	0.320061	0.0381072	0.400728	0.0786185
Brms1	0.0316469	0.0323093	0.139741	0.031643	0.0301022	0.246844	0
Brms1l	0.0882619	0.030858	0.0501254	0.418169	0.240467	0.373326	0.401441
Brox	0.263965	0.175228	0.0843286	0.198225	0.0975195	0.656036	0.306015
Brpf1	0.14464	0.044427	0.0808768	0.11302	0.0350373	0.287836	0.183223
Brpf3	0.133288	0.0450833	0.0762771	0.0410238	0.141683	0.497107	0.269309
Brs3	0.0141508	0	0	0.0141654	0	0.047492	0.0140027
Brsk1	0.106102	0.072201	0	0	0	0.440342	0
Brsk2	0.0772829	0.0719436	0.0175136	0.0158436	0.0164814	0.11339	0.132049
Brwd1	0.0967246	0.253284	0.132244	0.204809	0.0884444	0.806687	0.1329
Brwd3	0.0527951	0.0269851	0.063043	0.0192832	0.0393561	0.228794	0.0954894
Bscl2	0.224864	0.0121557	0.0532259	0.189616	0.0210895	0.441982	0.158909
Bsdc1	0.0654507	0.161467	0.0439021	0	0.0122448	0.207372	0.0530097
Bsg	0.449381	0.388316	0.467713	0.361016	0.181921	1.16044	0.373965
Bsn	0.0288582	0.0194462	0.0256062	0.0126946	0.00242869	0.0878451	0.0145383
Bsnd	0	0	0.0157576	0	0	0.0318572	0.0281784
Bsph1	0	0	0.188117	0	0.120571	0.153362	0
Bsph2	0.124746	0	0.135969	0	0.119596	0.135969	0.0999209
Bsph2-ps	0	0	0	0	0	0	0
Bspry	0.0184555	0.128432	0.0256948	0	0.0759004	0.0618785	0.0229419
Bst1	0.405374	0.111777	0.140817	0.106925	0	0.431774	0.222888
Bst2	0.608003	0.365761	0.67224	0.358073	0.150017	0.529645	0.175106
Bsx	0.0263889	0.0269671	0	0.0132089	0	0	0
Btaf1	0.0679152	0.0427272	0.0694693	0.0680256	0.0198335	0.105413	0.051835
Btbd1	0.293681	0.0265757	0.065638	0.0967113	0	0.372335	0.0643558
Btbd10	0.445456	0.23778	0.450091	0.250342	0.0572269	0.881985	0.166461
Btbd11	0.437991	0.157887	0.330869	0.158708	0.0570253	0.83109	0.343612
Btbd16	0.194136	0.0822009	0.0816094	0.11797	0.0110246	0.245818	0.0618305
Btbd17	0.0238525	0	0	0	0.0124018	0.221138	0
Btbd18	0.0127721	0	0	0.0255729	0	0.188408	0
Btbd19	0.277785	0.116568	0.757535	0.0601178	0.0565016	0.630508	0.0827194
Btbd2	0.0755646	0	0.0238995	0.0129031	0.0205464	0.0432685	0.0609027
Btbd3	0.164089	0.0335075	0.0453867	0.12553	0.00778	0.358942	0.0162479
Btbd35f1	0.0823027	0	0.10853	0	0	0.10221	0.115247
Btbd35f10	1.93855e-09	0.0201991	0	0.133689	0.0615603	0.109164	0.00180232
Btbd35f11	0.0726148	3.06794e-05	0.164605	0.209918	0.0306532	0.623457	4.88105e-05
Btbd35f12	0	0	0	0	0	0.0451799	0
Btbd35f13	0	0.000113518	0.0472667	0	0	0.0438593	0
Btbd35f14	0	0	0	0	0.0431553	0.0462766	0
Btbd35f16	0.164258	0	0.0879315	0	0	0	0.0070047
[truncated: 44,467 more rows]
[truncated: 2 more columns]
