# Supplementary material for: CCR2/CCR5 inhibitor permits the radiation-induced effector T cell infiltration in pancreatic adenocarcinoma
Source: J Exp Med. 2022 Apr 11;219(5):e20211631. doi: 10.1084/jem.20211631 (PMC9006312; doi:10.1084/jem.20211631)
Supplement: Data S2 — shows RNAseq results in Figs. 5 and 6. [file JEM_20211631_DataS2.xlsx]

## Sheet: CD11b 
	03_12_002_CD11b	15_12_014_CD11b	12_011_CD11b	12_013_CD11b	12_023_CD11b	12_026_CD11b	12_028_CD11b	12_029_CD11b	31_13_012_CD11b	07_12_004_CD11b	19_12_016_CD11b	11_12_007_CD11b	35_13_013_CD11b	1_05_CD11b	12_027_CD11b	6_15_RLT_CD11b	23_12_019_CD11b	12_035_CD11b	6_15_CD11b	27_12_020_CD11b
A1BG	37.039	1990.06	197.872	336.734	219.784	133.901	370.22	23.398	484.309	141.079	291.796	135.721	328.773	192.626	346.133	121.783	441.171	573.252	218.234	288.918
A1CF	23.8319	104.968	6.86868	1.73853	2416.42	7.189	5.30576	246.946	0.875584	863.88	7.62703	311.837	342.557	525.375	1.74843	143.567	220.224	12.9481	273.373	240.017
A2M	1556.06	3771.69	2104.75	1569.91	961.113	1117.59	3009.54	780.141	6687.32	1700.98	16628.1	2680.47	14743.8	8722.46	889.699	3237.05	9748.4	3073.99	1112.41	8253.24
A2ML1	4.29634	21.7098	2.26428	85.852	1146	141.958	14.3347	3.13934	11.5724	49.058	212.749	20.2248	11.5369	232.212	11.8384	21.2939	29.7409	11.6119	474.913	10.4197
A2MP1	0	0	23.4878	26.5193	0	0	0	0	91.8477	0	17.142	0	14.9944	201.382	0	0	14.7211	0	198.873	17.3558
A3GALT2	0	0	0	0	0	0	51.8173	0	0	4.04712	0	0	0	0	0	0	0	0	0	0
A4GALT	0	13.3514	7.82077	0	65.1074	19.1183	1.45305	0	0	14.1592	49.4983	4.73121	14.6406	0	0	97.8424	11.9584	15.2298	0	0
A4GNT	0	0	438.964	0	0	0	0	0	0	38.6111	54.5053	189.163	12.2206	295.247	24.6244	0.995933	32.9715	0	120.696	57.9423
AAAS	45.5859	926.379	9.46137	1878.14	1773.71	542.288	492.671	48.2975	750.331	1030.48	1013.44	749.569	906.435	1021.1	691.111	1512.92	1085.68	475.953	766.069	809.814
AACS	343.524	413.974	8.29847	292.716	1542.01	259.426	725.45	563.726	50.4231	935.896	189.135	759.057	654.196	1713.89	789.012	514.795	698.67	471.655	1965.21	430.77
AACSP1	8.79402	8.41047	0	0	2.32709	0	0	0	16.877	4.65094	8.59228	7.88759	9.03817	68.0835	6.83555	27.3938	1.96611	0	66.8859	15.0456
AADAC	181.552	0	0	0	476.401	0	0	0	44.7435	1178.04	0.720741	337.332	151.974	104.203	0	0	60.4432	0	60.1475	499.007
AADACL2	0	109.17	0	0	0	0	1.77821	0	0	7.29263	0	0	67.6881	15.3041	0	0	0	0	0	9.10712
AADACL3	0	4.09034	0	25.7792	0	1.99527	0	0	9.05535	1.01422	6.03686	0.998048	1.01547	12.6681	0	14.8723	13.9569	1.90893	15.4217	1.01839
AADACL4	0	0	0	0	0	0	0	0	0	0	0	0	0	87.0384	0	0	0	0	1.93107	0
AADACP1	13.9111	86.8882	0	0	288.597	0	0	0	0	118.166	34.3596	3.43968	177.591	3.44409	0	0	3.50756	79.0805	0	54.9811
AADAT	0	33.5875	0	60.4082	0	65.6105	0	136.634	0.820704	185.988	1.64692	7.34591	55.9734	13.9477	0	0	132.158	5.72396	11.3314	56.1125
AAGAB	1120.3	749.663	0	44.069	3232.42	869.937	557.123	0	1113.78	1883.9	1215.48	808.29	1077.47	226.706	1312.91	1470.28	1644.77	514.531	398.1	316.768
AAK1	940.544	1437.65	63.2063	1991.93	3410.93	682.343	1007.45	302.208	1719.14	853.065	1070.52	911.739	1391.11	727.199	2101.28	793.285	1389.58	2036.28	297.594	1121.45
AAMDC	347.974	274.511	187.001	1339.01	1595.96	270.121	65.0852	346.471	104.916	490.029	250.169	419.755	551.306	378.217	191.617	237.181	218.385	1029.5	474.878	412.525
AAMP	4428.92	1509.86	1535.12	3699.1	1951.2	2426.28	1383.6	1249.08	7131	4347.97	3066.33	3002.82	4827.89	1476.76	2617.99	4363.22	3298.42	2842.04	1406.15	2955.7
AANAT	0	5.79716	17.5741	0	3.23836	0	0	0	0	0	217.28	26.6619	9.51505	28.6266	38.4081	0	8.94073	0	90.8037	13.1879
AAR2	808.099	549.963	0	0	2150.35	1066.53	712.101	6.38983	1239.09	1666.72	1089.27	901.197	1949.26	739.866	1237.56	690.568	1285.46	2845.57	752.571	884.366
AARD	6.87626	41.451	0	35.2869	16.1325	20.2543	0	0	19.2526	15.9684	91.3542	10.951	6.21948	102.787	42.7605	53.3679	5.18051	11.3968	276.058	0
AARS	1367.45	1034.81	390.744	3108.53	1863.35	2932.64	1367.5	58.2696	1098.77	2587.63	2533.98	717.676	2334.84	1546.03	2312.47	1513.56	1992.32	1226.75	1144.81	1847.31
AARS2	52.6605	430.292	0	60.5799	210.905	290.572	2.94358	1.3292	734.924	187.159	1435.45	179.556	457.065	614.636	1444.08	632.52	911.814	11.3073	44.057	395.749
AARSD1	1318.52	349.996	575.141	2661.58	2971.67	335.103	221.355	152.588	358.296	537.734	591.865	588.465	1009.01	365.476	908.539	651.52	326.714	245.358	552.493	635.113
AARSP1	0	0	0	0	0	0	0	0	0	0	0	0	0	0	0	0	0	0	0	0
AASDH	426.707	377.171	0	740.335	1255.71	113.206	589.421	0	580.92	219.433	313.574	260.152	347.735	22.8781	158.145	332.115	279.614	124.452	102.552	285.693
AASDHPPT	404.61	566.536	2.21381	42.1634	2109.57	1332.17	659.211	0	1657.68	836.162	1540.25	606.18	958.98	623.393	606.316	882.34	1117.68	190.917	980.503	1171.26
AASS	8.72356	61.1859	0	302.615	3.69489	98.5146	0	0	0	26.1606	236.374	80.1848	119.832	167.281	7.30476	0	115.185	51.5159	79.3717	83.8431
AATF	3102.3	421.839	1017.63	609.634	2251.19	1246.54	1112.86	1308.52	3316.39	2863.34	1530.51	1712.03	3134.07	631.021	2364.35	2355.1	1160.16	2633.98	961.455	1464.87
AATK	249.399	395.416	3.43257	0	72.8263	224.593	162.264	0	0	239.513	196.337	475.104	135.266	115.768	350.903	304.774	137.948	254.921	12.4371	184.582
ABAT	526.818	228.609	26.0682	180.279	213.291	72.1713	30.7312	179.399	161.919	128.674	165.234	68.5584	289.986	778.2	342.491	145.603	242.098	399.042	898.552	385.446
ABCA1	411.385	559.126	92.2352	261.14	3017.28	525.205	437.769	0	2395.71	1151.23	3129.24	885.962	1327.48	308.541	1003.87	3628.28	2948.57	3341.29	1748.66	1242.65
ABCA10	441.214	348.831	0	5.51172	515.538	151.734	388.4	6.31041	4.42663	11.9068	49.2092	6.60979	171.587	114.376	211.995	0.726747	121.793	107.913	215.923	367.364
ABCA11P	43.7355	58.4024	488.856	0	61.9744	74.6251	0	0	1.31021	22.7197	14.4082	0	4.05441	0	10.6523	3.13572	9.56378	1.32322	0	94.003
ABCA12	728.642	13.615	0	1.06657	54.4527	0	0	0	0	372.215	329.185	85.7556	245.015	67.8543	0	0	126.632	0	193.435	2.06922
ABCA13	205.037	6.93573	2.05259	5.06654	0	4.09845	0	18.7931	3.38791	32.2036	60.3558	570.884	3.54031	279.636	7.27961	2.37225	9.80673	11.7518	158.426	19.1345
ABCA17P	14.818	83.802	0	22.2034	0	2.67993	0	0	36.2043	19.8459	7.27214	7.18647	12.6283	78.4671	31.3261	5.44247	3.58443	0	117.698	35.3816
ABCA2	47.4881	1088.47	24.269	307.181	94.5857	485.317	725.098	81.4075	722.634	502.002	957.616	552.11	1287.26	135.033	476.164	329.995	705.226	14.8774	85.5272	560.9
ABCA3	145.804	98.0407	0	7.36842	0	283.551	7.74907	0	645.422	225.11	871.891	76.6457	311.149	180.485	407.522	3.00838	315.02	0	85.7995	8.25696
ABCA4	0	36.4719	0	0	1143.66	0	0	0	0	2.46674	0	0	17.2888	14.634	0	0	0	442.817	21.9197	12.3836
ABCA5	425.097	297.468	1.80474	727.675	170.773	338.184	233.917	1324.38	52.9151	470.975	516.507	386.182	325.333	473.222	334.681	325.646	324.222	38.3336	455.995	276.854
ABCA6	1.26798	136.817	215.462	2579.43	288.772	244.244	709.035	28.4394	294.535	313.432	649.786	215.113	657.572	1112.46	261.642	71.1387	535.5	11.6762	1358.56	727.631
ABCA7	1229.08	993.131	1078.54	1273.86	155.735	597.309	238.885	132.977	201.282	382.899	998.059	1580.16	1642.48	339.197	2015.59	2255.5	1678.43	818.067	418.004	1422.49
ABCA8	9.13198	291.565	1.56116	28.3168	15.3933	485.903	368.217	1.47712	1169.23	123.897	83.762	5.90622	513.437	767.579	328.356	9.26215	142.232	41.8483	194.737	181.579
ABCA9	77.1759	175.358	6.73751	180.913	67.7669	32.7043	102.086	83.5723	235.964	80.802	69.1783	106.215	158.32	1005.64	77.4801	15.9854	120.096	59.9287	1153.11	72.8316
ABCB1	0	300.225	0	3287.37	233.579	467.417	925.722	40.5487	64.2831	875.877	1345.55	526.864	2125.01	100.347	1615.22	12.7341	1222.82	0	62.377	661.476
ABCB10	1018.16	752.799	603.571	1108.06	470.571	138.763	1051.89	0	1027.83	1186.07	1106.66	835.974	1588.34	354.108	2030.87	821.565	758.396	992.571	582.182	848.719
ABCB10P1	0	0	0	0	0	0	0	0	0	0	0	0	0	0.98028	0	0	0	0	6.93953	0
ABCB10P3	0.035158	0	0.0320924	0.0462203	0	0	0	0	0	0	0	0	0	0	0.267901	0	0	0.0361632	46.0661	0
ABCB10P4	0	0	0	2.42e-07	0	0	0	0	0	0	0	0	0	6.82545	0	0	0	0	0.015916	0
ABCB11	0	0	0	0	0	0	0	0	0	0	0	0	7.29373	20.9233	0	0	0	0.953977	0	2.92181
ABCB4	0	73.3311	0	7.12768	0	0	0	0	270.061	16.6547	0.902655	0	0.000210752	22.5772	11.3641	12.0888	56.3485	1.45563	371.061	15.6705
ABCB5	3.31511	38.1893	0	4.69221	9.09968	3.76166	0	0	0	13.3764	2.65786	3.33354	12.5646	373.605	6.56474	1.95014	2.48372	9.13904	301.12	8.01774
ABCB6	0.492774	311.029	15.3232	1.04324	35.638	7.9242	0	0	3.6766	56.1141	0.904766	31.6204	37.5283	17.3349	0.594182	1.94142	26.6826	20.5143	9.01588	322.905
ABCB7	653.492	0.00428686	135.11	0	505.371	150.692	0	0	284.517	150.892	0	132.283	255.649	137.128	292.526	0	356.391	199.131	0	598.514
ABCB8	94.2804	281.281	613.898	251.472	1824.06	1169.98	460.437	1.57138	816.504	954.473	364.258	496.399	1242.42	393.62	1012.6	1836.78	742.529	1347.85	284.807	865.58
ABCB9	236.989	202.229	39.4055	114.913	58.4368	17.3044	249.487	2866.9	419.172	52.1464	38.7434	104.392	199.722	463.8	18.328	314.179	265.265	90.1208	493.009	169.487
ABCC1	536.098	617.54	80.0051	1104.42	1074.15	541.513	1054.29	150.746	836.743	445.092	1180.08	772.905	1516.2	940.5	2483.83	765.294	2755.49	351.903	1416.16	1136.7
ABCC10	162.306	498.725	0	1157.76	268.083	480.723	0	1626.44	504.614	294.331	403.053	712.545	278.076	608.569	332.255	192.085	486.686	922.793	933.458	776.313
ABCC11	138.01	0.765711	0	2.89498	5.96276	0	0	0	1.18035	2.2662	1.49947	0.826681	46.1158	79.5266	71.2118	8.75706	2.29293	10.8432	142.65	8.22763
ABCC12	0	0	0	0	0	0	0	0	0	0	0	0	0	146.346	0	0	0	3.28111	49.4004	0
ABCC13	2.20919	10.998	0	0.982787	0	0	0	2.29821	2.60988	6.61005	0	3.43611	2.49448	81.9472	1.05993	2.15369	0	20.1957	273.913	1.13938
ABCC2	0	4.6467	0	5.29531	59.5795	0	4.85321	0	0	1.37552	0	15.4215	0	15.2931	0	4.61227	5.81466	1.31235	22.11	0
ABCC3	4289.11	293.29	1765.42	141.615	1241.84	1464.54	524.347	6593.58	737.38	3137.06	860.088	5027.52	1468.92	1019.47	265.806	4827.13	1693.6	1352.47	1328.12	4797.06
ABCC4	0	0	237.204	0	0.97204	2.02958	0	0	30.9315	0	368.239	33.9754	268.534	239.747	544.677	4.57383	50.3044	14.3252	112.389	13.9829
ABCC5	1564.24	821.204	1457.9	14.2937	1427.72	406.161	142.983	2130.31	945.042	639.53	473.465	650.799	623.114	782.145	783.91	35.03	470.201	1056.02	227.514	750.536
ABCC6	693.406	250.826	1040.03	3.91484	5.77552	6.02253	9.90178	32.2539	157.06	402.898	53.8886	440.139	182.893	194.801	180.518	435.965	415.574	16.355	99.4408	111.814
ABCC6P1	0	82.5014	12.3562	0	0	0	0	0	0	57.2294	0	25.586	13.1203	0	0	6.73378	24.0122	0	0	0
ABCC6P2	83.9343	0	0	0	0	0	0	0	50.1956	97.2216	0	5.35327	25.0856	31.893	0	0	13.2722	0	0	0
ABCC8	0	3237.24	0	0	0	0	0	2.43523	12904.5	10.6586	0	0	0	105.142	0	0	208.993	24.5575	71.748	0
ABCC9	98.6719	144.914	66.6445	90.0292	73.1089	615.69	854.508	68.0544	2107.82	352.488	145.842	105.761	884.412	2655.78	804.23	52.0727	576.539	221.778	2090.47	177.012
ABCD1	93.1139	148.284	59.7456	505.145	1.54373	238.086	87.1023	0	1104.16	168.172	433.051	254.452	318.113	225.085	635.969	101.688	140.921	309.378	38.9506	316.089
ABCD1P2	0	0	0	0	0	0	0	0	0	0	0	0	0	0	0	0	0	4.77176	0	0
ABCD1P3	0	0	0	0	0	0	0	0	0	0	0	0	0	0	0	0	0	0	0	0
ABCD1P4	0	0	0	0	0	0	0	0	0	0	0	0	0	0	0	0	0	1.01155	0	0
ABCD1P5	0	0	0	0	0	0	0	0	0	0	0	0	0	0	0	0	0	174.615	0	0
ABCD2	0	0	0	0	0	0	0	718.261	0	0	0	0	0	0	120.305	0	0	0	0	142.74
ABCD3	1524.23	445.369	26.5842	0	1033.91	449.199	308.458	380.776	833.572	1249.69	846.386	906.299	1066.76	383.304	210.034	2011.48	1085.83	352.037	367.472	421.273
ABCD4	597.723	447.253	4.50891	8.05961	1648.84	338.452	437.698	2608.95	2198.21	376.408	1012.53	806.373	1536.25	637.316	1398.45	1864.04	855.305	1095.51	788.437	887.72
ABCE1	1692.79	599.726	0	7349.52	1923.29	1955.79	1172.4	1.08379	1055.78	1226.58	1717.89	1252.29	1872.73	675.844	1736.94	2916	1473.06	375.296	591.25	1522.02
ABCF1	1078.05	2504.46	2795.72	5902.45	3981.27	1253.53	1544.05	1737.39	4549.15	3389	4276.53	2932.21	3778.72	853.111	2773.88	2461.15	2463.42	2656.94	1111.55	2217
ABCF2	380.156	225.038	1855.96	19.3877	2496.12	1610.32	993.165	321.128	2480.11	1161.67	1576.87	617.046	2974.35	976.96	1707.18	1933.23	1243.77	997.778	357.818	891.663
ABCF2P1	0	0	0	0	0	0	0.984819	0	0	0	0	0	0	0	0	0	0	0	218.607	0
ABCF2P2	0	0	0	0	0	0	0	0	0	0	0	0	0	0	0	0	0	0	0	0
ABCF3	1541.08	577.149	0	2785.83	1861.04	1075.33	184.823	1116.67	3163.94	1467.53	995.205	909.453	1507.95	1179.21	863.934	826.224	1594.76	1712.7	837.629	1163.14
ABCG1	1369.55	804.975	1537.7	904.323	1711.87	346.056	381.824	1202.35	933.812	363.598	3606.28	1128.71	2685.62	860.897	3251.06	1629.5	2936.78	3752.51	441.087	1267.1
ABCG2	0	0	0	0	79.4298	0	0	0	0	49.1245	89.7771	9.75691	94.4729	1.99796	0	0	0	0	44.3735	89.7772
ABCG4	0	0	0	0	0	0	0	0	0	1.17267	0	0	0.661602	0	0	4.60296	0	0	0	0
ABCG5	12.817	19.3245	1041.79	3.87997	637.86	3.92073	2.37652	0.938158	0.999221	3.02062	2.00831	1.15088	10.0816	38.5261	3.81427	1.9699	2.08459	2.09193	119.193	5.58964
ABHD1	15.9161	50.088	3.74844	7.02963	10.8279	226.196	358.296	5.47563	18.884	92.6035	12.1834	11.1398	8.19788	129.399	333.33	533.307	197.901	2.9369	313.419	18.6707
ABHD10	549.707	221.17	0	0	1803.95	583.21	169.222	0	0	221.966	901.768	262.781	619.4	72.1403	451.288	693.713	541.122	397.337	576.486	768.782
ABHD11	1634.29	939.788	3448.19	104.951	5949.99	1316.2	72.8311	189.486	648.539	3721.19	1892.35	599.14	2768.43	602.413	246.825	3414.93	1087.04	632.608	1057.63	655.844
ABHD12	1651.01	2614.15	2325.54	3.1574	5631.19	1541.89	1139.47	159.61	4908.8	2239.12	9456.2	2259.75	6313.76	2592.44	3391.96	2926.74	5343.27	5027.44	1480.22	4043.9
ABHD12B	44.4851	46.5532	171.116	114.403	64.335	78.8004	20.9544	2.08522	14.4664	88.5874	106.582	229.595	206.206	340.564	67.9663	108.793	125.165	278.218	407.378	117.476
ABHD13	713.503	401.636	603.227	0	1284.07	1003.55	160.824	0	2558.87	1049.98	1038.29	719.483	1462.31	785.373	817.122	659.112	671.042	347.1	102.196	822.739
ABHD14A	982.664	2376.98	0	807.614	951.481	392.533	206.863	25.9692	622.575	691.759	588.786	773.331	686.114	673.037	182.116	603.439	420.106	1679.51	200.536	855.809
ABHD14A-ACY1	21.1242	44.1943	32.638	0	445.944	16.4599	286.435	0	116.27	176.807	82.2036	314.591	106.235	127.213	1.57013	273.919	102.222	203.01	108.47	433.176
ABHD14B	1402.45	1176.11	1830.4	2124.52	2077.55	1123.62	606.028	478.953	1874.86	3289.94	1652.68	873.537	1647.37	876.194	1269.37	1698.85	925.412	4192.63	727.103	1617.9
ABHD15	7.09221	285.725	711.907	1870.57	763.049	969.026	991.781	0	1081.51	947.955	2031.45	687.111	1846.48	683.531	2187.25	70.569	1808.06	477.311	782	719.276
ABHD16A	690.327	825.63	612.396	241.41	2222.93	1860.21	1224.03	203.096	3016.64	1201.55	2442.05	1346.23	2537.44	515.713	1243.27	2832.84	1872.33	4103.35	358.446	1588.51
ABHD16B	0	57.6194	0	0	128.534	0	142.461	596.177	0	54.6942	145.966	117.91	191.937	23.4011	139.576	204.713	124.513	74.4613	149.185	38.4528
ABHD17A	3300.48	2152.55	3700.23	8719.55	1718.75	2182.82	3201.31	2002.54	2956.26	3312.22	5595.16	1860.37	5398.95	1969.89	4809.96	2451.83	3138.89	5155.39	1329.59	2476.05
ABHD17AP1	5.85491	1.1659	2.34465	9.16063	0	2.54791	2.34288	5.52824	2.36937	2.38405	7.27314	1.15352	9.62822	0	2.39713	0	5.95602	9.27364	5.71866	1.19004
ABHD17AP3	4.24047	7.45407	3.25248	16.9668	11.1911	1.08717	3.16035	0	2.15285	2.16478	7.55404	2.11217	7.68865	1.05364	4.32968	0	4.22776	6.30845	0	1.08928
ABHD17AP4	0	0	3.52815	4.37044	0	2.309	0	0	0	10.2197	18.0992	0	1.67151	0	0	0	1.10598	6.68452	0	0
ABHD17AP5	0	0	0	4.30562	0	0	1.09956	0	0	0	4.78427	0	20.1257	15.336	1.14013	1.09756	14.5348	0	0	0
ABHD17AP6	2.16861	0	3.26316	308.288	0	1.13206	3.26346	0	18.9015	1.40434	0	0	0	1.05186	1.08024	2.18326	0	3.24668	0	1.09652
ABHD17AP7	0	0	0	0	0	0	0	0	0	0	0	0	0	0	0	0	0	0	0	0
ABHD17AP8	0	0	0	0	0	0	0	0	0	0	0	0	0	0	0	0	0	0	0	0
ABHD17AP9	0	0	0	0	0	0	0	0	0	0	0	0	0	0	0	0	0	0	1.92928	0
ABHD17B	388.589	619.593	362.283	858.299	1716.06	692.626	572.281	1829.34	604.384	1520.56	2301.38	689.908	1888.98	201.357	1971.08	954.686	961.453	839.139	731.284	331.813
ABHD17C	4819.78	232.709	1383.87	4665.94	8885.91	2369.27	500.817	23.0137	1662.99	6373.85	747.481	1493.41	2397.83	285.929	645.3	6559.01	462.927	0.818424	965.077	1086.36
ABHD18	895.647	408.796	325.902	59.4243	875.227	608.779	337.045	568.447	594.064	303.29	969.418	678.526	389.446	343.551	597.989	137.74	943.932	19.9698	222.187	480.811
ABHD2	5829.52	1946.33	4392.77	6409.14	21477.7	4212.52	3573.03	6824.4	4483.23	4498.18	3712.98	3779.05	3723.37	1851.05	3677.32	6224.01	4733.63	2249.19	1980.26	2969.95
ABHD3	7450.55	378.216	1090.82	1043.74	843.859	1551.03	161.257	1783.24	1602.27	4074.53	1311.79	2415.66	1598.73	1230.26	1333.26	3489.69	3158.29	217.402	482.136	1589.13
ABHD4	1112.95	769.83	1672.64	1004.08	2304.79	311.435	0	5.26853	986.961	1440.26	1149.06	595.095	726.971	88.6823	0	861.999	1268.85	1255.49	618.807	871.978
ABHD5	153.44	87.925	97.9676	0	606.474	21.2622	59.0452	0	1.06769	71.8308	83.161	60.5726	42.328	6.69971	26.3898	184.348	97.8359	61.9928	67.4354	99.9885
ABHD6	260.2	369.521	4.11034	17.0486	3.77194	102.139	128.286	394.541	856.487	240.487	640.042	189.659	894.532	498.955	213.939	40.2612	781.158	156.989	566.538	400.895
ABHD8	173.571	449.058	0	0	171.902	201.694	373.9	0	814.362	112.166	741.285	284.708	628.635	178.588	308.052	1568.46	460.442	748.554	208.824	637.43
ABI1	3538.34	1614.12	1363.75	2063.07	6164.54	3628.98	1394.58	682.575	2405.32	3988.58	7258.49	2529.65	6055.31	3209.95	2770.63	2620.27	4218.24	1896.8	1477.06	2540.76
ABI1P1	0	0	0	0	0	0	0	0	0	0	0	0	0	0	0	0	0	0	0	0
ABI2	2350.25	2086.04	1038.32	187.522	1806.83	2607.72	1860.17	3878.47	39.0889	818.861	2666.13	1004.22	1436.89	1133.18	535.026	1420.09	1575.93	2823.94	1174.37	656.69
ABI3	773.326	1012.69	503.49	7323.26	530.743	1219.08	1250.23	762.675	2339.46	834.841	6260.16	1347.96	3404.05	2073	2968.37	1108.25	2654.18	5379.97	420.537	3484.57
ABI3BP	332.099	818.598	0	2472.56	334.629	1028.1	1615.93	3.05313	3769.81	424.211	799.446	387.775	3434.87	665.131	62.1607	85.8194	580.733	22.8156	328.464	1029.65
ABL1	270.388	1123.13	975.309	411.135	839.689	2029.07	1658.46	516.825	3776.55	1279.45	1581.6	335.064	3948.48	1196.59	1667.79	1743.78	867.146	911.172	705.503	899.038
ABL2	773.925	1763.33	622.181	8355.14	4374.37	1281.06	1324.91	12.5338	3786.89	1303.48	3701.52	839.789	5001.25	1590.92	379.895	4202.52	3950.02	6520.32	1226.53	1085.42
ABLIM1	2662.95	1217.96	5685.17	10642.2	13867.8	3595.19	2231.87	756.919	2939.01	3753.61	1282.61	1468.36	2611.78	1759.43	3292.32	4405.46	1196.19	179.177	943.583	1335.23
ABLIM2	347.471	17.8043	80.0194	0.894318	406.442	125.55	0	38.2522	106.951	138.205	26.1484	118.193	51.3644	52.5764	0	545.741	35.0371	0	93.5906	70.8849
ABLIM3	198.404	288.564	559.775	0	146.959	796.237	239.727	0	249.386	342.691	155.589	334.216	190.058	325.938	77.2769	226.944	47.5394	132.69	222.404	356.715
ABO	158.607	0	624.194	0	0	113.322	0	24.3067	14.7806	634.619	0	357.598	76.7749	0	0	302.645	36.859	0	0	83.0007
ABR	1540.7	1754.95	1389.13	2616.24	172.561	822.695	1080.06	4183.01	3191.87	1028.75	2612.97	1769.94	3567.72	2056.44	2043.29	4383.58	4247.32	3758.77	820.862	2161.03
ABRA	0	8.22543	0	9.58165	3.71396	0	0	1.9093	0	1.01568	4.02818	1.99422	0	16.715	0.971152	0	20.952	6.6922	24.4192	4.07303
ABRACL	1962.96	683.451	1570.55	1337.77	1846.64	1003.03	811.967	703.251	2067.6	1945.24	1099.85	1511.37	1647.49	740.049	1656.53	1528.34	1357.08	741.841	479.162	1777.71
ABRAXAS1	132.435	181.816	6.78752	168.34	179.146	27.2015	250.492	11.268	362.072	69.8169	55.5533	135.704	56.3154	527.231	93.1997	65.1887	176.929	199.626	574.315	97.3153
ABRAXAS2	260.764	226.565	0	0	597.332	212.339	282.076	0	64.4142	149.052	1047.46	223.284	547.331	177.367	905.82	182.499	406.678	766.302	4.81799	661.225
ABT1	1083.24	596.947	2184.34	1597.72	1956.11	635.622	334.516	990.733	1384.86	2113.04	1439.82	947.871	1400.31	560.36	523.232	887.718	1716.39	846.002	684.136	644.895
ABT1P1	0	0	0	0	0	0	0	0	0	0	0	0	0	0	0	0	0	0	0	0
ABTB1	272.677	1348.63	1800.1	3232.85	967.541	1172.3	1610.79	0	1311.77	1651.47	1396.46	1137.64	1647.3	461.358	2246.78	2326.58	1573.68	3041.76	551.794	822.947
ABTB2	542.413	86.8724	434.958	446.235	56.3247	107.626	91.4826	8.74333	61.3285	356.811	162.822	393.826	473.279	178.226	251.104	352.087	226.32	179.147	0	149.442
ACAA1	1849.2	1014.86	1665.2	3817.53	1296.14	1297.85	1688.16	1436.11	3798.41	2157.38	3181.69	2227.33	3601.09	1853.92	3661.91	3123.14	3237.35	5039.92	2087.99	2311.13
ACAA2	875.217	1159.89	2326.26	3678.35	1559.05	1068.3	1589.77	68.4105	3690.92	1684.41	1651.9	1687.27	3065.04	1084.11	3063.93	2849.79	2364.18	2057.44	1010.52	2985.35
ACACA	381.27	264.079	3.99146	0	2003.83	112.205	276.398	179.521	27.8772	706.547	359.581	265.164	667.732	641.929	129.57	7.60357	376.717	246.243	330.992	504.76
ACACB	62.1935	216.938	233.418	103.316	97.613	72.7068	143.857	12.2955	113.906	210.314	211.974	227.594	205.267	550.714	50.0839	48.1917	132.072	33.5771	607.925	342.405
ACAD10	1384.81	281.521	0.770468	988.663	100.979	71.9147	731.61	52.7576	28.3586	247.446	674.061	325.96	261.183	429.599	667.144	583.06	494.108	348.389	659.668	786.724
ACAD11	11.3763	703.868	0	0	464.129	308.668	496.923	123.492	2125.42	209.491	714.302	548.049	442.894	398.753	1430.86	928.391	785.762	800.117	176.994	362.149
ACAD8	8.95261	149.542	1.01185	1.85928	271.206	0	712.529	1.25859	341.989	717.927	1285.55	702.693	750.258	400.033	1102.65	432.256	821.973	1376.79	262.076	449.788
ACAD9	480.503	640.71	711.393	5.25215	1771.05	477.154	715.376	0	3221.99	822.262	1294.17	769.776	1283.28	584.362	728.388	323.175	918.279	422.275	336.529	862.504
ACADL	0	67.8582	19.5065	23.9154	1.91008	38.821	29.0312	0	13.2384	2.26486	35.166	1.07875	5.36483	50.8132	18.3359	34.803	13.0502	0	127.184	18.2195
ACADM	237.568	298.793	316.275	2706.57	404.637	1110	421.375	0	1146.13	977.757	1577.36	624.102	1012.4	543.919	1167.99	1345.28	1143.19	299.805	569.113	1515.09
ACADS	1829.88	473.998	569.502	1136.73	1510.3	301.658	358.323	755.384	713.442	1032.67	646.444	956.924	833.753	648.774	421.316	1104.14	339.715	1394.65	397.691	1273.08
ACADSB	677.882	177.855	43.5474	175.376	5217.18	32.3582	742.411	5.2211	24.373	785.938	836.898	632.502	790.394	602.46	388.436	391.644	193.921	529.123	285.028	286.694
ACADVL	8209.2	18648.7	4722.56	26756.2	17725.3	6328.53	5406.46	5889.24	25744.8	7890.67	12299.4	18264.2	16205.5	3564.43	11100.6	15968.6	10164.3	8374.35	4591.7	9834.46
ACAN	3.41211	13.7519	0	1.11552	0	1.0245	0	65.2777	1.07697	55.9211	3.07626	0	61.8216	27.2345	0.991987	8.95146	3.29077	7.9855	165.489	3.37713
ACAP1	223.463	551.561	1085.43	5584.94	1729	705.315	2861.87	42.3824	2219.26	687.956	3061.61	1291.56	2223.57	1030	4716.09	1031.33	3520.49	1744.88	413.124	1301.55
ACAP2	1135.03	1088.8	41.4512	5.72026	3344.75	1322.83	1416.68	2484.53	1314.88	1311.18	1820.26	1463.75	2331.01	2415.56	1594.13	2010.47	2164.93	2124.46	1021.47	2452.64
ACAP3	152.44	867.757	0	0.914952	487.295	640.359	831.067	87.9183	2586.98	542.739	624.287	495.778	1277.86	398.769	1281.09	729.176	828.391	109.109	84.1146	995.614
ACAT1	884.662	861.946	0	45.0697	1011.71	463.669	482.556	12.3304	973.4	554.466	1140.43	649.079	1017.78	1611.15	546.216	584.494	451.313	1250.69	1232.77	875.021
ACAT2	1822.51	709.257	0	0	1716.42	2391.79	275.364	0	1076.91	539.312	2028.39	994.093	1806.78	431.19	1237.25	2319.18	944.95	649.603	371.563	1074.09
ACBD3	3124.99	3174.31	2220.43	2874.55	4793.96	2461.69	418.023	2855.32	3053.16	5408.27	3971.72	3124.59	4778.97	1997.45	1771.8	6500.99	2834.38	935.169	2284.35	1661.99
ACBD4	414.278	186.865	0	443.78	205.316	176.487	98.6851	1112.59	443.091	75.5987	378.527	206.899	171.099	127.152	179.435	267.056	353.295	276.166	82.6179	233.914
ACBD5	574.674	171.332	122.449	5.28752	2091.29	1157.76	75.6587	2.79484	531.08	1519.86	1433.35	796.17	1806.11	244.09	728.674	1357.79	1082.95	438.79	377.986	1046.26
ACBD6	1198.53	606.376	695.584	7.6302	3217.02	808.14	692.6	0	62.1589	1012.35	1356.34	641.171	898.313	475.014	400.078	1175.78	501.136	1666.43	785.204	634.853
ACBD7	81.8721	126.509	0	57.5837	10.732	6.1626	10.4797	4.87492	11.2012	26.6851	28.2023	9.21707	9.571	279.309	35.8658	11.4719	14.0595	45.0315	392.906	11.5663
ACCS	720.971	316.97	0	0	81.4865	349.556	849.595	0	0	269.579	771.739	193.41	588.148	202.28	1099.25	320.176	345.05	396.93	187.57	492.508
ACCSL	0	0	0	0	0	0	0	0	0	0	0	0	0	11.729	0	0	6.99266	0	0	0
ACD	372.813	275.567	59.0055	150.572	454.444	147.07	391.404	69.4881	166.928	189.024	165.337	194.149	301.65	11.1194	418.486	519.604	494.189	39.494	18.631	141.426
ACE	376.557	92.5287	81.6075	13.3289	355.204	342.723	162.84	219.916	59.9503	211.191	198.296	454.532	265.082	515.85	14.1667	368.548	309.409	301.575	536.068	1077.13
ACE2	0	0.737531	26.6327	1351.74	1144.27	0	0	0	0	975.123	1.4527	109.736	598.175	15.5846	0	0	156.157	0	0	167.534
ACE3P	0	0	0	0	0	0	0	0	0	0	0	0	0	0	0	0	0	0	41.4317	0
ACER1	2.13518	11.9555	0.937552	30.7065	0	6.96298	0	0	0	5.89986	1.01541	4.68499	10.2122	95.6658	104.176	6.06665	3.29111	0.952899	66.6816	2.19807
ACER2	31.1429	0	539.875	498.001	0	100.626	0	0	0	39.5167	0	237.692	35.5294	3.89745	20.3548	144.848	110.578	0	0	13.1974
ACER3	2837.97	153.061	74.4636	1720.02	4243.44	884.704	2059.64	14.8153	950.062	1401.59	3233.61	851.532	2053.21	1124.25	2228.45	3077.94	1608.93	4409.39	930.086	2324.76
ACHE	273.522	625.218	62.0842	162.803	118.454	17.3342	0	0	251.866	1050.49	372.013	659.001	548.289	0	963.237	775.215	800.864	0	242.095	133.56
ACIN1	1216.72	919.892	251.452	712.924	1167.56	373.773	588.824	236.417	1069.59	825.538	1363.06	1173.35	1346.93	532.382	1239.8	714.62	1647.62	399.744	217.372	1160.32
ACKR1	0	6.27931	0	0	0	0	0	0	0	0	0	0	0	0	0	0	0	0	0	0
ACKR2	11.6713	162.315	0	42.9482	29.4182	4.05373	7.61469	6.97811	169.047	35.2139	9.69307	36.448	13.7003	204.416	13.3011	266.118	50.8461	34.3757	115.516	20.8954
ACKR3	22.8608	3463.25	2484.62	2446.94	12672.5	3074.65	3209.57	0	10803	2105.15	2925.73	2097	6429.23	1529.55	1580.05	3526.02	1142.1	3466.56	1583.9	1638.29
ACKR4	127.5	0	306.284	0	34.4136	0	81.5054	0.959838	0	326.773	0	0	19.0194	27.7832	0	0	126.575	0	0	104.074
ACLY	2324.84	4126.84	398.717	98.7152	1940.6	2312.17	2119.03	3068.52	3270.39	2578.28	2269.04	1075.14	6783.08	2163.48	2900.7	1698.61	2757.99	3089.01	1244.74	2641.47
ACMSD	0	0	0	0	305.074	0	0	0	0	355.173	14.2338	22.9718	15.3833	0	0	0	0	0	68.1533	2.04048
ACNATP	0	1.52551	0	0	0	0	0	0	0	0	0	0	0	0	0	0	0	0	0	0
ACO1	2899.58	341.144	1693.8	2694.99	1228.5	2097.78	242.491	0	81.1963	1511.96	744.387	907.475	1961.62	1081.43	610.001	2326.95	863.262	907.189	706.34	1650.19
ACO2	6570.22	2869.36	2684.86	9136.35	9399.8	4052.7	2458.54	297.975	6258.23	3299.95	5291.82	2462.37	6079.67	1578.81	6568.77	2330.02	5006.97	4142.33	1317.95	5451.17
ACOD1	0	12.0563	656.572	1307.36	0	870.218	176.075	0	0	402.865	0	0	443.414	78.9605	0	459.819	141.642	702.839	247.21	11.418
ACOT1	98.7719	154.146	6.24132	237.438	403.744	80.3965	76.0076	24.6465	298.895	231.916	165.46	147.548	210.444	1.40861	126.606	36.4645	165.326	302.339	67.1915	0
ACOT11	640.434	691.087	48.0122	578.668	2122.18	182.581	131.93	175.313	158.387	760.052	392.832	1152.77	853.746	1094.26	186.555	929.09	1545.03	1603.59	1332.95	1522.36
ACOT12	0	0	0	0	0	0	0	0	0	0	0	0	0	0	0	0	11.542	0	0	0
ACOT13	536.642	553.93	488.131	1706.93	3366.47	638.079	493.428	0	515.405	900.689	698.791	671.122	965.017	359.434	1619.94	359.078	314.665	2210.83	245.661	675.893
ACOT2	401.389	669.953	189.739	1552.76	1537.32	523.752	757.065	567.319	1228.74	1101.76	834.274	482.371	1552.95	753.813	882.753	1009.04	1058.85	4115.99	796.779	1081.43
ACOT4	3.3714	90.7852	0	0	3.70255	1.07515	0.983922	1028.32	2.01428	221.811	108.707	38.5426	21.4111	2.94673	1.94711	256.078	115.775	521.392	84.4246	122.484
ACOT6	0	19.8796	0	0	0	22.2621	0	0	0	0	0	0	0	0	0	0	0	68.2621	0	9.51984
ACOT7	439.764	501.999	527.817	0	3918.43	1312.79	156.02	207.81	717.424	444.251	803.016	341.785	661.154	568.459	434.122	733.544	501.832	2000.55	463.228	1521.29
ACOT8	0	259.412	785.695	0	1729.59	647.85	206.686	0	697.694	480.216	515.191	189.789	532.957	330.974	252.72	843.504	396.223	401.458	90.6236	500.864
ACOT9	1362.77	384.876	801.163	2311.64	2182.23	1483.34	790.482	816.79	4589.19	1457.87	4127.02	1457.14	3175.87	1386.79	2402.35	3441.79	2156.51	2489.97	1016.64	1805.71
ACOX1	3433.48	851.435	19.358	3978.73	1455.88	1062.56	420.457	2999.06	339.659	1461.12	1523.2	1781.36	1201.22	980.941	1828.75	956.026	1043.64	1105.73	531.422	1401.12
ACOX2	88.5178	176.65	0	0	602.666	52.025	193.452	0	43.2467	53.6492	2.01956	60.5071	128.304	103.428	0	211.87	29.8356	0	122.706	186.906
ACOX3	598.473	226.787	3.14524	2.54022	1733.76	327.764	354.646	0	303.803	391.352	927.828	332.628	731.234	286.196	156.089	901.346	571.508	0	501.791	247.423
ACOXL	18.7839	12.0129	1.02928	40.9036	14.2539	8.84964	3.37731	1.44205	13.7532	14.2149	9.30447	36.8831	21.043	317.59	72.3067	9.63286	30.7313	33.7511	963.382	10.7647
ACP1	3317.48	1623	1449.38	2101.96	6689.9	1523.65	1457.36	0	2165.11	2511.26	1716.62	1565.72	3063.64	485.406	1813.4	2875.11	2618.77	1006.62	546.596	1536.84
ACP2	852.595	358.334	2063.59	0	1775.01	1233.94	281.438	0	1161.95	1223.85	931.922	979.235	706.14	549.538	698.735	1700.42	1243.37	3559	586.373	1405.47
ACP4	0	0	0	0	0	0	0	0	0	18.1469	0	0	0	0	0	0	11.8991	0	0	0
ACP5	169.545	1031.7	459.464	2532.41	25.6958	282.819	316.846	158.358	634.738	191.838	2612.63	831.184	1599.71	920.871	313.705	2832.99	1782.29	5289.91	1124.03	3560.74
ACP6	3888.19	618.65	1248.27	0.457067	5240.63	867.849	1278.65	658.208	145.453	1899.96	474.81	1588.74	282.105	294.758	903.971	392.15	190.726	423.919	640.975	664.448
ACP7	16.1616	80.1822	3.76732	25.6042	22.8992	9.5986	1.08772	10.5595	18.3646	12.331	23.111	22.731	5.00383	153.228	36.176	11.9362	18.6868	12.3433	129.627	6.52207
ACPP	896.527	9.73519	3.35704	44.8951	0	612.552	338.43	0	685.919	223.623	298.398	162.042	140.691	443.557	190.469	353.047	333.366	619.511	346.267	422.385
ACR	0	0	0	0	0	0	0	0	1.32523	0	0	0	0	0	0	0	0	0	0	0
ACRBP	0	59.8722	0	1416.19	3.69724	165.917	0	0	308.318	81.0704	471.928	47.7486	73.0614	434.557	0	175.512	109.732	280.37	0	31.4812
ACRV1	0	0	0	0	0	0	0	0	0	18.9128	0	0	0	3.13084	3.05285	0	1.60047	2.80118	43.1302	0.815426
ACSBG1	67.377	64.8417	0.546673	362.844	255.744	17.6313	25.2589	1521.46	84.2745	26.7543	99.1828	29.2634	49.9868	306.504	94.9824	11.6715	62.5649	133.576	394.028	129.857
ACSBG2	0	0	0	0	0	0	0	0	0	5.26663	0.361352	0	0	130.904	0	0	0	0	60.9694	0
ACSF2	560.063	14.4638	0	24.5026	596.091	37.3964	245.041	0	127.779	140.881	289.027	310.776	398.366	192.653	180.486	567.759	280.884	878.962	278.262	395.487
ACSF3	969.203	953.586	2158.42	28.9594	1776.31	926.289	717.045	1304.83	653.717	1064.52	1282.56	664.113	1311.63	518.017	2161.31	949.613	1089.08	2293.69	620.865	1233.89
ACSL1	2600.51	4258.45	3020.55	2325.42	2889.89	6904.89	4319.69	80.8226	11267.1	5613.13	41539.2	6004.93	26837.4	12444.3	4203.44	15733.9	13297.7	6651.37	4259.85	4035.87
ACSL3	4539.87	1876.77	1370	3409.9	6971.94	2159.37	923.146	1391.47	4017.81	3456.76	6154.36	1976.57	5865.11	1681.88	2377.87	3955.27	2423.45	2521.94	1216.68	1997.37
ACSL4	647.472	913.411	0	1514.69	1525.02	1209.41	1506.74	199.769	2325.77	1933.13	2134.57	1485.62	6688.93	1298.96	1273.54	951.443	2066.3	393.293	894.48	1977.07
ACSL5	6431.86	441.412	2053.52	4154.45	7275.03	4281.74	962.749	196.19	3696.05	3952.57	2978.4	2210.12	2498.91	1322.24	2706.05	9341.93	2136.45	1529.18	3329.19	2219.11
ACSL6	15.5807	161.129	8.21823	2054.22	13.2596	1.78418	1.65168	3.65001	19.1779	2.99834	5.30831	107.558	42.6956	307.021	1298.75	7.48699	6.73186	61.5648	168.987	6.9659
ACSM1	0	0.867314	0	0	502.937	0	0	0	0	0	58.8863	5.09376	33.0842	65.7397	25.4966	145.704	11.072	0	45.1143	56.147
ACSM2A	53.0021	62.6725	14.7498	122.767	47.1897	34.4792	59.9734	0	4.34645	40.3434	75.2056	53.2035	98.3262	737.721	26.4165	134.837	122.528	60.7811	803.696	87.3255
ACSM2B	187.923	149.268	100.127	293.683	8.27248	51.9271	38.1014	207.036	176.63	331.356	111.704	123.887	88.9061	682.57	146.555	205.933	203.735	29.1798	771.83	96.0178
ACSM3	1.07713	117.349	11.423	3.4619	88.9111	88.0312	36.9367	9.96805	22.0085	30.747	152.042	112.496	72.724	579.193	75.1342	474.413	100.746	444.209	298.427	361.19
ACSM4	0	0	0	0	0	0	0	0	0	7.94536	0	0	7.96065	96.6084	0	0	0	0	31.4606	0
ACSM5	0	1.35943	0	0	18.1048	0	14.3654	0	1.36436	23.1653	0	21.6361	59.1287	96.1979	0	0	42.379	0	94.1292	29.8309
ACSM5P1	0	0	0	0	0	0	0	0	0	0	0	0	1.06808	33.0348	0	0	0	6.67231	6.38017	0
ACSM6	21.634	31.6342	0.235302	0.809349	4.58998	1.70127	13.6928	41.3107	7.29945	14.5565	22.5718	25.692	9.78012	225.856	57.0658	8.76123	35.4834	0	181.082	18.8317
ACSS1	1434.56	333.836	780.957	35.0081	960.76	520.889	299.565	9.66477	2472.28	909.701	1087.84	715.489	1200.18	491.39	1681.09	495.175	1468.94	1088.53	330.002	1253.98
ACSS2	1432.03	398.55	335.603	1478.45	633.453	1151.9	131.771	9.86402	933.933	839.698	369.893	769.118	840.317	162.792	279.692	432.527	896.839	812.77	171.708	1005.98
ACSS3	5.63203	10.3504	0	0	0	1.0364	0	3.13959	0.999694	0	146.448	0.993125	110.829	249.958	3.02486	0	6.0296	20.9375	175.236	81.6909
ACTA1	20.1243	33.1691	17.9519	14.2616	92.6294	11.9829	1.99233	0.950546	10.3789	8.78615	11.3336	6.05737	16.6278	10.4295	24.8148	12.6913	19.356	30.213	2.95288	22.5999
ACTA2	757.809	2854.43	616.59	60.0435	320.068	1622.51	1895.47	0.784774	1651.86	2842.46	7785.39	701.515	3502.37	951.488	653.915	8150.02	3063.62	2404.13	4022.77	3185.1
ACTB	2060.93	2200.09	1583.05	2507.19	2875.93	1309.28	736.837	6648.89	3090.15	1697.73	2384.53	2069.64	3049.2	1126.59	3128.41	1307.66	2390.84	3006.21	392.073	3366.32
ACTBL2	0	1.0203	0	0	0	229.557	0	0	0	4.0571	14.0927	0	56.8876	93.5951	2.91295	0	4.98549	0	0	0
ACTBP1	8.96978	2.00702	23.2442	2.84581	19.1288	4.9813	2.98332	0	2.0186	5.05895	12.0823	2.95855	10.1542	6.82634	17.4485	1.98994	3.98177	25.28	50.9646	4.03094
ACTBP11	3.99081	3.01328	15.8349	8.54319	20.4341	7.97673	4.97333	0	12.1198	9.11412	15.117	12.8356	30.4889	4.87978	37.3981	6.96937	6.97314	27.1885	1.92438	15.1337
ACTBP12	0	0	0	0	0	0	0	0	0	0	0	0	0	21.4091	0	0	0	0	0	0
ACTBP14	1.07304	1.00539	0	0	2.73668	0	0	0	1.01195	0	1.00935	0	1.02599	0	0	0	1.01139	0.94935	0	2.04189
ACTBP2	23.8316	5.01935	28.5592	8.28655	59.4102	12.7005	10.1434	2.86415	13.7348	17.1413	26.5486	17.1367	29.5542	11.5944	59.5833	29.6596	9.60592	87.3849	10.686	13.7464
ACTBP6	0	0	54.9631	0.946008	0	0	8.93151	0	0	0	0	0	0	0	0	0	0	0	0	0
ACTBP7	0	50.1285	0.93621	0	0.917299	1.00293	0	0	2.01611	0	2.01075	0	0	0	0	0	0	1.91225	0	1.01825
ACTBP8	2.99105	0	1.86001	1.89792	9.81064	0	0	0	0	5.06129	7.05102	2.95984	3.04771	153.184	1.93938	0	0.995862	11.2372	70.2156	3.02442
ACTBP9	63.8371	5.02164	29.1053	5.93914	52.5393	5.26413	8.35919	0	13.1356	80.3584	16.6753	8.88334	12.7358	16.5957	33.0278	13.4835	22.5041	51.4939	6.73698	54.0991
ACTC1	0	0	0	0	0	0	0	0	0	0	0	0	0	0	0.994226	0	2.18112	0.795665	0	5.94724
ACTG1	167777	36269.8	47215.5	60309.3	136136	49464.8	30629.3	11689.4	74573.4	88273.1	57176.4	44732.5	106164	36188.1	58792.7	82159.4	45786.4	83426.1	29133.2	53059.2
ACTG1P1	15.5616	1.00494	13.2107	4.75457	29.6244	9.29487	2.98688	0	8.33431	4.25482	51.4009	6.65972	9.72432	1.44901	13.2545	0.996272	0.996971	17.8316	73.2009	4.03852
ACTG1P10	4.66724	62.8961	11.3762	3.80092	14.0549	7.2621	2.988	0	149.51	19.5618	28.6247	6.91416	18.1001	1.58848	12.0566	3.25115	2.77572	17.8143	25.0651	67.3117
ACTG1P11	0	0	21.983	0	0	1.07553	0	0	5.88513	0	0	8.28183	0	0	0.483995	0.49726	0.536524	23.3039	18.7413	1.81472
ACTG1P12	6.97517	0	4.67021	3.8086	9.15176	1.99902	1.99377	0	4.6672	2.02197	4.66551	1.97217	4.05765	1.94842	3.89025	0	1.98907	6.58362	105.67	1.00751
ACTG1P13	0	0	0	0	0	0	0	0	0	0	0	0	0	0	0	0	0	0	0	0
ACTG1P14	23.9481	51.2387	49.4546	22.8252	55.7459	51.9343	4.98248	1.90197	22.2213	28.354	37.2856	74.0546	56.9112	26.3535	49.5786	42.8109	130.526	98.6077	9.62744	32.2829
ACTG1P15	21.3984	4.14795	39.2396	22.5795	71.9907	13.7712	6.52681	0	26.0341	24.4531	23.3585	5.68585	22.4677	6.91577	59.0444	13.214	21.0648	74.8268	8.1237	28.8502
ACTG1P16	0	0	2.93101	0	9.13859	0	0	0	1.20258	0	1.00874	0.987494	1.01735	0	0	0	0	2.85347	0.963088	3.02756
ACTG1P17	11.8313	0	2.88116	12.0758	366.139	0	1.53795	0	2.35121	45.4115	26.5284	48.1935	0.784545	30.493	0.904608	0	6.58194	1.66808	262.359	40.2199
ACTG1P18	0	0	0	0	0	0	0	0	0	0	0	0	0	68.2986	0	0	0	0	0	0
ACTG1P19	7.96851	1.0435	9.31796	11.4055	19.1673	3.99235	0	0	9.07881	2.02249	7.04434	1.9714	8.11908	1.94958	13.599	6.96051	5.96945	28.1498	0	9.06534
ACTG1P2	0	0	21.983	0	0	1.07553	0	0	5.88513	0	0	8.28183	0	0	0.483995	0.49726	0.536524	23.3039	18.7413	1.81472
ACTG1P20	52.5125	22.0999	2.34006	380.555	1.74034	0	0	0	41.88	4.74044	0	16.3548	66.4416	0	34.0536	0	31.9812	2.69368	0	1.97594
ACTG1P21	2.98461	2.001	13.2803	3.78596	19.0264	2.98448	2.98687	0	5.0508	2.28875	20.9175	0.984364	7.78975	0.975623	15.4878	3.98351	10.9496	19.5713	1.92259	8.04882
ACTG1P22	0	0	0	0	0	0	0	0	0	0	10.9873	44.4914	0	0	0	0	0	0	0	0
ACTG1P23	7.9739	2.00632	19.5094	15.1127	22.7453	6.97194	1.98972	0	9.09176	5.06162	11.0834	5.91884	8.12889	65.3751	21.3245	3.98397	8.76785	28.9994	22.1277	5.03887
ACTG1P24	6.94991	0	1.27752	0.9483	4.52003	0.998009	2.00473	0	3.03554	3.03573	5.04161	2.94646	8.13278	1.95336	3.17162	0	2.98771	12.0997	0	5.02179
ACTG1P3	0	0	0.934684	0.953572	2.95661	1.13195	1.99931	0	1.0085	1.06229	0	0	0	0.974494	0.974307	3.9768	0.994587	5.64629	3.84258	0
ACTG1P4	16.8258	5.71073	23.3155	12.3256	41.7294	17.4855	1.18516	0	12.024	12.347	9.88821	14.8437	25.0025	0	43.2702	20.2699	9.21613	44.7506	0	7.36042
ACTG1P9	40.6619	59.3374	31.3619	98.1866	55.8149	25.0546	4.56792	39.3269	37.1293	21.8763	33.7639	21.1791	32.7664	83.1543	40.7283	23.2934	9.76435	74.1771	156.803	25.2836
ACTG2	10.7637	120.209	9.12473	0	1.41333	203.144	286.023	0	3.37112	418.688	166.509	19.527	49.4437	103.097	12.0204	7.84679	136.861	15.3579	159.73	68.8495
ACTL10	326.468	63.0194	136.675	0	506.992	54.8901	42.7252	0	1.0076	386.255	73.4925	87.5068	122.916	0	219.433	213.505	39.8717	0	0	60.9092
ACTL6A	1382.55	579.547	1543.76	0	2063	1324.88	745.386	0	1227	1838.03	1778.31	664.203	1144.11	508.022	1344.23	1679.14	876.09	639.477	1057.71	656.767
ACTL6B	0	40.8457	0	0	0	0	0	0	0	0	0	0	1.41413	34.4832	0	0	0	0	0	0
ACTL7A	0	0	0	0	0	0	0	0	0	0	0	0	0	0	0	0	0	0	0	0
ACTL7B	0	0	0	0	0	0	0	0	0	0	0	0	0	12.6907	0	0	0	0	24.1212	0
ACTL8	0	0	0	0	0	0	0	0	0	0	0	0	7.0903	0	0	0	0	2.88356	0	0
ACTL9	0	0	0	0	0	0	0	0	0	0	0	0	0	0	0	0	0	0	5.78785	0
ACTN1	8472.53	3980.2	4552.12	6225.01	1208.22	8847.7	3892.79	4539.82	10582.4	8440.78	6180.27	5090.74	15255.5	3932.94	3512.94	14589.6	10903.7	17260.6	7105.63	6107.86
ACTN2	0	0.485825	0	1007.41	0	0	0	0	30.7778	1.53615	154.157	13.5369	54.62	21.2641	9.8471	0	1.41908	0	203.079	0
ACTN3	0	0	0	521.219	0	0	0	0	0	0	6.54819	0	0	23.626	0	0	0	3.81805	2.28026	1.80532
ACTN4	2892.92	1388.66	935.995	9315.77	3232.91	1592.08	980.175	2086.93	1800.65	1713.03	1061.09	1593.81	1722.48	850.536	863.572	3290.48	1235.42	1199.41	333.128	1120.53
ACTN4P1	0	0	0	0	0.933882	0	0	0	0	0	21.4625	0	0	0	0	0	0	0	0	0
ACTN4P2	0	0	0	0	0	0	0	0	0	0	0	0	0	0	0	0	0	0	0	0
ACTP1	0	0	0	0	0	0	0	0	0	0	0	12.5302	0	0	0	0	0	0	0	0
ACTR10	1384.89	1385.69	807.24	2390.37	2736.7	1111.7	565.502	4739.01	1491.43	1150.41	1563.94	1344.59	1448.42	655.968	489.929	2443.11	1459.18	804.75	506.128	1348.1
ACTR1A	1404	1089.57	1395.32	1908.62	1904.85	2456.9	1200.36	2970.18	3875.74	2478.84	4578.52	1579.25	3200.11	2306.53	2174.84	1684.6	2308.53	1492.35	671.665	1792.63
ACTR1B	183.183	645.455	618.134	26.6892	389.587	214.18	245.531	651.236	343.133	234.348	941.222	284.895	411.053	235.203	410.652	551.352	537.946	134.584	263.658	392.902
ACTR2	6677.77	3151	2539.89	6646.89	11385.1	8212.95	9394.13	1452	9789.13	10271.4	15141.6	7757.46	14167	6927.07	12514.2	9909.27	11627.5	5649.33	3744.97	10054.3
ACTR3	8432.97	3146.1	2611.8	10627.9	13688	7703.25	6478.15	1378.63	13296.5	9131.68	15837.1	5589.87	15102.2	5549.83	14987.1	13323.2	11719.5	11471.7	4315.8	9585.78
ACTR3B	2.53538	128.702	0	194.224	0.7279	296.099	257.545	3.38118	795.06	207.442	176.37	142.52	730.264	185.475	7.2597	285.222	286.521	188.885	330.952	372.482
ACTR3BP1	0	0	0	0	0	0	0	0	0	0	0	0	0	5.64159	0	0	0	0	0	0
ACTR3BP2	0	0	0	0	0	0	0	0	0	0	0	0	0	10.0086	0	0	0	1.92238	0	0
ACTR3BP3	0	0	0	0	0	0	0	0	0	0	0	0	1.01302	9.26855	0	0	0	0	0	0
ACTR3BP4	0	0	0	0	0	0	0	0	0	0	0	0	0	0	0	0	0	0	0	0
ACTR3BP5	0	0	0	0.956977	0	0	0	0	0	0	0	0	0	29.527	0	0	0	0	0	0
ACTR3BP6	0	0	0	0	0	0	0	0	0	0	0	0	0	0	0	0	0	0	0	0
ACTR3C	682.112	118.248	1.86966	1701.7	2932.62	195.163	0.924386	0.448297	124.58	170.625	68.4899	683.31	399.077	58.617	491.863	325.897	398.999	95.2835	39.2511	259.908
ACTR3P2	0	0	0	0	0	0	0	0	0	0	0	0	0	26.1254	0	0	0	0	0	0
ACTR3P3	0	0	0	0	0	0	0	0	0	0	0	0	0	0	0	0	0	0	35.4687	0
ACTR5	210.237	198.85	1364.07	2.86079	488.917	317.152	145.691	0	210.412	328.471	293.836	283.823	471.181	118.905	408.483	900.874	237.207	312.86	660.914	350.669
ACTR6	372.248	453.485	169.088	123.372	609.758	136.641	279.254	0	271.724	453.467	636.521	391.941	647.536	404.502	745.706	798.738	496.618	434.629	494.716	675.479
ACTR6P1	0	0	0	0	0	0	0	0	0	0	0	0	0	146.833	0	0	0	0	99.396	0
ACTR8	9.62201	236.454	442.98	167.907	509.369	385.893	440.944	1269.47	192.106	626.279	987.509	515.005	476.307	222.582	992.726	784.53	597.268	522.269	71.9262	628.701
ACTRT1	0	39.7421	0	0	145.643	0	0	0	0	0	0	0	0	0	0	0	0	0	0	0
ACTRT2	0	0	0	0	0	0	0	0	0	0	0	0	0	0	0	0	0	0	3.85856	0
ACTRT3	0	0	102.692	0	0	0	0	0	17.1037	24.2937	20.1047	3.97115	19.2716	17.5253	0	292.514	130.38	0	0	205.745
ACVR1	1292.64	392.207	141.789	3674.35	196.925	428.039	875.511	715.579	1239.65	1074.43	788.797	921.562	1555.83	139.257	10.3714	2780.17	1017.42	463.734	494.222	510.636
ACVR1B	294.156	164.373	250.349	13.9193	2.29125	52.5398	66.5571	1.18957	58.8726	149.996	194.943	359.629	349.427	165.962	22.6498	61.9567	277.1	82.5404	135.74	287.811
ACVR1C	22.6022	0	0	0	0	0	158.107	0	151.015	5.73046	0	1.041	0	259.136	0	2.06174	281.744	0	111.612	16.7378
ACVR2A	273.412	167.857	3.32978	0	611.17	230.358	1565.79	1557.49	713.804	329.531	245.96	303.771	491.488	277.785	229.08	760.9	258.367	175.309	95.0663	537.187
ACVR2B	8.97425	108.712	5.23884	6.34181	209.043	23.4704	54.5884	51.0352	2.9256	117.423	99.3818	25.5542	6.13726	205.074	18.3874	46.9057	166.791	26.6999	582.719	135.343
ACVRL1	8.48221	26.0924	0	5.48792	89.8994	45.7547	22.8662	0.422639	9.22319	17.7281	91.2987	115.655	94.0553	62.1242	38.2649	0	20.2266	279.424	76.3878	73.0706
ACY1	1888.22	479.194	657.03	42.25	3814.24	477.684	124.91	1471.47	363.249	2562.39	1085.57	730.994	697.981	496.419	507.006	1254.67	333.876	771.464	564.693	1147.72
ACY3	196.636	15.131	257.73	884.729	415.874	246.647	446.301	0	269.975	409.12	110.54	271.44	331.81	118.855	818.385	251.017	68.2176	0	23.4727	209.494
ACYP1	536.671	255.486	193.042	0	424.972	66.8435	207.318	416.582	143.256	324.445	210.519	237.879	155.015	65.6047	341.466	305.853	223.964	196.606	65.6701	264.421
ACYP2	497.759	284.597	716.834	74.0113	1046.43	273.391	33.5669	0	268.775	390.251	443.537	514.283	307.114	141.389	512.261	184.042	350.804	398.765	261.247	412.18
ADA	18.3932	355.587	401.795	1771.61	5539.67	482.482	1057.27	0	1208.13	308.997	512.333	664.091	767.693	488.124	2159.65	691.858	688.989	256.635	73.1165	702.53
ADA2	934.671	832.827	878.316	5671	103.448	2596.43	2166.15	1984.58	5615.89	1550.5	6423.5	1816.53	5558.89	4007.32	3485.28	4337.22	4111.71	10097.1	2776.53	4967.4
ADAD1	0	0	0	0	0	0	0	0	0	0	0	0	0	20.4794	0	0	0	0	55.5958	0
ADAD1P2	0	0	0	0	0	0	0	0	0	0	0	0	0	0	0	0	0	0	0	0
ADAD2	3.65729	95.1248	0	0	326.305	0	0.943856	0	0	5.52685	111.384	6.44048	64.9074	16.3296	0	0	5.74224	0	89.9687	0
ADAL	7.88733	127.864	1.8854	174.266	179.989	129.163	30.9876	25.7871	96.4808	123.635	10.588	92.3056	70.1587	191.595	128.892	259.28	308.488	537.773	205.604	263.067
ADAM10	2467.63	489.074	2943.22	14103	6200.08	8704.28	3363.71	1693.44	2363.22	5571.04	7999.57	2898.64	6507.25	3429.25	9483.86	5447.77	6140.28	6239.76	3473.09	4213.56
ADAM11	0	0	0	0	0	0	0	0	0	0	0	110.039	22.2871	9.2181	0	0	0	7.01041	0.926236	0
ADAM12	0.642733	225.565	0	0	0	788.067	343.121	0.704257	696.555	178.246	269.655	553.008	704.293	179.959	1557.27	736.657	385.928	18.9538	413.641	700.626
ADAM15	4734.01	1567.21	2608.79	1935.19	1855.25	3797.41	394.096	2101.44	1884.1	3361.82	1244.15	1949.6	2260.91	793.286	818.07	4030.61	1397.4	2213.12	1580.85	2358.64
ADAM17	62.2331	102.023	126.659	106.043	0	50.9471	70.6067	0	0	24.0075	92.2421	191.433	122.314	97.3549	0	68.2508	50.2018	39.3838	0	60.3743
ADAM18	7.69145	0	0	0	0	0	0	0	0	0	0	8.25774	0	20.8255	0	0	0	0	74.3418	0
ADAM19	191.956	285.682	660.135	2823.86	381.162	332.904	1386.5	0	1037.21	525.744	600.133	519.44	356.431	582.012	1984.78	1249.14	649.211	731.614	16.7054	597.799
ADAM1A	0	0	0	0	0	0	0	0	0	0	0	0	0	0	0	0	0	0	0	0
ADAM1B	7.43353	1.67544	0	2.85495	0.947002	2.02585	0.985489	0	2.01695	0	37.3099	2.9977	1.21111	108.727	0.969939	0	33.2396	0.94696	74.9358	0
ADAM2	0	0	0	0	0	0	0	0	0	0	0	0	0	19.2036	0	0	0	0	26.2531	0
ADAM20	0	0	0	0	0	0	0	0	0	0	0	0	0	2.92612	0	0	0	0	0	21.3726
ADAM20P1	0	0	0	0	0	0	0	0	0	0	0	0	5.14728	32.6076	0	7.58533	11.4348	0	0	46.683
ADAM20P2	0	0	0	0	0	0	0	0	0	0	0	0	0	0	0	0	0	0	0	0
ADAM20P3	0	0	0	0	0	0	0	0	0	0	0	0	0	0	0	4.95104	0	0	0	0
ADAM21	0	2.0462	0	0	0	0	0	0	0	0	0	0	0	0	0	0	0	0	27.9494	0
ADAM21P1	0	0	0	0	0	0	0	0	0	0	0	0	0	0	0	0	0	0	1.05669	0
ADAM22	19.7669	115.315	0	0	0	0	0	0	0	103.894	165.645	74.6303	0.625738	48.1078	335.674	0	3.54574	44.3879	27.6034	4.38255
ADAM23	0	0	0	3556.64	172.352	84.553	392.073	0	0	0	0	0	28.4863	16.6416	126.913	0	20.45	0	74.0341	155.617
ADAM24P	0	0	0	0	0	0	0	0	0	0	0	0	0	0	0	0	0	0	0	0
ADAM28	13568.3	1035.82	1198.49	7031.5	3049.11	2729.92	1089.13	329.474	2820.11	2863.93	8048.65	9417.23	5731.24	2519.8	3164.38	5030.81	5303.89	457.865	1766.65	3735.39
ADAM29	10.0111	17.642	17.8257	36.451	1.87487	5.06278	2.99395	26.1326	3.94417	9.55892	7.85283	6.8416	5.93646	264.535	11.306	2.56669	17.3069	8.0426	468.185	10.9483
ADAM30	0	0	0	0	0	0	0	0	0	0	0	0	0	1.95311	0	0	0	37.4863	0	0
ADAM32	1813.6	777.413	45.8458	1509.76	286.131	456.037	143.391	766.771	346.738	533.398	407.629	988.048	677.458	5189.84	242.12	457.383	730.188	456.674	5231.95	846.447
ADAM33	2.34401	488.148	0	2.1045	0	502.942	1286.77	1885.04	1875.21	141.324	240.739	0	392.365	132.021	328.619	269.083	396.119	0	131.965	303.196
ADAM3A	7.62139	4.73552	0	8.00289	9.52138	8.53961	11.336	0	0	2.18996	2.30917	1.06471	4.64282	100.527	8.25135	7.24855	2.18002	20.4696	100.703	5.45606
ADAM3B	0	0	0	0	0	0	0	0	0	0	0	0	0	0	0	0	0	0	0	0
ADAM5	0	0	0	0	0	0	0	0	0	0	0	0	0	0	0	0	0	0	11.4871	0
ADAM6	0	0	0	0	0	0	0	0	0	0	0	0	0	17.5871	0	0	0	0.961187	53.9442	0
ADAM7	0	0	0	0	0	0	0	0	0	0	0	0	0	34.3236	0	0	0	0	82.1935	0
ADAM8	5093.95	1129.49	6404.68	14797.4	2925.73	4488.62	4889.25	1092.76	9933.01	2481.14	14851	5241.6	10728.6	3145.52	16943.7	4808.19	13239.5	12906.9	2954.4	4571.91
ADAM9	11902.4	1628.01	2289.23	12938.7	3576.74	7581.84	2669.75	2881.16	4010.74	2744.67	3709.32	3872.2	6089.31	2872.67	1059.54	5203.22	4748.3	1989.03	2488.95	3564.86
ADAMDEC1	576.071	995.43	164.388	1362.92	0	0	649.824	0	25.8247	74.0614	2106.52	1021.12	107.24	216.811	463.638	1087.42	478.576	534.355	843.806	386.603
ADAMTS1	445.216	2086.55	1165.11	592.782	253.49	3499.67	2377.26	0	1901.64	1417.88	3909.42	667.815	7414.12	665.076	2149.24	1059.54	1080.32	738.815	392.697	1211.32
ADAMTS10	0	415.805	305.581	1123.79	0	203.982	0	0	512.701	59.4509	678.712	67.2921	665.668	1.47173	670.757	3.69668	312.052	260.855	138.969	163.398
ADAMTS12	0	10.9109	0	0	0	83.526	126.726	0	0	17.037	100.428	54.275	95.3341	42.6594	0	375.28	426.185	0	48.295	8.25369
ADAMTS13	0	303.866	0	30.1572	0	1.91404	0	0	0	112.082	0	134.617	14.2351	30.8547	377.047	0	74.4205	4.9636	45.4009	90.4637
ADAMTS14	39.3855	415.004	0	1073.96	11.2187	108.842	306.08	2015.61	771.713	47.7217	103.719	33.0037	245.889	3.9002	159.342	224.198	1081.32	161.753	14.4709	407.869
ADAMTS15	0	128.179	0	0	370.242	127.795	0	0	463.921	107.596	0	0	297.7	0	0	0	0.99765	0	35.6927	0
ADAMTS16	34.3337	92.1595	484.012	1.10824	71.261	0	338.077	0	458.075	7.86429	26.5829	8.77196	597.201	193.218	5.63737	12.0118	182.25	0	201.312	326.78
ADAMTS17	0	25.4297	0	5185.87	45.343	413.258	883.986	0.992964	957.648	57.1749	171.248	107.587	261.456	299.588	1104.71	3.32726	136.118	6.44851	92.7001	175.571
ADAMTS18	0	47.0934	0	0	0	0	0	0.957706	0	6.90511	220.317	2.55125	55.6032	2.48694	0.971594	1.68633	1.69666	0	3.28117	2.60277
ADAMTS19	0	0	0	0	0	0	0	0	0	0	0	0	0	20.4552	0	0	0	0	121.337	0
ADAMTS2	34.726	255.71	454.965	1000.55	48.9103	254.32	218.314	6.42381	458.251	688.384	188.811	270.832	831.358	418.981	520.366	956.527	259.588	1.22617	347.325	652.163
ADAMTS20	0	0	0	0	0	0	0	0	0	0	0	0	0	105.686	0	1.31097	0	0	110.782	0
ADAMTS3	0	0	0	0	0	0	0	0	0	10.1821	0	0	44.534	119.16	159.079	2.65787	0	0	29.7772	0
ADAMTS4	56.8383	881.621	0.971747	54.0047	110.514	5166.78	4864.49	31.2513	7444.64	2448.15	952.692	265.397	9059.01	1087.81	80.1134	854.044	1916.66	983.281	808.335	586.226
ADAMTS5	0	894.57	0	0	0	3.9905	349.587	0	220.305	64.971	0	0	469.366	101.375	0	0	12.9699	6.70675	100.338	39.8219
ADAMTS6	917.78	0	0	0	0	7.24363	0	0	0	34.2175	0	6.02274	7.95006	128.449	0	10.7412	178.083	26.5076	211.713	10.9148
ADAMTS7	0	66.7683	0	0	0	35.7242	0	11.5915	537.093	18.1546	235.981	0	70.8248	111.412	0	0	113.142	389.082	0	66.4826
ADAMTS7P1	0	4.40072	0	0	0	0	0	0	0	0	0	0	18.2653	0	3.98598	0	0	0	0	0
ADAMTS7P3	0	0.618819	0	0	0	0	0	0	1.52633	0	10.1441	0.993419	0	0	0	0	0.496211	0	0.959489	0.582163
ADAMTS7P4	4.23537	2.78193	0	1.43985	4.46148	7.79116	0	0.76503	2.11708	20.4625	20.3265	2.85873	11.067	92.5251	1.27148	0	23.4976	10.133	31.1478	27.9489
ADAMTS8	0	0	0	0	0	0	0	0	0	0	143.815	0	108.584	128.474	0	0	3.00291	0	82.7452	13.0391
ADAMTS9	215.6	62.1953	5.80705	1512.67	0	53.5567	14.3399	0	138.655	316.756	134.255	60.4447	326.864	156.476	8.15729	461.555	276.663	0.204997	112.829	76.6643
ADAMTSL1	0	18.5254	0	0	0	259.358	640.254	0	0	101.058	249.281	0	112.258	221.425	11.0461	0	1.99569	0	30.8046	173.682
ADAMTSL2	7.42926	2893.64	0	4.82759	2.73963	242.754	229.007	0	452.976	75.4234	313.814	0.986564	198.113	134.176	189.944	10.7351	138.606	2.01959	38.2259	72.4342
ADAMTSL3	767.045	1259.95	680.912	1661.47	1419.23	345.535	731.707	1006.99	1110.91	684.097	718.142	856.401	777.472	4013.03	526.467	806.764	852.842	369.946	4083.98	1102.93
ADAMTSL4	42.2042	541.083	405.852	857.038	196.357	220.188	293.397	1.17182	872.897	306.27	1196.11	483.724	1048.11	371.998	298.969	100.217	864.312	4716	322.082	2473.5
ADAMTSL5	384.57	34.12	100.38	1.23216	7.21765	119.705	232.597	0	37.5337	135.476	6.97999	182.761	168.631	55.1187	8.05752	44.3857	9.90552	9.05612	70.1918	178.207
ADAP1	6694.84	2769.6	1786.03	9859.47	1440.61	1846.62	1101.88	85.6648	4000.42	3634.23	2672.82	1808.76	2711.91	1813.31	762.51	1827.7	1713.05	2886.76	341.341	2685.72
ADAP2	125.263	763.969	1491.03	259.877	89.8433	654.36	437.905	64.6186	2041.44	346.406	5745.69	1053.25	2587.69	668.045	559.16	1413.78	2911.35	7246.05	276.615	2009.36
ADAR	245.154	640.201	164.915	4695.39	633.826	130.765	227.855	8.5237	381.037	613.496	730.397	409.384	620.115	186.07	718.121	235.757	759.217	706.618	429.763	483.597
ADARB1	0.757279	130.539	0	583.462	49.5518	77.2345	358.312	0.476031	1579.81	396.072	268.389	191.865	406.799	181.628	398.049	1280.55	515.333	720.509	33.1097	38.5255
ADARB2	114.363	30.7868	0	31.5655	6.96097	572.639	6.07003	0	0.562071	63.3108	170.692	40.6574	2.2769	33.5534	6.87295	0.567727	277.735	5.22406	32.3019	7.00829
ADAT1	418.166	326.293	1271.57	1528.69	625.058	316.122	354.051	1178.26	743.57	166.573	932.782	158.688	480.149	638.559	1220.67	702.471	305.638	37.2653	392.598	230.261
ADAT2	561.674	171.417	500.835	1.16209	92.7327	60.1915	609.801	0	4.60362	45.3017	332.163	548.442	248.509	122.594	611.032	594.858	586.038	204.625	144.169	205.583
ADAT3	439.204	26.9738	0	1656.1	737.786	390.576	90.3463	0	654.086	838.354	369.06	362.01	485.083	217.492	91.4198	574.619	117.999	581.457	143.211	414.519
ADCK1	0.73877	123.482	130.082	0	776.407	112.334	0	0	380.916	300.035	372.297	44.1303	264.086	375.833	165.516	759.935	83.7618	566.738	180.365	376.093
ADCK2	1653.76	372.456	0	1510.7	619.646	817.9	285.228	1115.78	879.709	500.465	1738.88	537.067	1975.83	806.844	630.735	669.556	1564.99	3724.83	304.23	1233.32
ADCK5	939.984	125.928	452.869	549.507	746.263	165.655	265.465	1236.24	632.947	171.047	427.956	836.766	705.059	109.242	454.447	745.682	348.883	108.55	4.62038	284.405
ADCY1	4.53319	44.1581	0	0.922697	4.79329	13.4489	0	0.917036	1084.13	0.909674	0	1.78906	410.041	121.023	0.933447	6.263	2.68386	0	162.5	1.89352
ADCY10	0	15.2459	0	0	0	3.01719	0	0	0	106.491	0	0	0	77.5253	0	0	72.8638	4.30753	75.7937	31.7629
ADCY10P1	0	90.4475	0	0.712797	59.826	1.89223	0	0	832.878	94.3636	28.3918	10.8578	22.3136	136.07	116.49	3.82882	6.44549	0	68.6285	230.947
ADCY2	49.3502	361.402	1.36046	1.15228	95.5025	293.696	21.1459	0.477639	126.729	139.824	248.735	42.6548	90.0857	1342.31	62.2415	369.736	120.54	56.6744	1305.6	266.04
ADCY3	15.3012	921.458	0	1595.87	1031.45	994.773	1206.33	420.425	1027.61	265.679	4383.64	408.658	2348.9	1212.68	1021.88	1442.59	2283.41	3046.76	218.12	1457.11
ADCY4	39.4175	8.46749	0	1301.91	1.69065	213.12	0	395.423	527.091	211.464	193.657	436.157	170.301	133.96	0.887378	508.36	143.622	2.59859	443.196	515.418
ADCY5	0	17.0337	0	0	0	0	57.5485	0	28.0648	50.7427	1.4216	3.8863	186.087	342.76	0	0	81.9275	0	376.22	92.7003
ADCY6	479.154	789.665	793.301	1257.98	6.61722	181.246	393.034	83.4864	173.438	103.556	83.3401	245.499	288.215	252.933	36.5629	345.035	277.597	13.5095	106.635	429.045
ADCY7	174.434	159.925	2036.75	3674.6	465.603	1702.77	1611.87	17.8506	3058.15	852.165	3703.33	957.789	2347.39	1707.88	5528.61	1161.04	2959.54	3130.04	822.186	2916.37
ADCY8	0	2.22391	0	0	0	0	0	0	0	0	0	0	95.4168	44.8203	0	0	0	0	40.5524	0
ADCY9	81.4712	52.2955	301.382	71.4371	1012.07	154.332	89.1765	37.8168	290.536	116.892	98.1534	334.066	770.012	440.798	72.4378	150.155	386.169	223.502	432.457	322.38
ADCYAP1	0.530968	0	414.092	66.7604	0	161.698	138.826	0	4.77361	206.16	138.474	34.2897	95.1889	0	1590.46	156.864	82.527	0	0	60.0834
ADCYAP1R1	0	2.05586	0	0.867879	0	0	0	0	0	2.04227	0	3.00688	1.01686	74.5375	0.88308	0.995147	0	1.74687	92.2053	0
ADD1	3603.89	3691.12	2810.89	3033.31	6334.66	2691.96	1800.82	4017.5	5630.02	3295.01	4353.04	3062.83	5142.51	1947.88	5694.47	2418.39	5414.38	2894.5	2209.95	2746.68
ADD2	1.91398	312	1.87504	1.97712	0.614755	13.1635	1.92877	82.5723	4.40493	240.746	3.75803	13.4317	141.551	179.293	28.9976	1.88097	52.2141	3.17004	36.407	4.43156
ADD3	4935.84	1742.19	2239.42	6528.94	4524.19	3681.57	4154.33	3289.28	7323.37	4939.2	3883.79	2974.41	4647.54	2647.71	3287.56	4978.4	3226.4	725.453	3129.18	5006.4
ADGB	26.5897	0	0	23.3723	0	13.7095	17.2172	0	17.376	9.73508	21.0491	3.02178	7.70629	977.344	6.90292	26.1758	5.09541	0	534.668	17.6024
ADGRA1	0	12.3186	0	0.956974	0	0	0	0	45.0758	0	0	0	0	0.827442	0	0	58.8681	0	0	0
ADGRA2	0	282.721	0	237.732	0	187.906	537.354	182.543	552.374	206.243	151.102	70.2695	430.862	84.0327	41.063	0	406.308	235.76	88.5794	327.353
ADGRA3	679.907	104.121	1371.11	0	80.8034	630.077	11.4402	2192.13	661.631	567.199	453.623	327.202	461.151	148.69	179.8	16.6712	417.321	7.46999	597.08	486.244
ADGRB1	0	527.421	0	0	175.48	0	0	0	6.72054	0	0	142.054	33.7031	3.38948	0	0	67.1075	0	3.35158	5.13167
ADGRB2	0	246.231	0	0	0	0	241.499	33.4635	0	0	3.04398	0	136.351	0	2.00012	0	38.9796	0	43.8012	28.5754
ADGRB3	0	441.132	0	0	0	0.181612	0	0	0	0	79.9665	0	21.2713	87.6076	0	0	0	0	33.895	26.5036
ADGRD1	24.3823	481.395	3863.5	35.8668	501.785	714	1577.32	1.38353	2557.49	990.245	227.019	5.05955	2626.27	1383.57	1263.55	462.565	545.114	129.069	385.315	19.3867
ADGRD2	5.84585	23.2403	5.45404	31.5493	35.9968	4.0765	9.41546	36.1002	15.0489	16.8241	4.97427	8.1133	13.4662	241.795	4.46691	56.9725	17.7669	30.8045	339.109	15.1613
ADGRE1	0	14.3563	0	625.511	205.492	6.27157	0	0	0	0.562397	1.28887	102.757	57.6641	296.076	0	3.17691	63.3871	248.23	387.093	42.0138
ADGRE2	811.665	838.209	1061.38	2165.91	2885.88	1151.19	853.868	17.5989	2861.2	1526.84	3894.86	915.956	3856.53	1370.33	1689.72	2477.45	1925.85	2062.81	972.688	2074.5
ADGRE3	321.407	23.1209	364.464	313.802	235.708	0	0	0	299.305	31.5627	154.238	34.3304	197.627	195.231	10.3803	481.654	225.554	32.17	38.5172	216.028
ADGRE4P	0	21.6256	0	0.91808	0	0.962681	120.009	0	0	2.97288	154.73	0	62.1029	53.1656	1.91078	0	4.77866	115.02	43.032	1.95019
ADGRE5	8099.45	2368.19	9943.59	71987.9	19738	13908	21372.6	5319.93	27720	14520.9	17382.4	7482.71	18036.7	9934.31	41627	11644.3	17048.8	15224.1	3054.68	5918.14
ADGRF1	1550.74	162.936	1494.86	537.599	24728.1	1310.06	10.446	54.0317	98.4188	5297.28	19.1533	763.813	953.956	549.786	38.4297	2549.9	232.79	14.7919	1810.45	196.496
ADGRF2	0	5.62411	0	0.907003	0	0.380506	0	13.6867	0.954442	9.20611	0	0.944977	0	19.5725	3.86985	0.936408	3.78913	0	13.936	0.922193
ADGRF3	0	16.2383	0	0	0	10.0712	0	0	0	16.4058	222.979	21.728	11.1977	35.2569	0	0	274.997	42.9093	0	73.544
ADGRF4	0	9.23765	198.315	0.961252	394.15	0	0	0	0	206.917	0	0	213.111	27.4364	0	0	191.455	4.79882	0	11.2543
ADGRF5	2.6357	40.8775	0	0	66.9951	0	0	11.564	7.87912	142.872	0	5.21966	206.802	19.5069	0	0	19.0938	80.9432	1384.31	0.887527
ADGRF5P1	4.9903	3.01002	0	12.345	2.72528	0.998266	0.99962	0	0	16.4522	12.1305	2.96254	5.09672	81.2742	0	0	10.9887	24.2991	156.476	8.07488
ADGRF5P2	0	0	0	0	0	0	0	0	0	0	0	0	0	0	0	0	0	0	0	0
ADGRG1	1250.1	3709.67	2087.52	2887.75	1203.94	2436.56	408.505	244.478	1646.07	2190.44	3983.68	1730.91	3781.29	1017.03	1542.95	3636.28	2520.49	230.96	943.585	1198.86
ADGRG2	19.1698	93.4233	5.64212	30.5161	478.746	7.11108	1.20347	10.1811	26.7967	89.5589	237.607	16.9766	59.628	164.348	15.7033	27.8003	150.784	18.3278	147.805	27.3564
ADGRG3	424.041	94.6411	706.858	2090.11	531.348	351.55	632.735	0	1136.32	599.965	1261.82	249.899	2152.64	731.392	2669.45	1103.03	870.68	854.007	260.075	93.7824
ADGRG4	0	0	8.49568	0	0	0	0	0	75.5382	4.49803	0	0	2.14745	29.4766	0	0	2.05424	39.6859	10.865	0
ADGRG5	53.8508	121.01	0	1340.24	0	309.974	1030.24	0	377.581	233.559	1080.18	108.988	484.853	909.697	537.984	641.916	602.38	8.17673	581.491	249.896
ADGRG6	1473.52	0.692309	0	0	0	2182.41	564.775	38.3055	73.5753	1095.07	406.146	887.276	685.535	348.138	0	973.833	900.084	0.598798	881.943	101.222
ADGRG7	0	0	0	0	150.119	202.592	0	0	0	0	3.7815	0	0	8.34887	0	265.846	0	0	303.617	5.35366
ADGRL1	52.797	240.659	0	125.84	22.3791	22.9031	207.755	0.677738	81.6444	36.8733	72.4969	490.528	262.06	227.912	299.328	58.0774	59.9226	194.762	600.197	133.714
ADGRL2	269.651	636.495	0	0.347575	14.9129	80.3106	0	0	93.2206	23.0374	6.03959	13.1222	103.864	336.937	0	214.206	107.291	16.7216	149.973	85.4691
ADGRL3	0	58.1499	0	0	3.02613	0	2.52858	0	0	0.624313	106.752	31.2613	1.24946	1414.42	1.88061	0	7.97599	6.55974	122.016	6.37835
ADGRL4	0	2.75248	0	0	0	0	0	0	0	85.3562	0	0	125.554	38.0569	0	239.818	0	0	88.7705	0
ADGRV1	5.4818	35.4896	0	276.506	64.7138	3.08684	1.71949	0	3.38702	13.2283	77.0557	16.9525	6.85604	191.786	110.714	12.1183	79.1138	16.6097	86.2101	50.3572
ADH1A	1.04002	5.24183	0.823858	489.254	41.4576	4.33408	9.35608	0	12.6051	52.8515	1.05471	3.01771	1.07039	0	8.55301	0	4.03665	0	29.0201	107.083
ADH1B	517.619	1381.18	180.472	14.3604	1184.34	1193.62	4770.68	16.0292	5094.18	779.883	761.891	141.164	704.757	812.243	1056.23	4.7486	30.9762	6.90667	52.1121	1756.3
ADH1C	360.122	99.0437	1566.01	12.6851	11473.3	49.8685	86.2814	948.548	1094.13	2157	149.131	3701.55	931.821	659.962	199.293	202.15	181.553	3.38466	0	514.255
ADH4	20.8865	49.6019	0	57.075	2246.4	4.22539	2.44928	2.83728	15.7211	18.8604	12.0007	13.2163	9.20289	491.831	5.01538	22.4009	29.6607	5.87158	221.541	2.24443
ADH5	2642.01	567.712	708.165	3252.18	7008.04	1401.68	733.493	637.902	2125.86	1176.48	1492.82	1173.28	1712.95	1081.43	1600.78	1760.9	1546.2	1921.18	889.515	1902.51
ADH5P2	0	0	0.942015	0	0	0	0	0	0	0	0	0	1.01852	0	0.978726	0	0	2.84678	0	0
ADH5P3	0	0	0	0	0	0	0	0	0	0	0	0	0	0	0	0	0	0	0	0
ADH5P4	0	0	0	2.96131	8.83277	1.0387	0	0	2.08339	0	0	0	1.0538	0	1.02422	0	0	0	0	1.04505
ADH6	42.041	7.3566	0	1.60406	106.433	0	0	0	165.254	175.611	2.67265	13.8586	29.6688	108.158	0	2.39176	61.8238	0	6.86298	61.1937
ADH7	0	0	0	0	891.205	0	0	0	0.266386	0	0	1.97674	0	14.1903	0	0	0	0	9.02366	0
ADHFE1	0.824374	385.235	616.818	0	167.563	169.151	650.885	0	451.77	124.205	456.45	113.168	270.778	479.568	614.842	125.372	418.727	667.371	160.927	59.9839
ADI1	3279.04	1581.76	1737.74	2075.12	2536.44	1414.15	1933.18	1414.89	3894.19	3971.12	3271.27	1401.59	3811.3	1806.18	3346.65	3125.17	2270.51	1838.51	1588.61	2598.6
ADI1P1	0	0	0	0	0	0	0	0	0	0	0	0	0	24.3536	0	0	0	0	0	0
ADI1P2	0	0	0	0	0	0	0	0	0	0	0	0	0	0	0	0	0	0	0	0
ADI1P3	0	0	0	0	0	0	0	0	0	0	0	0	0	0	0	0	0	0	0	0
ADIG	0	0	0	0	0	0	0	0	0	0	0	0	0	4.50408	0	0	0	0	0	0
ADIPOQ	9.36073	26.3256	1.9451	6.82422	8.5091	2.15338	2.96646	1.9348	0	33.312	10.9003	7.65693	9.54118	204.87	15.3677	0	19.0856	32.2884	113.717	2.1992
ADIPOR1	1763.36	3656.39	4626.82	6590.74	14089.5	4933.02	3340.53	1657.44	6877.37	6596.67	10784.9	3550.06	11136.9	2946.36	4589.78	12040	6379.13	5714.95	4398.28	4400.93
ADIPOR1P1	0	0	0	0	0	0	0	0	0	0	0	0	0	0.973133	0	0	0	0	117.075	0
ADIPOR1P2	0	0	0	0	0.922788	0	0	0	0	0	0	0	0	0	0	0	0.985749	0	0	0
ADIPOR2	674.981	547.598	253.137	8.759	639.641	124.085	342.161	652.01	619.391	242.447	291.613	149.058	370.65	648.077	113.798	369.588	370.549	177.736	424.794	390.932
ADIRF	568.646	356.852	2091.12	0	18913.8	302.78	66.8048	2150.49	1286.89	470.717	854.303	404.681	676.762	144.225	0	131.551	185.471	27.2299	0.964106	281.188
ADK	1391.11	550.132	484.823	0	1567.45	929.506	840.063	9.76783	478.812	614.606	866.413	568.965	1470.12	525.724	1594	789.078	1101.42	549.091	312.369	1125.42
ADM	4161.19	1631.6	1952.99	2647.64	12247.7	3530.54	1055.21	819.576	9830.79	5952.39	5463.78	5440.46	11800.8	3101.28	558.194	5593.01	10276.2	8302.35	2543.81	4441.53
ADM2	242.059	120.951	0	4.87658	95.6646	297.599	6.83919	0	10.46	255.475	150.384	54.0602	197.562	135.912	6.69648	310.04	9.16878	233.786	61.3711	78.4933
ADM5	0	140.813	0	0	0	26.8527	0	0	0	48.6403	7.04702	3.97058	72.0119	0	0	8.94062	23.9151	0	46.2219	5.06778
ADNP	148.347	96.6523	0	7.17446	57.9299	84.5709	0	0	0	87.4924	49.2609	0	100.871	0	175.24	0	39.4699	0	0	107.725
ADNP2	1472.63	558.354	0	1680.39	309.888	464.159	72.5018	0	72.7396	678.944	973.134	13.0185	731.773	143.281	708.771	1584.94	528.905	100.262	146.93	119.169
ADO	111.847	158.417	43.5853	0	131.28	55.8484	133.562	0	296.793	239.311	162.975	262.386	152.3	179.281	825.642	318.247	131.572	372.923	61.6749	242.291
ADORA1	0	3.25731	0	0	112.642	0	0	0	217.12	359.138	214.105	29.1877	301.684	0	0	296.885	100.417	0	0	152.127
ADORA2A	349.429	54.0555	121.646	0	493.372	965.025	703.941	0	2826.25	850.618	1169.6	414.43	1189.39	871.004	5465.11	1196.96	1313.64	1721.03	400.598	342.606
ADORA2B	963.708	142.881	4.80218	269.579	3027.82	429.122	194.945	0	821.45	395.87	515.722	505.646	897.302	423.221	284.721	913.64	438.772	746.713	294.19	138.698
ADORA2BP1	0	0	0	0	12.2152	0	0	0	0	0	0	0	31.553	0	0	0	0	0	13.473	0
ADORA3	0	238.142	0	0	0	43.4367	0	0	0	0	825.008	130.595	782.484	141.003	0	473.483	333.516	436.24	103.026	1125.36
ADPGK	2818.49	1620.49	2842.53	6754.91	2024.98	1567.16	953.007	1445.39	3003.45	1759.63	6480.36	1487.76	5075.24	3369.72	6559.44	4505.33	3928.23	7040.64	1226.68	3598.47
ADPRH	350.917	156.787	0	2035.8	0	713.525	521.437	302.263	975.466	249.743	1377.42	204.908	975.503	184.724	888.382	706.09	620.881	839.868	0	678.161
ADPRHL1	0.825423	33.0279	0	16.7067	551.467	0.914556	0	0	0.904022	56.327	0.832582	214.29	116.394	185.624	4.44439	1499.4	0.899071	1.8166	59.7591	285.862
ADPRHL2	792.869	205.642	1825.92	12.3596	1422.4	164.33	494.707	0	1243.67	538.977	1371.96	685.59	1190.21	491.376	721.877	802.622	642.591	727.007	173.294	665.612
ADPRM	169.236	216.014	0	796.516	740.633	105.211	0	66.7497	303.136	91.4518	349.496	173.786	188.656	257.153	444.331	361.341	296.709	197.446	1.11744	214.724
ADRA1A	3.59675	1.69618	1.00365	4.40312	11.5291	0	0	0.940649	2.99838	23.0851	0	12.3377	10.2882	56.8494	2.524	8.0573	9.80194	24.6877	146.601	8.22913
ADRA1D	0	0	0	0	0	0	61.594	0	0	2.50138	0	0	5.05256	0	0	0	17.2697	0	0	0
ADRA2A	1935.16	1.02294	37.0025	4.7774	0	880.598	338.154	0	1173.79	4414.98	414.742	942.535	613.65	149.17	535.179	3665.49	633.355	27.6965	1256.5	1843.03
ADRA2B	0	3.06394	555.77	0.964518	143.506	1.00316	0	0	586.508	249.928	309.711	149.763	153.291	251.831	0	712.798	318.899	9.57077	0	133.695
ADRA2C	24.7027	0	286.675	0	51.8905	192.07	0	0	5.44734	357.269	0	7.17175	31.5884	14.0588	38.4632	0	0	0	0	0
ADRB1	2.01388	3.09087	0	3.82887	329.053	3.00249	0	1.20958	9.19719	59.8304	196.246	43.8543	220.391	77.0031	0	182.545	337.946	11.4633	12.5995	148.207
ADRB2	1.00775	229.904	1081.78	991.604	140.615	835.056	276.132	198.001	286.794	510.87	1164.16	396.033	1161.75	178.684	728.483	639.632	891.115	1466.01	146.337	524.096
ADRB3	0	1.11267	0	6.39845	4.7986	10.9835	0	2.98812	0	5.30833	3.3378	3.1639	84.4691	14.5456	6.44922	6.04424	130.839	455.961	6.03445	41.83
ADRM1	4607.84	1958.45	7593.29	8517.59	8260.06	3102.34	1746.82	0	5846.93	5117.39	3879.53	2944.81	7459.36	1857.41	3764.08	3290.92	3931.71	6387.19	1030.47	3116.2
ADSL	1049.25	559.393	1686.87	1115.91	1534.68	896.963	748.371	423.867	747.902	505.736	1273.71	412.014	1236.33	314.715	1569.56	1266.08	958.985	1925.34	706.779	899.462
ADSS	1065.24	497.705	382.092	1083.97	3272.79	2193.87	1459.36	1717	1511.15	2154.79	1544.42	1354.52	2072.33	396.182	1775.54	1558.81	1267.82	1052.59	594.917	790.686
ADSSL1	241.027	1529.87	0	0.953035	843.041	5.87649	210.633	12.2387	28.6973	224.801	368.433	97.0031	217.845	92.6226	5.16117	348.914	514.574	1072.24	330.28	257.22
ADTRP	80.9807	9.0063	449.337	0	106.862	48	1.29767	84.794	30.8487	161.507	10.8796	109.99	288.96	152.783	347.997	114.865	52.0752	81.8187	59.5484	34.8402
AEBP1	270.061	2760.86	0	0	19.5802	5215.92	2469.03	2.74816	13398.4	2000.59	3581.85	494.045	10082.1	2676.28	1233.37	4685.22	3067.37	2023.31	1227.22	3304.02
AEBP2	850.85	541.417	1099.71	1001.75	577.212	83.8521	229.131	460.119	1023.8	642.433	893.677	442.273	792.229	1408.17	951.824	522.401	568.407	140.562	1367.87	606.557
AEN	1242.83	1046.91	0	1806.79	1670.35	1056.65	723.219	0	1773.94	3002.23	3453.49	792.84	3001.35	587.83	188.149	1186.23	2157.59	14.3477	125.755	568.811
AES	3804.57	7113.11	7379.5	5801.25	4161.06	2958.43	3295.43	2605.76	5256.64	6394.77	6765.87	3658.51	6724.37	2850	8156.42	3259.93	4192.75	4575.18	1259.54	4724.63
AFAP1	776.4	815.164	110.001	2193.54	719.919	426.267	52.3958	283.469	622.786	1861.19	317.702	1218.36	1058.54	1192.97	40.7561	1552.19	658.679	98.8128	696.546	643.491
AFAP1L1	0	118.812	0	1.83629	46.5323	1.919	0	0	14.2998	32.9342	162.84	2.17321	0	2.96721	10.087	0	1.0117	0.916835	37.2502	131.207
AFAP1L2	493.549	230.912	2475.77	80.9611	901.566	813.172	0	1433.23	245.507	604.667	638.059	426.883	302.892	266.495	185.133	121.542	510.863	159.037	266.472	109.313
AFDN	6194.27	1780.4	845.243	3022.01	4785.53	1733.86	215.546	3369.5	3154.48	1721.63	1783.09	2714.17	2477.1	513.15	912.841	1914	1961	1234.39	417.722	1815.82
AFF1	1450.05	1752.52	0	1940.49	2055.14	1178.49	1030.31	2527.01	2474.75	2815.65	4268.28	3032.84	3192.09	1474	1932.91	2043.28	2972.78	919.358	1496.71	1900.38
AFF2	0.631921	16.6985	0	1.99638	269.671	0	0	1.99926	1.25704	86.8129	0	82.9482	6.34835	64.2671	0	0.619299	41.1748	1.33485	465.339	8.93616
AFF3	3.23132	150.26	20.4983	163.416	14.0396	312.97	1004.94	0	981.367	281.391	1605.58	224.55	1213.54	343.493	3593.4	194.806	250.803	385.139	421.239	298.024
AFF4	3622.6	2491.49	2762.17	4691.5	4839.16	2082.92	484.853	2550.78	5133.16	5340.65	4454.63	2271.88	3213.44	899.285	2363.13	1967.54	4492.36	179.575	796.93	969.015
AFG1L	760.075	36.7172	0	150.705	11.8355	1.58108	13.5689	0	359.723	45.7724	272.61	179.977	65.4524	250.283	364.691	229.864	28.4209	10.5479	756.224	44.1631
AFG3L1P	261.783	147.158	126.68	1937.13	217.632	426.742	523.629	0	198.298	356.096	596.653	515.061	319.686	254.439	736.881	251.691	362.08	378.462	304.665	739.65
AFG3L2	3725.05	942.651	715.929	3539.64	1356.38	2041.46	592.169	13.4271	2680.14	5961.86	2356.77	1114.26	3508.7	681.632	2574.96	2454.73	1902.71	939.25	1022.26	2018.7
AFG3L2P1	0	1.01248	0.954182	3.83438	0	0	0	0	0	1.01594	0	0	1.02139	0	0	0	1.00017	0	0	0
AFM	0	0	0	1.91395	0	0	0	0	0	0	0	0	0	40.9427	0	0	0	0	18.3002	0
AFMID	1190.36	109.042	26.7626	701.661	133.097	220.851	229.601	72.612	122.316	739.671	1075.06	196.686	646.777	542.31	280.133	262.794	385.662	1146.74	259.175	147.812
AFP	0	22.823	0	0	0	0	0	0	0	0	0	0	11.8254	1.04909	0	0	0	0	0	0
AFTPH	1766.59	796.355	2.87788	2010.86	913.618	621.301	1031.83	62.4928	1689.51	1382.6	1144.6	479.419	1319.78	305.12	371.727	644.621	2177.16	1108.13	65.168	1669.27
AGA	574.145	562.245	589.249	0	3658.88	112.323	165.081	0	10.63	530.746	844.153	224.279	762.226	163.084	1031.9	525.095	480.761	654.345	89.0859	547.419
AGAP1	21.9717	520.967	0	374.508	936.472	421.946	33.6827	36.7833	383.227	756.573	458.315	392.385	910.834	495.714	103.33	407.025	403.377	217.577	118.948	153.882
AGAP10P	27.1058	22.6433	0	3.26441	33.4162	0	0	81.991	93.88	3.1899	9.54329	38.4615	2.08415	0	57.7104	23.7988	3.89632	15.3603	0	35.7396
AGAP12P	146.905	90.8386	0	0	18.9401	0	0	187.831	39.4484	14.6309	11.5336	123.513	18.5997	42.9516	45.6522	20.8726	22.7255	0	138.596	115.994
AGAP13P	0	1.94035	0	0	0	0	0	0	6.61655	2.07556	1.20386	5.88808	0	0	0	0	12.1151	0	0	0
AGAP2	0.839069	139.494	9.82315	61.3797	0	243.188	504.958	2.82563	85.3618	494.394	386.05	283.44	203.281	187.448	411.327	0	280.36	623.681	3.96159	115.173
AGAP3	2197.52	2058.97	1652.18	958.546	1183.22	1207.25	517.553	1262.67	5638.9	1286.32	4683.97	1649.28	3216.23	2206.52	1400.04	3270.33	2834.21	3067.32	597.682	2769.66
AGAP4	380.978	111.113	2.00073	62.0651	20.4378	22.4023	9.11068	100.043	177.313	71.1372	72.1011	298.716	140.682	381.763	663.626	263.649	249.982	5.82224	974.722	282.22
AGAP5	44.3415	73.8555	0	0	305.57	15.115	0	2.40252	40.974	14.5822	46.7023	112.539	42.9296	103.92	189.531	64.8474	218.474	56.4755	91.9549	157.48
AGAP6	595.613	101.835	76.231	1133.96	683.211	173.809	177.702	1637.26	857.796	224.365	307.483	895.827	266.032	41.0788	652.16	505.498	579.139	11.8075	225.004	629.251
AGAP7P	128.431	0	0	0	0	1.36798	0	0	49.4587	0	6.11108	36.2738	44.9631	42.7875	31.8669	112.255	21.5737	0	71.0837	17.5328
AGAP9	383.409	188.249	0	1.03174	408.199	28.9475	0	376.236	216.647	163.966	58.1455	460.304	71.2927	183.202	326.467	7.26542	271.51	148.176	15.5069	67.5387
AGBL1	6.65642	8.9203	1.81426	3.70798	5.48837	3.84221	1.89186	0	1.90111	4.63563	5.67481	3.18949	9.33214	671.852	1.87073	1.79415	11.9406	33.7377	382.115	17.1683
AGBL2	0	103.219	0	3.57479	12.9995	77.848	0	72.0514	6.82826	15.0633	3.81479	12.9422	48.0121	137.607	8.04554	13.8697	9.82057	14.6632	112.327	24.7956
AGBL3	0.542965	119.416	0	1075.39	0.668857	0	3.53875	0	77.5724	74.4505	137.703	28.9334	4.94436	103.941	202.212	286.242	175.843	2.74742	60.8761	58.1525
AGBL4	9.92299	5.56703	5.84144	48.2023	0	124.733	2.69707	0.911967	13.6195	3.87441	66.6659	1.90146	17.625	90.597	11.286	8.55494	11.2103	4.03859	98.6035	8.37247
AGBL5	866.732	443.706	968.688	1477.44	1030.39	452.92	134.259	0	0.756536	296.707	10.0993	160.086	224.582	210.882	201.677	292.785	488.831	19.9497	310.381	448.548
AGER	0	111.513	0	517.123	0	0	0	0	120.326	28.1376	174.523	53.3343	13.4784	63.6485	65.3924	0	5.4812	0	0	79.4713
AGFG1	2594.5	292.301	2179.78	0	5744.11	3264.47	908.501	3700.12	3525.79	3079.88	4476.39	2613.95	4130.9	2383.32	3951.15	2914.11	3352.46	2077.95	2032.96	2280.6
AGFG2	707.951	1138.71	2.59813	1016.08	316.007	292.152	6.2872	0	295.748	672.143	329.338	570.319	833.793	182.448	681.673	0	558.337	71.0297	94.7873	231.891
AGGF1	3405.19	446.124	533.96	2440.26	7121.94	590.55	842.585	0	502.918	1052.11	1515.58	303.557	973.882	737.257	826.232	884.731	920.114	985.415	313.633	840.528
AGGF1P1	0	0	0	0	0	0.999914	0	0	0	6.24792	0	15.928	0	0	0	0	0	0	0	3.47238
AGGF1P10	0	0	0	0	0	0	0	0	0	6.09472	0	0	0	0	0	0	0	2.89161	1.93062	34.0299
AGGF1P2	0	0	0	0	0	0	0	0	0	18.1067	0	0	0	0	0	0	0	0.958151	0	37.7502
AGGF1P3	0	0	0	0	0	0	0	0	0	0	0	0	0	0	0	0	0	0	0	0
AGGF1P4	0	0	0	0	0	0	0	0	0	0	0	0	0	0	0	0	0	0	89.7113	0
AGGF1P5	0	0	0	0	0	0	0	0	0	0	0	0	0	0	0	0	0	0	0	0
AGGF1P6	0	0	0	0	0	0	0	0	0	0	0	0	0	0	0	0	0	0	0	0
AGGF1P7	0	0	0	0	0	0	0	0	0	0	0	0	0	0	0	0	0	0	0	0
AGGF1P8	8.96978	0	20.3527	0	0	0	0	0	2.02391	5.06734	5.04494	11.8336	8.13979	21.5023	1.93521	15.9627	1.99438	0.931602	8.66685	8.06316
AGGF1P9	0	0	0	0	0	0	0	0	0	0	0	0	0	0	0	0	0	0	0	0
AGK	86.4055	133.121	468.082	2454.62	810.589	351.485	408.395	3.60655	549.247	589.827	796.903	347.088	956.403	347.108	3073.53	520.11	917.897	783.115	256.213	322.223
AGKP1	0	0	0	0	0	0	0	0	0	0	0	0	0	0	0	0	0	0	0	0
AGL	0	164.048	30.5122	55.7386	7.27302	126.444	121.298	0	37.0277	305.761	118.249	335.376	200.732	1625.26	98.6178	117.708	149.179	123.714	30.7266	498.902
AGMAT	244.585	4.20482	0	961.222	248.966	4.19608	136.301	9.82512	159.848	119.856	8.74089	9.82775	48.0447	252.772	125.811	8.48206	52.2499	13.9103	90.9818	50.5569
AGMO	684.25	1.97662	0.892148	19.0944	151.918	127.503	4.65097	26.2857	179.817	531.777	156.854	278.143	5.60502	47.0552	6.59902	325.927	4.01339	2.98359	553.437	164.332
AGO1	29.3956	70.0762	0	19.4613	251.37	1104.23	557.207	281.981	1479.39	205.289	629.452	256.229	454.181	690.475	572.56	406.554	879.606	923.556	170.648	877.666
AGO2	2764.06	629.96	2652.72	2859.51	8026.12	3276.17	2534.32	133.266	2510.21	3528.44	5853.8	2363.97	6873.48	434.405	5970.22	2950.1	3817.4	6346.35	382.087	1057.21
AGO3	109.925	633.144	2.05947	147.506	2430.84	1081.94	2097.72	23.5942	1524.62	1327.22	1871.17	943.967	1543.55	1419.85	2932.25	959.677	2366.11	1606.18	541.55	1393.01
AGO4	1266	305.663	0	24.5729	0.889014	251.551	230.29	0	666.48	250.398	1631.9	644.583	1402.22	1187.09	1168.83	1441.77	707.407	223.053	71.3191	608.084
AGPAT1	293.184	610.637	155.511	625.158	465.226	578.576	467.747	1048.7	1089.81	769.616	896.6	457.641	1210.16	138.382	580.654	816.732	378.72	672.234	111.86	868.091
AGPAT2	17058.6	3325.07	5035.14	1834.35	9473.66	2795.47	899.411	1926.86	1565.1	7264.92	2629.39	4156.36	3918.26	1921.75	1537.35	3246.26	2904.12	6775.59	1465.34	2874.22
AGPAT3	165.742	391.887	2286.26	1901.42	877.178	1010.04	711.118	3492.95	1278.13	481.689	784.105	823.169	1541.52	910.922	1359.19	126.285	1850.15	1417.88	1028.84	578.243
AGPAT4	173.818	420.724	0	1780.14	918.409	839.098	1100.94	0	851.836	551.671	418.806	52.0015	982.514	209.921	668.087	356.85	1120.27	118.942	204.794	112.811
AGPAT5	2448.13	537.556	1.24923	5463.93	719.287	1099.27	1564.57	2640.29	2338.17	795.293	611.131	430.722	1290.88	471.238	2360.06	731.078	1743.25	244.58	505.417	715.028
AGPAT5P1	0	0	0	0	0	0	0	0	0	0	0	0	0	0	0	0	0	0	0	0
AGPS	1251.54	286.526	117.848	166.936	2439.07	1314.08	711.71	0	1535.85	1484.11	2845.55	704.241	1142.65	1384.08	3138.14	258.294	2442.86	694.033	725.604	1109.9
AGR2	21787.3	4829.55	4718.89	4189.7	96658.7	6447.34	1334.07	2778.1	2887.3	21007.9	3186.49	14043.6	7301.96	1932.36	255.408	9285.95	6635.6	627.809	2938.38	2899.49
AGR3	8114.87	809.121	157.253	1294.21	1597.31	780.067	75.1005	118.447	1152.44	1556.04	688.31	1266.26	2047.72	788.417	0	2733.94	1029.28	0	501.503	1153.98
AGRN	431.226	394.093	244.973	109.885	83.0489	282.197	76.8083	364.497	256.388	246.473	304.831	229.96	324.409	62.6988	98.2216	352.186	333.061	290.11	148.753	567.877
AGRP	188.457	0	0	0	0	0	0	0	0	24.3342	77.8819	0	15.2915	24.4903	0	77.1335	8.98352	411.273	9.63225	17.0626
AGT	1.00638	96779.1	1.89248	2970.59	3630.87	256.076	1071.3	0	1168.53	474.968	295.221	0	2018.22	576.752	0	251.386	665.53	0.952574	0.964457	367.12
AGTPBP1	524.098	384.189	0	489.701	1128.38	544.347	180.843	0	1085.73	722.011	688.346	877.688	915.415	735.429	781.614	314.549	903.717	1238.75	1273.29	411.092
AGTR1	0	354.373	0	0	0	204.258	88.9418	0	501.117	109.839	0	0	576.043	9.01535	99.712	0	289.875	0	7.29022	157.143
AGTR2	0	0	0	0	0	0	0	0	0	0	0	0	0	0	0	0	0	0	0	0
AGTRAP	1482.03	381.495	2064.04	1119.58	3351.82	1771.76	808.705	0.886581	1606.32	894.102	1841.24	828.146	2541.47	943.642	605.056	2710.81	1439.31	5882.84	767.437	1680.71
AGXT	6.13066	10.4104	5.94111	50.1453	40.2115	10.6112	9.92688	46.2432	14.6541	29.2196	105.87	6.30743	18.1029	55.1214	24.6674	2.94951	7.78749	10.8404	123.192	23.1038
AGXT2	0	0	0	0	0	0	0	0	0	0	0	0	0	164.868	0	0	0	0	25.3638	0
AHCTF1	1012.41	1449.08	426.937	286.31	1597.34	692.532	404.658	236.287	1905.47	1227.62	1268.01	1012.91	1486.44	551.383	1213.17	1661.87	937.03	1315.98	587.838	1018.34
AHCY	666.461	543.472	1805.33	0	2007.52	689.762	252.547	974.364	996.332	1115.78	1176.68	781.421	1688.77	1111.56	832.628	477.791	405.619	593.647	721.245	1558.2
AHCYL1	1975.16	972.129	599.757	4703.57	2089.14	2224.87	1933.06	959.998	4187.44	3351.29	3781.09	1323.18	5273.54	2884.56	1893.15	1471.48	2636.3	2881.68	1275.77	3071.55
AHCYL2	5449.53	196.917	18.2287	753.442	3625.58	966.214	281.001	855.463	77.2183	3640.04	1238.91	2767.69	1061.32	944.591	2976.52	4927.72	1192.05	100.622	1971.76	1353.96
AHCYP2	0	49.8475	0	0	0	0	0	0	0	0	0	0	0	0	0	0	0	0	0	0
AHCYP3	0	0	0	0	0	0	0	0	0	0	0	0	0	0	0	0	0	0	0	0
AHCYP4	0	0	0	0	0	0	0	0	0	0	0	0	0	0	0	0	0	0	0	0
AHCYP5	0	0	0	0	0	0	0	0	0	0	0	0	0	0	0	0	0	0	0	0
AHCYP7	0	0	0	0	0	0	0	0	0	0	0	0	0	0	0	2.97562	0	0	0	0
AHCYP8	0	0	0	0	0	0	0	0	0	0	0	0	0	0	0	0	0	0	0	0
AHDC1	131.859	14.9194	0	0	6.12585	35.441	35.4268	0	13.9071	114.909	62.6797	21.0672	95.4222	0	0	0	0.037093	0	0	127.616
AHI1	3785.93	1641.67	10.8232	1164.32	329.459	541.975	588.601	947.387	1851.05	821.76	1386.66	2021.26	1815.47	420.346	1748.88	1403.47	1884.89	924.084	672.45	1264.77
AHNAK	9073.78	3553.04	7000.1	2900.49	18777.3	11016.2	7497.96	8642.73	13378.5	11184.8	11365.4	4982.76	12058.8	4099.49	9154.79	4819.38	9589.11	8199.22	2152.12	7553.09
AHNAK2	1133.49	1634.85	132.86	15.1308	8336.86	2837.58	728.144	3019.98	1895.04	7969.71	2565.83	9176	2932.07	1121.19	151.107	1054.65	1755.13	1014.92	522.463	7926.73
AHR	10327.7	1314.64	2377.28	12367.5	3395.42	3728.08	2412.57	3337.79	6614.23	4410.83	6923.51	4273.54	7962.52	2424.63	5272	5203.27	4280.95	2614.58	3780.2	5067.28
AHRR	0	1.33846	0	23.4937	127.896	0.978431	0.928084	0	36.1812	77.6881	94.5892	174.509	114.117	8.86931	4.70547	2.61017	4.78504	0	17.8967	317.806
AHSA1	1757.22	799.732	1541.7	1408.53	3390.28	1221.2	711.499	93.2399	1466.37	1840.93	3177.41	1106.07	5775.38	1479.3	4072.68	3695.82	4730.31	2308.31	1511.15	2546.45
AHSA2P	1534.35	2444.22	196.865	21.2282	499.786	635.107	323.454	1534.47	1952.88	697.858	1705.26	1158.66	919.895	785.278	1286.28	823.257	2997.87	720.062	52.9426	2182.47
AHSG	0	0	0	0	0	0	0	0	0	1.79542	0	0	0	18.586	0	0	19.6566	0	9.53947	0
AHSP	0	0	0	0	0	0	0	0	0	0	0	0	0	129.327	0	0	0	6.2204	65.1111	0
AICDA	15.4132	28.3685	0.937495	8.99041	0.89091	1.87271	0	12.5495	16.3306	6.82765	5.75299	12.3751	77.4518	171.331	5.46602	1.88955	12.3459	10.6829	153.172	6.02574
AIDA	879.377	1195.49	30.0843	876.934	366.673	248.188	0	460.556	1557.31	1352.57	2340.94	741.782	1816.46	246.235	497.762	1116.99	923.145	444.554	326.716	1115.74
AIF1	1057.04	1975.03	2809.92	3728.21	1053.54	1867.83	2363.67	0	4664.58	1544.09	12615.9	2556.46	7876.5	4291.59	3061.35	6331.66	6036.48	17395.1	1795.37	6585.16
AIF1L	0	167.912	0	0.920635	65.2723	101.39	0	0	146.655	17.0135	49.0358	0	112.324	0	121.423	0	0	0	0	72.1809
AIFM1	834.619	525.054	177.67	1.44634	877.801	243.496	403.629	168.055	314.7	957.866	1149.95	955.492	1228.34	843.078	581.699	479.202	1142.64	890.691	937.486	802.434
AIFM1P1	0	0	0	0	0	0	0	0	0	0	0	0	0	82.0789	0	0	0	0	9.6517	0
AIFM2	590.039	320.605	546.459	4.95506	1250.56	531.161	240.474	1962.83	1066.63	371.991	469.403	428.109	433.448	79.2215	6.97596	572.11	424.914	32.6757	126.193	230.857
AIFM3	0	307.181	569.331	0	54.2678	70.9573	0	0	234.725	50.5684	12.6065	78.7469	64.1816	0	0	0	41.5093	510.697	0	214.031
AIG1	722.514	1339.63	604.88	940.123	5056.32	854.196	172.361	407.373	1246.4	497.538	902.399	697.528	1349.68	677.211	1194.06	1067.35	766.272	484.585	614.908	299.714
AIG1P1	0	0	0	0	0	0	0	0	0	1.01499	0	0	0	0	0	0	0	0	0	0
AIM2	37.6393	1.64474	0	0	640.142	108.353	94.6858	0	0	10.863	217.56	4.86719	235.124	4.97226	0	0	150.489	55.6655	67.1603	122.513
AIMP1	2030.95	842.411	1121.2	2044.54	3480.9	1127.21	519.045	1164.3	998.847	1647.9	1710.33	743.392	1572.58	294.359	1173.95	1199.46	1084.91	477.035	478.418	1219.3
AIMP1P1	0	14.9916	0	0	0.914135	0	0	0	0	0	0	0	0	1.95395	0	0	0	0	0	0
AIMP1P2	0	0	0	0	0	0	0	0	0	0	0	0	0	0	0	0	0	0	0	0
AIMP2	651.15	386.878	749.748	480.877	3610.82	405.625	369.787	0	838.596	1267.25	567.535	255.054	630.671	304.816	575.833	1036.44	417.61	1159.75	175.65	519.743
AIP	2664.44	362.034	959.327	1482.35	2670.78	305.428	853.77	533.636	1194.79	1380.79	1848.97	581.579	1882.46	399.677	1893.85	848.299	1537.5	3211.64	369.639	1673.76
AIPL1	3.04215	0	0	4.7348	0	5.18209	0	1.96524	9.31072	3.13123	0	11.0057	3.09426	25.2996	2.86457	25.0224	7.74092	4.2194	92.5998	1.08448
AIRE	4.54345	36.315	0	9.1876	0	1.02449	135.501	0	2.38933	4.80964	1.14933	4.07295	0	10.1497	198.735	8.96718	0	8.1766	19.293	8.21412
AJAP1	6.52025	273.874	0	0	0	60.737	0	0	968.104	109.37	2.46395	0	5.76155	120.468	8.38832	5.60396	5.66733	1.62755	73.5835	339.518
AJM1	43.3664	485.12	15.1805	0	304.936	130.657	11.7748	0	5.02993	33.4722	91.5547	182.741	90.3754	24.3604	118.374	193.305	153.534	55.3918	76.1517	256.755
AJUBA	63.9527	33.6685	0	8.45761	291.971	145.66	18.4718	60.4339	0	114.082	87.9981	121.542	72.0975	44.2369	72.3085	411.794	82.5636	14.1182	186.568	16.6746
AK1	3870.64	1442.32	1035.15	530.423	1082.88	1594.38	615.476	735.732	772.177	1722.5	243.765	1243.34	1297.18	217.316	140.605	1901.92	721.731	830.301	370.5	889.035
AK2	8078.58	1170.06	1851.85	548.123	10448.8	1997.37	1448.46	3973.52	5248.35	4391.66	4819.34	3357.82	6466.49	2774.49	3518.07	5386.67	4820.29	2438.46	1736.48	4056.57
AK2P2	1.95072	0	2.74063	0	1.79645	1.03194	0	0	0	0	0	0	5.13875	0	0	0	1.019	3.78779	0	0
AK3	2976.89	820.149	1016.37	2453.16	2965.7	1935.84	1178.97	47.3897	2372.25	1756.41	1851.31	1295.04	2019.64	940.922	1012.8	1887.45	1474.55	1026.78	1386.52	1123.11
AK3P2	0	0	0	1.89213	0	0	0	0	0	0	0	0	0	1.92312	0	0	0	0	0	0
AK3P3	0	0	0	0	0	0	0	0	0	0	0	0	0	0	0	0	0	0	0	12.9971
AK3P4	0	0	0	0	0	0	0	0	0	0	0	0	0	0	0	0	0	0	0	0
AK3P5	0	0	0	0	0	0	0	0	0	0.992013	0	0	0	25.9997	0	0	3.91227	0	0	0
AK4	3489.11	467.124	1147.22	0	604.133	1513.83	0.347	0	409.377	3218.14	695.589	2262.66	1851.64	932.781	125.343	1449.45	2386.62	1153.37	530.993	864.451
AK4P2	0	0	0	0	0	0	0	0	0	0	0	0	0	0	0	0	0	0	0	0
AK4P3	1.13866	0	0	0	0	0	0	0	0	0	0	0	0	0	0	0	1.47935	0	0	0
AK4P4	0	0	0	0	0	0	0	0	0	1.007	0	0	0	0	0	0	0	0	0	0
AK4P5	0	0	0	0	0	0	0	0	0	0	0	0	0	0	0	0	0	0	0	0
AK4P6	0	0	0	0	0	0	0	0	0	0	8.1876	0	0	28.6789	0	0	0	0	0	0
AK5	92.1108	45.1249	0	0.421487	66.8696	22.914	0.872075	130.255	32.2564	164.249	10.0247	200.269	156.774	140.34	19.3268	43.1549	189.092	5.6013	39.2506	73.0875
AK6	1534.33	618.75	167.581	673.388	1239.41	397.802	554.546	223.251	1202.14	1181.11	1111.08	586.108	1839.98	319.354	941.663	740.709	922.227	531.676	545.799	965.983
AK6P1	0	0	0	0	0	0	0	0	0	0	0	0	0	0	0	0	0	0	0.96168	0
AK6P2	0	0	0	0	0	0	0	0	0	0	0	0	0	16.7843	0	0	0	0	0	0.99888
AK7	264.862	27.4796	66.1697	68.0651	1.01697	0	0	3.6701	167.535	177.268	8.41045	77.0042	22.0563	158.346	12.9354	3.07927	27.7316	0.736002	206.164	22.3146
AK8	19.8055	96.0412	83.3179	0	337.751	0	127.01	0	183.735	44.0139	55.9371	0	14.4222	0	0	49.8621	17.3665	0	0	0
AK9	463.668	662.643	53.7613	364.317	258.953	318.956	400.362	20.0113	32.3247	210.04	116.776	362.033	348.694	272.106	657.489	21.9451	282.133	256.374	290.941	217.228
AKAIN1	0	0	0	0	0	0	0	0	0	0	0	0	0	0	0	0	0	0	17.4348	0
AKAP1	4217.13	343.533	1026.84	155.983	2565.64	1752.1	101.707	0	1846.06	3715.68	402.872	1067.14	2128.99	665.687	369.162	1468.85	400.045	382.763	1521.52	928.958
AKAP10	1024.17	963.275	39.4555	2117.76	715.92	717.149	477.255	0	117.686	392.38	727.917	724.493	647.215	423.66	429.991	690.056	862.188	71.8477	209.09	904.594
AKAP11	619.414	1069.37	84.7869	0.956362	95.5615	171.684	208.653	408.137	185.999	449.502	447.643	524.316	661.039	83.8041	88.8081	1.98132	239.325	268.482	40.5015	575.664
AKAP12	942.286	3541.04	823.808	2670.92	1079.56	4151.95	4568.17	4.14358	17734.7	4087.04	2842.3	718.984	11357.6	3368.82	3840.39	3171.21	989.682	3052.94	831.873	3915.77
AKAP13	6105.27	5142.01	7801.84	26664.4	5030.18	9082.2	5195.84	5328.39	20278.6	11467.5	21200.7	8340.36	20382.3	8587.51	14603.2	13361.4	15670.3	10718.1	3707.22	6234.83
AKAP14	0	0	0	0	0	0	0	0	0	0	0	0	0	30.4656	0	0	0	0	0	0
AKAP17A	1991.74	1448.25	174.84	11849.8	2454.24	1539.08	3535.1	149.068	4196.73	2289.97	6369.87	3205.24	4234.41	2516.77	11643	3951.05	7497.64	2021.69	2049.31	4710.51
AKAP17BP	0	0	0	0	0	0	0	0	0	0	0	0	0	0	0	0	0	0	0	0
AKAP2	1380.88	476.043	1540.97	51.731	704.462	900.942	562.989	0	2580.5	1807.34	2092.42	802.037	5048.08	267.111	6187.4	1359.57	2105.28	1530.31	1211.59	1081.89
AKAP3	0	0	0	0	0	0	0	0	90.0429	0	0	1.20028	0	26.8673	0	0	0	0	0	15.5427
AKAP4	0	0	0	0	0	0	0	0	0	0	0	0	0	142.515	0	0	0	0	0	0
AKAP5	12.18	107.82	0.808983	1598.99	10.5621	117.581	45.1279	0	144.104	188.763	430.078	23.8663	124.137	200.604	74.4279	9.51327	837.434	76.8282	73.6204	30.3367
AKAP6	14.8189	54.1643	2.04048	22.0957	14.9748	12.9535	0.549246	5.1122	708.563	49.007	579.883	145.412	40.0493	471.699	7.69718	30.9852	12.9101	19.3549	287.476	219.107
AKAP7	2.31933	166.687	0	1177.07	138.45	4.28692	38.2841	0	11.4097	230.058	377.28	139.382	225.144	194.742	138.201	0	149.092	113.024	269.339	444.232
AKAP8	1090.96	586.018	564.148	4018.49	1517.46	825.035	406.486	940.906	1446.78	2010.98	1600.99	1058.26	2054.65	653.847	2229.88	1999.1	2448.16	590.601	417.495	1190.78
AKAP8L	2695.35	1935.99	4349.05	8360.49	3317.61	1885.15	1218.28	3435.51	5658.23	2254.31	3220.24	2498.72	3816.41	1065.55	5468.29	2307.16	4511.71	1985.07	1684.67	2834.37
AKAP8P1	0	0	0	0	0	0	0	0	0	0	0	0	0	0	0	0	0	0	0	0
AKAP9	3935.38	4877.54	10229.6	11386.3	5399.81	2082.32	1868.06	2339.57	4415.83	3394.77	7200.28	4710.16	10923.2	2179.4	2702.41	2410.92	8189.79	2157.07	1432.72	5034.65
AKIP1	461.463	164.483	535.775	36.4622	1372.87	366.216	149.46	0	332.948	410.35	504.292	339.232	495.505	206.575	249.083	907.517	466.332	648.545	77.8935	453.391
AKIRIN1	4292.58	814.746	1824.96	4613.72	1696.06	2667.47	3141.01	1276.35	6001.77	3943.43	6201.71	1734.17	6414.16	2422.16	3934.89	3421.19	3060.43	2958.9	836.373	1265.44
AKIRIN1P1	0	0	0	0	0	0	0	0	0	0	0	0	0	0	0	0	0	0	0	0
AKIRIN1P2	0	0	0	0	0	0	0	0	0	0	0	0	0	0	0	0	0	0	0	0
AKIRIN2	1929.79	1272.36	1688.46	2395.45	1573.34	2053.71	1970.55	331.134	4059.25	1811.49	6804.18	2002.6	6605.84	1346.01	2160.92	4742.63	3065.21	3187.81	561.96	1947.86
AKIRIN2P1	0	0	0	0	0	0	0	0	0	0	0	0	0	0	0	0	0	0	0	0
AKNA	1266.02	435.782	261.476	3452.5	1101.27	402.115	2343.03	879.633	2155.23	715.694	1444.11	390.321	1668.22	746.587	3729.42	185.884	1920.61	1483.4	593.782	304.425
AKNAD1	0.854157	16.9024	0	0.860677	0	0	0	0	298.422	2.66173	73.3954	20.6818	5.1815	78.203	0.87354	0	120.037	0	45.9906	18.3273
AKR1A1	3478.87	1456.75	2091.74	2142.78	7033.39	2578.4	1419.18	31.3385	3329.94	4275.58	5370.7	2510.77	3620.96	2082.85	2954.93	3775.18	3755.58	8329.26	1515.42	4075.54
AKR1B1	2494.57	3357.67	758.195	882.854	3406.88	944.674	1869.43	12.2083	2966.48	1673.41	19389.6	2664.36	7565.81	2686.77	2787.28	3041.58	7550.14	6650.74	1888.7	5914.81
AKR1B10	1515.8	179.806	1467.82	889.075	8239.1	0	0	1248.71	338.917	3231.89	75.413	493.396	883.414	139.52	97.023	79.0743	99.6248	3.22363	75.2498	533.536
AKR1B10P1	0	0	11.4654	6.79669	9.52338	0	0	7.7617	0	5.15588	0	0	0	53.4476	0	0	0	0	75.0913	3.14851
AKR1B10P2	0	6.04124	0	0	0	2.97385	0	0	1.01228	4.06144	0	0	0	13.7652	1.97396	0	0	0	14.5422	2.0255
AKR1B15	134.614	144.711	191.742	275.996	104.121	54.2876	63.1483	79.7172	154.598	265.891	129.607	117.671	100.01	901.829	95.4908	146.247	169.088	22.9181	1182.83	151.832
AKR1B1P1	18.9648	0	0	0	0	0	0	0	0	0	2.52873	0	0	0	0	0	1.99839	3.75692	0	0
AKR1B1P2	0	0	0	0	0	0	0	0	0	0	0	0	0	0	0	0	0	0	0.958932	0
AKR1B1P3	0	1.96152	0	0	0	0	0	0	0	0	2.03516	0	1.02595	0	0	0	1.99921	0	0	2.00012
AKR1B1P4	0	0	0	0	0	0	0	0	0	0	0	0	0	0	0	0	0	0.961185	0	0
AKR1B1P6	0	0	0	0	0	0	0	0	0	0	0	0	0	0	0	0	0	0	0	0
AKR1B1P7	0	1.00572	0	0	1.83442	0	0	0	0	0	2.53445	0	2.04376	29.4551	0	2.00272	0	0	8.68822	0
AKR1B1P8	0	0	0	0	0	0	0	0	0	0	0	0	0	0	0	0	0	0	0	0
AKR1C1	598.24	492.821	443.179	284.842	14878.7	452.589	162.015	0	5557.5	302.962	1533.14	210.225	4845.45	84.2834	4.16103	14.5037	63.3409	3.27802	323.656	285.434
AKR1C2	147.465	214.125	281.96	1605.25	14897.6	73.0628	0	0	934.763	116.957	1181.93	107.963	1337.52	59.8604	4.71785	3.0268	101.913	142.396	66.39	257.364
AKR1C3	2919.44	391.33	2449.36	750.632	7335.32	1329.42	111.931	2037.77	405.091	3407.8	4445.65	1541.66	2475.75	187.75	845.034	2184.28	577.677	1948.87	474.96	1301.63
AKR1C4	0	7.75294	0	0	14.8383	4.3244	0.916664	0	140.27	28.0923	1.66977	8.92644	60.6675	44.6464	0.905421	0	0.816443	2.68501	58.7654	18.2602
AKR1C5P	0	0	0	0	1.89189	0	0	0	0	0	0	0	2.01697	0	0	0	0	0	0	0
AKR1C6P	0	0	0	27.8228	1.83576	0	0	0	0	0	0	0	0	14.7028	0	0	0	0	0	0
AKR1C7P	38.625	0	13.9697	0	62.1079	0	0	0	0	6.74032	0	0	0	0	0	0	11.1005	108.711	0	0
AKR1C8P	0	0	0	0	0	0	0	0	0	0	0	0	0	0	0	0	0	0	6.75654	0
AKR1D1	2.03231	2.03527	0	0	0	7.08831	0.984717	0.952407	14.7455	2.37163	2.13396	0.976447	5.85184	107.321	0	1.89244	6.35986	0	181.34	0.979876
AKR1D1P1	0	0	0	0	0	36.7727	0	0	0	0	0	0	0	0	107.343	0	0	0	0	0
AKR1E2	98.1424	0.913601	0	249.909	0	4.59723	0	0	115.878	43.6625	174.881	47.5322	95.3123	102.39	0	0	86.8442	0	2.05084	33.6028
AKR7A2	1131.21	868.275	2036.72	1405.42	3446.92	1710.06	810.71	0	1160.24	963.046	841.371	560.049	1413.62	844.825	2258.69	1160.63	1543.7	1711.67	167.865	940.691
AKR7A2P1	1.99259	0	1.86336	0	0	0	0	0	0	0	0	0	0	0	0	0	0	0	0	0
AKR7A3	2865.52	0	450.513	0	1204.53	1394.31	0	0.95365	0	1071.24	6.2289	362.504	386.809	232.551	25.3839	0	553.457	0	0	429.011
AKR7L	136.35	51.0976	80.4296	87.7046	348.452	176.163	60.5829	18.8739	124.868	169.809	24.7927	62.6409	157.886	311.535	90.0556	124.044	132.989	112.395	217.722	159.73
AKT1	1921.78	2618.96	3853.74	4381.82	4119.63	2558.5	2087.14	4224.44	8190.43	4615.1	7933.95	3198.71	7664.32	2749.4	8217.59	5066.9	5975.2	4541.4	875.735	4527.76
AKT1S1	362.767	646.561	1755.72	617.01	278.637	886.379	557.518	4.77143	446.241	843.146	372.092	492.022	879.924	288.927	483.053	432.125	664.332	389.63	314.028	691.126
AKT2	615.011	267.546	299.279	268.264	146.423	118.815	480.017	2.48692	715.623	522.26	142.909	205.206	554.729	581.099	607.089	1713.81	380.055	219.013	654.131	347.805
AKT3	92.2405	465.259	29.37	0	344.928	39.8049	196.988	0	75.0527	199.33	216.47	55.4307	71.2273	641.617	185.603	62.0347	125.399	4.48649	766.601	364.431
AKTIP	3.54733	430.661	2.61386	1294.99	872.857	650.052	447.492	0	522.239	390.962	649.616	508.395	568.457	320.983	872.86	433.864	582.592	99.5398	361.55	257.564
ALAD	2058.82	153.396	2828.5	120.918	806.358	956.28	785.286	18.9479	1483.75	1098.97	1237	469.673	1457.26	719.201	777.742	732.01	650.961	1284.13	1227.5	1256.71
ALAS1	2794.66	1444.71	1.8166	4208.97	725.008	1340.05	1125.66	17.4566	2424.21	2405.66	3960.68	2158.45	3179.87	2435.81	1395.92	3504.79	5335.23	2070.11	1119.96	4430.15
ALAS2	1.95822	0	0	0	0	0	0	0	32.5071	0	0	0	0	0	0	0	0	0	0	0
ALB	0	0	0	0	0	0	2.55168	0	170.203	11.6885	0	0	0	94.2149	0	0	0	0	183.28	25.5601
ALCAM	2370.1	2883.84	1145.19	922.78	1788.55	1566.75	175.475	305.136	4147.41	2979.88	5737.84	1890.35	7675.41	3240.5	1385.62	3651.81	4497.55	2334.99	1123.24	3739.96
ALDH16A1	500.753	350.384	798.956	2452.39	4032.78	619.545	357.857	2174.85	1585.33	1329.72	619.84	714.901	1191.24	617.518	2863.03	1814.44	445.005	1680.87	916.619	1125.6
ALDH18A1	1674.89	811.726	266.279	0	1806.13	2314.71	1625.23	980.908	834.78	2601.9	1154.51	1040.54	1939.92	712.708	1005.67	1803.94	1245.68	0	697.898	1169.88
ALDH1A1	10299.3	1627.88	0	994.841	12729.1	424.674	1035.27	1221.09	2849.46	3399.71	1634.55	2603.4	3217.9	1136.94	305.123	2160.61	1197.29	544.555	843.086	2126.7
ALDH1A2	38.0126	19.6347	92.2628	526.907	76.809	10.7037	52.693	0	23.9902	294.777	410.436	237.869	456.221	177.66	2.21688	415.85	303.902	119.877	443.466	251.248
ALDH1A3	15.0389	1327.38	131.175	0	6679.01	1966.88	2763	0	3687.98	668.906	800.17	93.6968	19010.7	199.241	107.424	810.851	104.203	1.54397	7.19557	349.33
ALDH1B1	415.394	98.849	0.898017	4.32759	198.581	759.209	0	1486.14	11.371	465.326	687.58	253.049	673.752	321.151	176.42	1.94391	110.219	255.439	407.728	544.561
ALDH1L1	24.938	112.911	1214.03	52.4478	2268.25	218.48	0	71.7681	329.476	481.319	5.45527	404.903	15.8975	256.259	186.137	1437.18	265.435	33.1256	1028.52	33.6539
ALDH1L2	5.75443	22.4424	51.2955	6.93655	2.87454	0	56.1176	21.259	1894.89	151.077	13.7081	5.28383	389.7	832.574	12.1371	6.95296	86.6287	1.06756	220.996	344.909
ALDH2	23242.5	3088.44	8370.33	14432.3	19342.3	9082.91	8736.63	4144.1	20958.1	22262.1	34770.2	17478.9	23003.7	15281.3	26145.7	25819	20412.4	84709.2	7182.23	38613.2
ALDH3A1	1275.09	0	1111.13	25.2891	15488.7	0	0	821.69	4.74202	703.605	47.8345	477.89	222.181	60.9946	0	0	95.9054	2.08944	2.7162	252.727
ALDH3A2	3026.53	552.955	1302.69	1006.6	874.988	578.168	465.959	54.6042	866.709	1045.03	1017.19	618.155	1309.49	888.35	843.476	1357.03	1309.56	990.276	991.084	1019.49
ALDH3B1	1830.24	149.936	3630.67	2424.64	14955.2	1894.34	76.7422	1.16625	59.05	1498.51	2669.45	2102.21	2466.09	1409.82	45.5645	2229.04	2423.03	7894.96	535.283	2370.24
ALDH3B2	0	0	0	4.68525	1908.41	0	0	0	0	143.027	1.17281	36.0949	0.572961	12.8427	0	0	44.9452	0	27.2894	0
ALDH4A1	239.233	45.6007	0	0	82.3193	639.345	0	0	240.738	111.722	174.408	3.42566	91.2649	117.029	353.864	393.412	228.601	89.2808	0	177.123
ALDH5A1	7.67519	265.29	735.57	276.929	1287.08	371.71	0	60.8782	490.003	295.938	257.618	83.0361	208.821	337.055	279.804	0	135.069	147.764	592.657	171.186
ALDH6A1	800.739	1000.48	13.9139	35.6766	2056.25	162.54	190.143	26.549	773.213	738.136	720.659	558.1	761.71	365.245	983.552	1504.41	524.024	1632.5	403.146	232.109
ALDH7A1	1133.06	831.012	943.194	146.243	6395.29	1286.72	39.6124	4034.67	2015.62	964.641	959.043	486.561	647.156	696.294	319.2	1205.52	604.889	1448.8	1344.36	550.317
ALDH7A1P1	1.0512	1.04927	0	0	26.1762	0	0	0	0	1.08067	1.05962	0	2.08545	0	0	1.03925	0	3.97912	97.5199	0
ALDH7A1P2	0	0	0	0	0	0	0	0	0	0	0	0	0	0	0	0	0	0	0	0
ALDH7A1P3	0	0	0	0	0	0	0	0	0	0	0	0	0	0	0	0	0	0	0	0
ALDH7A1P4	0	0	0	0	0	0	0	0	0	0	0	0	0	0	0	0	0	0	0	0
ALDH8A1	16.7638	7.17226	0.562069	7.02264	9.83045	3.76081	2.65482	0	12.6954	3.80258	17.9178	10.3026	5.57608	74.9379	9.60051	0	11.0293	7.05502	110.866	5.11085
ALDH9A1	1437.68	434.213	428.045	225.454	3585.86	888.385	687.151	0	1019.48	1434.75	1833.26	584.383	2218.96	603.217	1854.39	856.289	1527.53	177.771	545.966	1368.18
ALDOA	98171.6	39267.9	49598.6	36105	80117	34024.7	12611.5	7538.58	30009.9	46750.9	33575.5	34517.7	47943.4	17366.4	21194.5	38266	40103.2	76478	12164.8	33542.7
ALDOAP1	0.995247	0	0	2.8575	11.8835	0	0	0	0	1.01082	17.1002	0	5.07324	0	1.94683	0.994495	1.98939	3.75773	0	1.00658
ALDOAP2	0.99919	1.00537	9.35687	0	3.6657	2.00555	0	0	0	0	14.1416	6.91894	0	0	0	0	2.99552	3.76661	122.508	1.01026
ALDOB	312.243	149.662	33.8978	4.62586	12269	5.80642	152.371	0	129.566	106.14	0	197.47	423.472	37.3648	0	252.063	129.087	0	17.3522	221.063
ALDOC	4629.75	154.574	1057.27	0	687.178	1493.97	691.56	0	424.535	505.852	1003.02	607.318	464.102	516.258	840.779	431.371	1560.91	785.81	283.598	641.163
ALG1	609.615	305.167	2450.2	0	852.29	766.913	334.098	74.8956	422.639	1381.34	1242.58	384.792	807.976	246.599	305.095	456.88	389.021	924.116	1167.43	620.166
ALG10	0	0	0	0	334.546	1.41217	2.36117	0	0	77.2572	5.21659	210.971	147.584	176.38	375.043	5.13753	30.7535	0.700573	0	118.963
ALG10B	31.9967	238.631	6.02485	6.05258	13.213	447.835	16.3357	0.865311	21.7528	91.2591	501.167	46.7986	193.675	188.862	15.387	2074.27	729.18	32.3216	362.929	25.873
ALG11	980.443	721.092	275.541	392.838	129.018	351.677	567.038	19.2354	1149.25	845.842	437.346	484.618	632.527	1163.62	1003.75	1495.9	700.432	357.139	1048.83	571.821
ALG12	0	775.596	808.729	27.3394	1606.2	1059.63	1628.34	0	1319.72	816.174	1064.14	74.8109	1123.19	249.969	1540.57	1231.65	697.899	183.684	425.904	698.338
ALG13	2122.01	975.299	978.577	3027.71	1587.33	855.894	852.864	956.787	2977.85	1455.59	2045.2	745.943	1984.33	1049.12	1740.55	908.216	1650.34	1303.83	703.774	1213.58
ALG14	1013.36	329.994	681.4	25.0538	809.403	418.628	1035.62	171.335	559.105	916.631	291.749	946.343	699.533	361.592	273.548	933.466	111.891	37.3114	389.264	640.296
ALG1L	128.191	23.6001	17.5157	0	1674.15	0	0	0	27.7781	76.2094	3.84098	16.2374	59.413	27.3552	3.84878	9.04117	12.7762	9.23403	121.482	3.11541
ALG1L11P	0	5.04943	0	0	0	0	0.977686	0	0	0	0	0	0	0	0	0	0	0	0	0
ALG1L12P	0	0	1.88011	0	2.7383	0	0	0	0	0	0	0	0	0	0	0	0	0	0	0
ALG1L13P	0	0.995207	113.726	0	0	5.54377	1.04668	0	0	10.2835	1.03117	1.07138	18.0662	0	0	72.2929	3.0441	150.258	0	8.78062
ALG1L14P	0	0	0	0	0	0	0	0	0	0	0	0	0	0	0	0	0	0	0	0
ALG1L15P	0	0	1.941	0	0	0	0	0	0	0	1.0588	0	1.05026	0	0	0	0	0.991682	21.4082	0
ALG1L2	43.5026	31.4728	2.0786	0	134.13	0.719135	7.1946	0	0	77.4638	40.8237	78.7726	50.9471	15.566	0	0	11.9074	0	54.4622	73.7111
ALG1L3P	0	0	0	0	3.67899	1.00961	0	0	0	0	0	0	0	0	0	0	0	0	0.961262	0
ALG1L5P	2.05233	0	0	0	0	0	0	0	0	0	0	0	0	0	0	0	0	0	0	0
ALG1L6P	0	6.05929	0	0	0	6.22606	0	0	0	3.24096	2.15713	1.01863	5.46672	0	0	24.9679	0	0	0	3.07589
ALG1L7P	0.988908	0	0	0	0	0	0	0	0	0	0	0	0	0	0	0	0	0	0	0
ALG1L8P	0	0	0	0	16.4956	0	0	0	0	0	0	0	0	0	0	0	7.03502	0	0	0
ALG1L9P	0	0	7.72468	0	0	1.60037	0	0	0	5.1471	0	0	0	0	5.00255	0	0	0	0	0
ALG2	2028.42	1281.22	25.163	1187.65	3659.6	1070.6	1535.49	0	3036.02	3153.78	2118.65	1036.15	3305.48	709.149	1423.16	2285.08	1790.26	1595.4	179.251	736.518
ALG3	1028.65	938.857	1298.52	943.492	5549.04	1367.31	746.881	780.417	1138.31	2169.05	1303.82	1032.25	1720.37	339.622	1092.06	1423.92	810.687	948.536	435.892	1969.94
ALG3P1	0	0	0	0	4.61052	0	0	0	0	0	0	0	0	0	0	0	0	0	64.4443	0
ALG5	1143.8	960.56	782.474	1374.2	2032.64	1039.64	365.645	0	1033.92	2012.4	823.059	1097.77	1525.21	947.893	1469.94	2847.43	1000.68	773.769	572.505	1000.96
ALG6	50.003	134.55	47.7161	31.9941	65.7272	72.7982	100.99	0	95.6956	147.761	58.1661	65.3946	109.552	119.246	91.3393	62.924	171.265	104.481	39.5731	107.403
ALG8	1747.23	513.707	734.369	0	2982.44	960.652	426.326	1916.5	852.944	1187.23	780.253	487.86	1169.84	619.863	673.376	826.465	901.567	146.158	348.449	1167.21
ALG9	240.803	206.244	28.6106	69.764	938.086	169.893	139.667	119.908	591.383	455.599	359.645	436.181	681.864	929.313	122.527	629.66	325.342	858.611	875.133	274.04
ALK	0	0	0	0	0	0	0	0	0	0	73.3545	0	6.64788	292.617	0	0	0	0	21.4572	0
ALKAL1	0	5.14254	0	0	133.464	0	0	890.443	0	20.1237	6.67194	137.476	140.412	62.2994	0	55.5538	71.6398	0	165.726	0
ALKAL2	0	29.4838	212.612	0	0	0	14.1261	0	161.209	0	62.8733	0	308.356	93.2872	0	0	19.8047	1.49945	0	110.76
ALKBH1	428.853	192.225	83.9594	939.91	39.5396	70.3444	15.0058	0	187.284	205.144	367.751	267.915	418.79	341.932	234.2	615.88	229.194	0	264.082	228.815
ALKBH2	401.008	291.421	0	1.08662	198.977	107.392	160.734	2.21922	0	328.046	221.231	130.38	320.549	116.94	368.425	159.347	205.531	94.2562	141.897	248.066
ALKBH3	365.137	249.683	0	0	284.892	192.444	0	0	249.905	219.977	489.307	263.069	288.85	192.734	67.3816	255.765	232.232	167.766	11.0314	238.772
ALKBH4	175.23	190.862	571.347	790.867	1564.09	30.3753	381.945	0	584.801	163.317	8.68216	84.813	87.4456	73.0624	198.902	202.992	205.306	10.0639	227.731	224.277
ALKBH5	5323.01	2471.6	1373.8	1342.34	1010.19	2268.78	2184.27	31.9795	5825.21	2127.21	3686.72	2157.51	6648.25	2065.23	4861.49	2235.08	4941.13	2203.4	688.487	2701.35
ALKBH6	523.676	446.703	597.024	461.122	1313.48	197.38	289.58	2799.75	403.156	362.276	624.898	317.679	572.662	290.877	980.499	1149.85	730.724	1177.11	21.0793	744.666
ALKBH7	953.396	564.244	872.072	0	1941.77	344.95	300.786	0	163.101	923.926	749.072	521.765	974.293	156.975	800.816	655.482	504.278	2207.16	323.016	532.125
ALKBH8	0	1.23215	139.369	1401.37	198.945	34.0132	0	0	0	148.595	0	141.848	141.631	292.047	196.642	0	36.3329	0	23.272	162.128
ALLC	0	0	0	0	0	0	0	0	0	0	0	0	0	9.76893	0	0	0	0	0	0
ALMS1	4.98725	168.424	0	3.75273	329.337	10.8944	4.76379	0	634.441	73.7421	221.998	47.6912	303.036	627.734	446.849	712.906	203.887	817.722	521.415	461.262
ALMS1P1	0.925755	9.50643	0	0	0	11.4378	0	0	1.86269	0	0	0	0	12.6122	0	0.917964	58.2588	0	43.731	2.80714
ALOX12	34.7518	7.16203	0	113.833	488.109	0	0	0	16.095	22.1858	92.034	74.4751	109.777	0.761859	23.3263	175.582	94.1062	94.4073	2.25894	85.1304
ALOX12B	3.88063	36.166	0	0	0	0	0	0	0	0	0	23.5783	0	0	0	10.8906	15.2937	0	24.3251	0
ALOX12P1	0	0	0	0	0	12.9755	0	0	0	0	15.1853	0	7.14772	0	0	0	0	0	3.86878	2.0299
ALOX12P2	9.00576	820.73	0	6.4374	501.257	0.683969	0	9.1698	14.1103	478.07	9.3485	238.868	9.41415	284.719	6.17994	286.748	25.7342	10.24	181.715	110.143
ALOX15	0	21.9896	0	0	10.2471	0	43.6959	0	29.9693	0	0	23.2329	40.4059	37.8957	140.24	16.0073	0	0	0	21.5714
ALOX15B	2.21045	112.727	0	4.27008	176.316	0	0.98109	0	3.03597	30.2098	6114.63	83.5896	1952.47	111.424	248.002	604.329	310.86	916.613	371.468	1612.41
ALOX15P1	21.5727	9.7157	10.1348	20.3468	187.387	6.12529	0.450724	16.7688	4.3869	20.1955	18.8485	169.993	8.69532	126.304	3.38892	297.703	76.3595	26.6249	237.377	42.0195
ALOX15P2	0	0	0	0	0	0	0	0	0	0	0	0	0	0	0	0	0	0	77.344	0
ALOX5	2968.52	828.658	1116.31	9437.56	3387.23	2029.05	1569.89	1042.2	6555.5	4022.73	13661.9	6999.58	10564.6	5987.66	3948.8	8036.11	8848.29	22123.6	2850.81	12053.2
ALOX5AP	2739.52	2020.57	2243.43	8415.1	629.763	2740.52	1766.77	55.5954	8960.78	2920.62	26888.9	3844.18	21714.8	7090.85	2410.95	14179	15838.6	42137.2	5341.26	9433.46
ALOXE3	629.899	0	0	0	0	0	0	0	0	221.329	0	0	0	48.7459	0	0	0	0	14.2549	9.25245
ALPG	0	0	0	0	10.551	70.0968	0	0	0	1.01335	0	0	0	0	0	2.97544	0	0	0	0
ALPI	0	0	88.3591	0	3631.25	0	0	0	0	0	0	0	0	0	0	0	0	0	0	0
ALPK1	1445.78	433.005	28.1102	390.557	1259.11	605.399	4.1404	72.6882	1399.94	517.238	1013.78	861.942	922.567	1109.26	698.594	565.999	922.315	148.34	1230.47	1106.35
ALPK2	0	15.7637	0	7.58715	1.22842	15.7367	0	0	3.5798	163.542	114.53	1.76819	64.6232	112.038	91.1036	5.29196	190.847	16.276	35.3655	100.774
ALPK3	36.8224	842.808	0	65.3388	0	663.469	0	0	432.082	436.611	985.792	69.6116	438.087	117.786	66.3354	0	589.603	56.4586	59.8924	1051.86
ALPL	0	174.588	0	0	76.7083	58.2636	619.204	0	250.544	290.776	426.771	118.156	534.251	0	0	341.528	116.826	0	0	1.3259
ALPP	1.96634	5.94718	2.78463	7.55928	1750.38	178.712	0	4.68731	381.413	3.93694	5.99336	3.87205	4.92719	17.8232	4.7631	208.041	5.80931	4.87034	6.00685	2.9673
ALS2	980.095	764.54	3.84654	38.248	64.5349	439.124	503.801	215.404	696.868	336.42	281.591	664.29	297.561	1241.53	891.077	1038.92	379.513	64.7512	669.734	246.897
ALS2CL	2249.37	915.288	907.716	229.654	1510.53	1090.3	7.08025	256.9	1835.01	561.822	688.896	1595.24	1045.66	309.758	730.334	1889.91	1034.62	304.219	843.198	1789.71
ALS2CR12	0	0	3.83538	2.22282	0	2.89248	0	3.58423	1.87144	0	4.12747	1.79652	0	89.7519	4.44035	0	0	12.977	87.1133	17.9915
ALX1	0	0	0	0	0	0	0	0	0	0	0	0	0	0	0	0	0	0	0	0
ALX3	72.2508	0	0	0	0	0	0	0	0	0	0	0	0	0	0	0	0	0	6.74096	0
ALYREF	2318.96	650.408	1824.53	1197.42	1367.95	1181.2	1355.32	630.231	2254.08	1296.22	1923.25	583.1	2343.6	733.394	3423.33	1537.66	870.988	3214.15	655.015	1123.72
AMACR	350.828	416.894	0	0	1472.03	202.311	0	0	732.113	1216.12	220.381	351.099	276.207	98.1058	4.01069	179.088	520.923	70.2687	0.489729	319.017
AMBN	0	0	0	0	0	0	0	0	0	2.15827	0	0	0	0	0	0	0	3.32744	42.044	0
AMBP	146.673	32.4028	0	0	77.5413	0	0	173.964	0	29.8617	56.6492	0	481.667	0	0	0	28.5298	0	1.72706	125.258
AMBRA1	16.4595	31.1356	752.009	0	465.355	535.779	8.51806	33.8042	382.172	459.333	176.868	424.384	804.234	179.053	636.985	407.971	207.768	15.7041	360.661	282.439
AMD1	4346.33	1628.32	348.924	3736.28	1932.91	2981.56	2178.13	7.70536	8423.78	4033.93	5001.54	2854.36	8187.23	2083.54	3033.94	3222.35	3854.83	1660.66	729.254	1354.4
AMD1P1	0	0	0	0	0	0	0	0	0	0	0	0	25.5569	30.4436	0	0	0	0	0	0
AMD1P2	0	0	0	0	0	0	0	0	0	0	0	0	0	0	0	0	0	0	0	0
AMD1P3	2.00243	2.017	0	0	51.6785	0.998227	0	0	0	1.022	0	0	0	0	0	0	0	0	0	1.00799
AMD1P4	10.7812	29.2838	2.81068	123.918	16.1036	32.0219	9.07446	1.90534	45.0392	28.0836	62.1205	57.1891	52.4369	85.2962	45.854	52.8701	87.1811	22.7563	109.749	30.7418
AMDHD1	4.69469	14.5402	62.0137	26.7442	20.2652	15.666	8.73387	28.0063	63.8189	56.5857	44.5774	92.4399	49.1827	109.301	38.9697	179.444	83.2421	4.37603	41.6285	25.4834
AMDHD2	895.396	219.605	448.509	0	1871.93	322.517	147.965	0	177.655	405.689	963.16	183.699	779.684	417.264	696.138	986.038	908.286	1001.22	798.487	851.131
AMELX	0	0	0	0	0	0	0	0	0	0	0	0	8.65345	8.10958	0	0	0	0	0	5.18737
AMELY	0	0	0	0	0	0	0	0	0	0	0	0	0	0	0	0	0	0	0	0
AMER1	2.08494	0	0	0	0	0	0	0	0	0	2.01652	3.04981	14.5209	31.6999	0	0	0	2.17537	3.13622	0
AMER2	15.9461	10.2356	0	1.93616	13.717	0	0.952276	0	0.983185	6.9046	2.93233	103.248	4.93175	575.041	4.7566	4.84397	13.8933	23.9434	54.4645	6.20952
AMER3	0	349.48	0	7.72547	2.84505	6.99174	11.7883	0	3.98335	4.12921	9.14103	3.16476	6.34041	107.756	5.11501	3.48233	14.1149	3.09333	21.1126	7.35464
AMFR	1985.65	1534.81	1878.45	1804.81	2257.49	2255.68	853.856	1440.97	3318.88	2106.25	2832.91	1249.41	3945.64	3275.79	3278.91	3175.93	3837.5	2568.24	559.825	905.451
AMH	244.413	396.198	0	0	195.909	0	0	2.7703	4.01891	26.0378	83.4749	53.5155	137.801	0.971966	257.993	0	38.7619	0	86.4273	0.928638
AMHR2	0	0	0	0	0	0	0	0	0	0	0	0	14.4714	23.8187	0	0	0	2.30899	37.7287	54.5481
AMIGO1	0	0.813682	0	0	0	0	0	0	0	17.7281	0	0.793657	0	0	0	0	0	0.668323	18.3797	161.442
AMIGO2	439.893	172.253	651.254	0	323.183	131.116	0	709.874	0	453.901	1216.37	424.829	727.156	213.689	410.5	1372.9	1130.94	2186.39	293.14	764.385
AMIGO3	5.57353	57.4932	299.434	0	0	0.863881	0	0	11.236	5.67324	0	10.1348	0	0	93.2671	88.6333	71.7375	0	0	0
AMMECR1	36.6659	217.577	0	42.6798	268.145	399.883	217.097	1.58233	1.78773	515.699	196.515	189.059	313.012	229.197	465.928	379.112	506.174	0	40.2243	324.158
AMMECR1L	1634.18	163.813	0	269.249	594.217	809.81	935.778	56.4006	1114.59	832.868	315.916	857.986	1083.52	524.938	1365.07	1027.28	434.006	683.024	390.423	279.229
AMMECR1LP1	0	0	0	0	0	0	0	0	0	0	0	0	0	61.8797	0	0	0	0	161.426	0
AMN	895.356	0	976.078	249.805	2847.08	141.679	121.582	774.682	1440.8	2913	649.309	2600.5	2152.53	591.036	284.065	846.417	622.577	103.998	167.562	797.181
AMN1	322.934	272.052	755.849	143.091	258.06	96.193	59.1993	254.6	193.394	163.492	331.444	224.525	336.696	819.802	133.927	60.5303	126.066	66.8663	843.643	164.09
AMOT	338.138	11.2344	377.628	0	357.496	181.811	0	1459.56	35.8849	326.53	4.72239	250.348	234.257	246.772	0	0	228.746	55.2313	196.84	62.7332
AMOTL1	518.741	492.639	1359.34	22.4579	696.333	683.499	482.509	0	1628.12	531.25	663.748	236.192	1900	622.563	0.755875	0.749176	52.9992	0	115.094	343.322
AMOTL2	2017.22	703.963	959.112	204.083	810.012	1565.46	875.717	0	3013.45	2422.96	443.954	387.725	2807.03	714.654	156.771	2216.55	854.452	46.689	981.74	269.085
AMPD1	0.983272	14.9251	0	0	213.144	0	0	0	0	2.97682	0	0	0	0	0	0	0	20.4166	0	0
AMPD2	1780.53	1137.46	562.559	8036.04	374.634	2070.68	1748.97	7.25879	5783.25	1235.9	6922	1683.17	4094.67	1901.24	6403.89	4142.33	2188.18	4515.16	1364.51	2085.93
AMPD3	349.439	685.231	137.963	6320.85	784.162	333.752	526.821	952.187	1829.32	446.471	1643.93	1017.95	819.896	1824.69	810.531	192.814	1706.68	363.88	821.708	687.262
AMPH	0	3.61547	0	0	0	0	0	2.52265	0	29.7812	0	15.1343	63.944	243.131	11.7518	32.897	45.5875	7.62362	265.307	32.1582
AMT	383.165	494.29	0	0	0	78.8322	386.623	14.0597	801.369	149.096	734.106	549.191	391.915	344.838	501.624	69.146	348.655	296.832	59.488	370.221
AMTN	0	63.5577	0	0	0	0	0	0	0	0	0	0	0	30.1286	0	0	0	0	0	0
AMY1A	0	4.49986	0	14.1923	148.438	0.445101	0	1.24121	5.32681	0	3.04742	0.967917	0.558697	104.12	0.455897	0.470778	0	0	8.94138	2.49251
AMY1B	0	4.34059	0	14.9367	22.0703	0.468447	0	1.30631	5.13827	0	2.93956	0.933657	0.538922	7.40693	0.479809	0.454115	0	0	0	2.40428
AMY1C	0	0	0	0	16.2634	0	0	1.09063	0	0	0	0	0	45.13	0	0	0	0.993219	144.918	0
AMY2A	0.707224	0	0	0	0	0	0	0	0	0	51.4889	5.77554	0	0	0	0	104.315	100.587	12.6322	294.095
AMY2B	386.711	314.883	0	12.3164	1151.38	95.2277	47.3649	1728.17	386.433	500.377	205.294	426.918	277.547	205.824	486.715	608.192	551.102	0.828892	384.527	995.561
AMYP1	0	0	0	0	0	0	0	0	0	0	0	0	0	0	0	0	0	0	0	0
AMZ1	410.518	359.682	0	1371.68	4.19873	149.716	219.785	3.54118	0	125.907	253.06	104.588	188.387	121.099	450.11	107.95	112.96	287.645	46.3842	184.858
AMZ2	1165.3	1157.81	477.379	5994.99	2719.24	1284.54	1947.32	0.588902	6176.67	1127.46	3921.93	1566.31	3746.4	1307.4	3715.02	1557.29	2965.23	1220.96	1066.13	2018.54
AMZ2P1	356.479	296.828	0	1841.34	938.806	323.073	1064.93	10.8729	2016.77	272.317	1561.17	420.409	1242.67	548.285	1291.28	842.169	642.703	729.013	101.771	251.664
AMZ2P2	0	0	0	0	0	0	0	0	0	19.1911	0	0	0	0	0.966179	0	3.975	0	0	1.00529
ANAPC1	262.936	250.589	129.953	2464.16	1171.16	232.197	1614.83	36.9924	367.219	1207.3	1107.22	648.032	774.804	821.633	876.459	52.8942	800.703	611.07	225.437	481.572
ANAPC10	1286.65	386.304	1.80875	1136.53	1147.52	93.1178	347.076	0	314.721	524.994	476.08	406.594	669.824	362.667	337.395	362.58	382.435	219.181	121.103	502.413
ANAPC10P1	0	0	0	0	3.47855	0	0	0	0	0	5.19133	17.8296	0	21.0071	0	0	0	0	0	0
ANAPC11	3662.28	1657.23	2469.66	2727.87	8693.29	968.406	1176.19	1081.64	958.89	3213.66	2377.86	1264.44	2427.56	661.599	1610.74	2247.81	1488.53	3851.57	871.689	1516.4
ANAPC13	280.518	1165.23	704.135	855.724	4877.66	968.138	407.501	0	1075.14	1763.22	1514.47	883.188	2105.37	467.161	402.931	1037.24	1274.67	1153.87	637.516	1168.48
ANAPC15	949.041	271.973	307.772	1373.97	2558.63	366.714	263.255	2.61032	154.143	829.344	333.593	371.578	567.293	604.391	963.516	602.723	742.351	989.074	504.831	751.017
ANAPC16	3155.76	1603.54	1264	1662.74	4515.06	1588.6	2490.21	3003.7	1645.53	2463.89	3412.44	1747.62	4239.88	846.338	3583.1	1438.78	3100.68	3996.64	729.508	2349.66
ANAPC1P1	0	2.0903	0	0	7.43809	2.557	0	0	0	1.13514	2.24181	0	0	38.0908	1.2153	0	0	0	45.6016	1.15087
ANAPC2	2.49713	171.908	290.757	425.949	238.604	80.7792	59.7817	0	68.0611	70.2765	262.857	130.768	240.671	49.8357	94.4866	24.6444	172.896	210.727	59.2622	116.279
ANAPC4	692.1	518.523	427.764	2417	1667.81	505.877	558.182	14.0994	381.46	898.467	1023.17	602.232	1402.06	260.243	1838.94	571.961	1348.14	875.111	364.815	594.358
ANAPC5	5234.22	2500.4	899.011	1806.91	3542.13	965.641	2781.98	1725.91	2563.14	3612.86	5224.47	2290.1	3805.22	2110.41	6624.78	3819.91	3083.32	2221.83	2343.94	3361.91
ANAPC7	707.458	462.998	24.1106	696.42	1592.42	180.36	16.6624	106.888	1113.87	828.494	675.195	626.55	918.352	769.501	1229.42	256.015	1204.44	1316.52	233.887	685.827
ANG	2207.06	1357.76	347.13	362.929	682.458	401.258	0	0	692.122	4115.04	950.283	733.1	1185.64	129.489	106.008	991.942	701.223	794.093	248.296	458.123
ANGEL1	1535.67	342.401	1284.54	1640.45	755.776	167.46	0.99433	457.654	243.466	422.407	629.736	78.6237	561.51	1709.57	1025.24	19.1027	599.897	233.225	549.785	361.438
ANGEL2	437.418	358.909	174.566	2085.94	393.697	401.637	521.851	9.12889	297.157	740.547	938.34	944.673	580.462	734.841	732.872	564.359	589.932	249.094	718.834	591.447
ANGPT1	3.12296	84.6151	0	0	102.673	107.681	0	0	288.095	53.5914	26.7606	0	165.647	78.5444	32.563	1.3912	0.456746	35.5784	208.482	12.9037
ANGPT2	39.6081	895.058	0	201.781	2.44632	13.703	0	4.69584	365.318	61.9716	82.2724	65.6629	110.503	53.0662	32.6616	5.04601	466.199	26.4187	175.107	41.6695
ANGPT4	3.69225	1.07097	0.950869	1.03187	9.59696	140.427	0	13.4104	12.8451	11.2365	1.0508	8.35589	10.4603	51.4138	0	9.78462	3.54493	1.13614	137.732	5.10247
ANGPTL1	0	140.334	0	0	149.911	117.715	2336.12	0	1064.7	126.774	12.22	86.703	820.099	0	0	0	66.944	0	2.82611	295.398
ANGPTL2	0	543.16	0	13.9753	104.543	705.832	991.282	0	1240.67	233.225	291.553	192.291	1444.5	71.7456	116.811	577.56	235.593	95.4495	374.078	265.999
ANGPTL3	0	11.4938	0	0	0	0	0	0	0	0	0	0.84156	7.71876	0	0	260.624	0	0	95.212	0
ANGPTL4	2023.65	596.706	1.43455	1236.06	5331.54	1825.93	603.746	12.1453	8197.77	2025.71	510.796	2762.96	12009.8	748.932	1.51195	1978.79	778.58	2425.92	349.013	595.245
ANGPTL5	0	0	0	0	0	178.79	0	0	186.81	0	0	0	18.2775	91.8728	0	0	0	0	0	0
ANGPTL6	26.0147	10.5331	0	0	0	0	24.0204	0	0	8.78123	90.1909	0	4.39303	0	2.17774	0	123.39	54.8957	7.35845	9.57651
ANGPTL7	270.724	0	537.138	0	0	0	0	2.87448	355.84	0	285.875	74.8391	0	806.537	0	0	0	0	44.8102	0
ANGPTL8	0	0	0	0	0	0	0	0	0	0.974286	0	13.8659	0	0	0	0	0	0	40.18	8.30419
ANHX	0	0	0	0	0	0	0	0	0	0	0	0	0	23.9237	0	0	0	0	17.184	0
ANK1	787.358	280.79	0.79595	984.377	4.84108	3.97114	1.38946	0	3244.61	267.152	23.2086	228.788	112.419	202.963	117.22	7.91812	97.8256	7.5915	79.7678	241.475
ANK2	0	674.831	0	14.0994	635.164	1480.88	1582.17	0	2494.07	658.687	371.203	0	3683.68	916.971	61.9602	0.638151	175.29	9.90017	131.128	51.7049
ANK3	219.098	388.842	8.87558	6356.44	2256.84	1430.75	193.468	12.4895	427.691	1938.81	488.039	641.44	439.602	669.337	34.6665	434.993	551.792	1704.64	1008.89	188.476
ANKAR	7.54687	140.191	0	2.58082	0	51.8417	0	1001.46	3.08357	136.432	243.778	379.177	130.676	167.606	534.021	506.105	457.678	0	96.0553	315.781
ANKDD1A	134.754	56.3423	0	458.471	41.272	193.795	167.863	2.37571	77.208	36.2922	366.277	218.373	412.072	312.157	163.28	477.366	240.996	250.059	71.2269	399.846
ANKDD1B	378.33	0	0	0	64.3915	8.62142	0	0	0	19.3265	0	0	33.2164	8.62637	0	0	21.7265	0	0	0
ANKEF1	479.271	99.2976	729.469	2192.4	1015.38	587.26	10.2172	0	187.803	334.416	1062.73	202.257	177.23	731.158	26.8653	34.638	95.5484	3749.41	811.359	1161.95
ANKFN1	0.917974	1.85621	0	0	0	0	0	0	0	49.5044	0.402763	15.6197	14.8327	59.7311	0	0	1.82381	0.462769	243.087	70.3831
ANKFY1	682.702	948.56	71.6649	271.497	360.949	405.24	106.473	3.31166	1589.98	623.462	1035.27	327.499	633.635	773.057	1355.27	525.787	1399.03	525.432	1101.97	758.692
ANKH	241.282	268.066	529.559	1.49302	65.5969	640.786	196.592	12.8838	361.582	214.689	442.525	129.506	726.94	200.495	392.188	454.589	643.23	826.435	233.307	372.706
ANKHD1	4526.81	1986.57	1249.5	7679.59	5344.1	3470.22	2394.98	206.813	3456.47	3627.81	3482.31	2409.13	4061.12	2523.12	3537.52	2735.86	3463.22	2174.16	2622.79	2648.12
ANKHD1-EIF4EBP3	33.0124	226.536	0	0.0045448	20.7683	215.26	0	0	1.42303	215.263	348.219	290.107	169.552	34.1977	170.688	0	274.771	0	163.932	353.69
ANKIB1	340.282	483.809	3730.08	39.8775	465.38	183.997	469.057	587.037	381.908	259.334	383.412	578.009	1154.05	163.024	660.607	240.728	1393.23	445.385	784.751	352.565
ANKK1	324.951	1.91245	0	2.86217	0	0	2.95063	0	0	0.998011	0.97235	0.934688	0	6.09045	3.89004	232.419	0.984886	0.953166	2.06232	29.5239
ANKLE1	4.67635	227.529	9.08411	19.5755	11.2842	3.77308	3.32561	4.24909	13.4994	23.9932	35.4698	32.0566	106.776	542.345	22.9002	23.3948	9.82282	29.5907	640.152	80.6706
ANKLE2	3661.09	1877.85	1111.28	10057.7	1754.78	1524.51	1535.48	2158.18	6569.96	4374.67	3186.64	1996.96	4668.5	1862.88	4453.03	2584.61	3022.01	1217.05	999.443	1760.21
ANKMY1	24.6422	471.569	1.32369	11.3485	751.081	166.903	86.8383	0	927.156	392.639	617.594	362.474	305.026	248.042	802.021	360.86	403.792	50.3171	232.158	209.953
ANKMY2	942.283	190.352	0	0	1225.23	864.581	0	0	0	812.298	1090.09	363.423	431.582	593.496	782.326	118.361	773.018	204.699	430.349	293.179
ANKRA2	390.577	585.149	0	0	1862.17	262.666	0	1965.04	1138.26	699.898	751.69	328.507	694.327	32.7605	450.265	285.635	351.659	239.355	332.815	283.428
ANKRD1	0	0	39.7635	1342.66	0	21.0901	0	1.04587	47.4455	0	0	15.0525	11.2258	0	0	7.56122	22.0246	11.4651	23.5568	3.19521
ANKRD10	9655.43	3304.69	1272.42	5349.56	2247.46	2393.37	3244.61	5148.84	6239.87	4032.12	4458.62	3767.73	4644.92	1811.37	2396.63	5791.27	5150.55	2167.53	1657.9	2704.79
ANKRD11	268.958	520.735	1478.79	1726.55	737.209	721.704	199.539	0	1099.75	578.948	1208.54	471.818	1491.23	284.484	962.958	356.932	1166.51	529.87	346.582	687.402
ANKRD12	1719.47	2192.53	1944.58	3046.73	5867.41	4044.96	4887.41	3661.48	2495.18	4355.53	6012.99	4490.04	4532.52	1303.58	5444.89	3907.33	5678.14	3642.01	408.455	3511.27
ANKRD13A	308.787	922.811	867.386	598.441	1708.02	588.104	2137.26	0	374.023	836.597	1382.82	940.329	1904.5	1349.25	2287.34	1695.94	1231.47	449.266	553.909	999.336
ANKRD13B	9.50544	101.488	0	25.553	78.1583	37.4283	120.364	5.04103	5.71113	42.6849	114.187	21.0238	103.1	0	9.29359	84.665	45.7976	0	0	83.3799
ANKRD13C	41.7525	163.617	0.693071	1598.59	1514.66	335.275	654.744	0	365.283	884.56	871.969	769.645	1203.56	424.695	700.491	320.108	411.605	1115.2	69.0838	865.698
ANKRD13D	934.814	375.934	145.324	1707.08	865.558	479.272	770.94	320.529	1660.96	448.469	2079.39	930.105	1048.07	704.326	1457.03	709.024	1432.42	1190.75	371.56	938.776
ANKRD16	9.08363	184.163	0	600.364	4.57579	51.4278	151.615	0	225.923	181.052	89.9453	55.117	100.69	150.184	194.73	6.65543	178.463	0	143.683	229.585
ANKRD17	2561.96	1815.13	1630.97	3207.66	2088.99	635.27	366.605	5120.65	631.148	1213.65	1238.78	1433.44	2156.4	1234.28	1024.22	1524.74	1101.63	489.21	959.291	1057.05
ANKRD18A	420.431	299.611	63.7744	94.4601	0	120.959	0	284.068	45.0028	139.525	72.8116	434.86	215.587	164.072	24.3847	103.27	230.276	15.8142	214.355	317.625
ANKRD18B	18.2124	106.178	0	0	0	13.1125	1.30613	0	55.2574	34.795	0	27.9332	18.7603	180.18	0	9.7384	15.3221	0.317276	160.398	10.9293
ANKRD18CP	0	18.6935	0	0	0	0	0	0	0	0	0	0	0	4.89079	0	0	0	0	0	21.3782
ANKRD18DP	0	11.9666	0	0	0	94.9802	0	0	0	0	17.5589	0.488239	38.1185	71.758	66.1007	0	6.42131	0	61.3978	5.47944
ANKRD18EP	0	120.25	303.407	0	62.1974	0	0	0	389.502	23.3125	114.688	16.9286	76.1426	93.5412	123.262	4.95931	70.7478	0	0	5.08171
ANKRD19P	56.7003	40.7399	0	0	0	0	40.7559	0	0	34.6309	11.0303	10.9934	8.66175	30.706	3.26502	0	3.70354	79.4134	169.819	11.3298
ANKRD2	0	0	0	0	0	0	0	5.03686	0	4.34391	0	0	15.4158	32.435	16.6436	0	0	0	0	0
ANKRD20A1	62.2046	59.0796	0.443315	3.39898	0	48.3693	0	0	97.9766	6.56793	0	136.215	75.5867	58.498	49.9767	9.76872	73.6487	0	87.4784	73.0322
ANKRD20A10P	0	0	0	0	0	0	0	0	0	0	0	0	0	47.8609	0	0	0	0	0	0
ANKRD20A11P	3.77826	155.426	0	161.28	7.37524	0	0	0	0	33.6093	12.836	2.16513	13.9845	68.2051	28.0276	2.62497	37.2554	0	78.8786	1.08297
ANKRD20A17P	0	8.0941	0	18.07	0	0.997487	0	0	0	0	0	4.52964	9.9706	16.0224	0	0	0	0	3.3391	26.9992
ANKRD20A18P	0	0	0	0	0	0	0	0	0	0	0	0	0	0	0	0	0	0	0	0
ANKRD20A19P	74.478	41.8179	0	379.097	3.71312	9.96891	23.5994	113.563	151.999	80.0994	57.357	46.8324	41.6351	304.076	74.6771	44.6398	104.658	22.8321	282.319	76.2706
ANKRD20A2	135.123	28.1679	0	0	6.65565	22.5138	0	0	13.8425	27.0372	0	23.5498	3.87231	119.746	2.24669	0	48.51	5.49699	121.161	14.9013
ANKRD20A21P	1.92594	6.65895	0	0	0	0	0	0	26.51	12.345	0	24.1356	9.26641	107.166	0	0	0	0	30.2774	1.30702
ANKRD20A3	0	148.892	0	30.8294	112.562	49.3878	0	0	117.319	116.222	12.3845	81.8515	30.6671	583.3	0.730757	0	101.675	14.2725	482.648	101.247
ANKRD20A4	150.058	113.795	0	0	33.9222	44.2591	0	0	98.8633	80.3479	0	238.52	5.10334	59.9245	58.2925	0	123.077	0	4.50956	51.0181
ANKRD20A5P	53.3627	81.4303	0	1.31195	0	0	0	72.2017	59.3232	111.36	109.147	819.129	224.912	360.333	223.546	0	166.423	27.0323	789.511	571.585
ANKRD20A6P	0	0	0	0	0	0	0	0	0	0	0	0	0	0	0	0	0	0	0	0
ANKRD20A7P	0	55.5969	0	0	72.3912	0	0	0	0	2.62043	68.4244	1.28119	0	4.22591	0	0	0	0	33.7707	47.0653
ANKRD20A8P	0	22.4216	0	0	0	0	0	0	115.66	0	4.74745	0	18.3607	799.65	0	0	1.94975	18.0663	751.579	7.92858
ANKRD20A9P	0	2.29902	0	0	0	0	0	1.11741	0	0	0	1.80802	0	25.9219	3.38108	0	0	0	5.45608	1.1721
ANKRD22	903.935	9.65726	267.341	230.55	677.225	1172.3	2.98589	652.633	331.014	894.06	1863.05	984.587	1302.13	991.499	6.75194	795.96	536.167	636.579	445.332	733.568
ANKRD23	63.6466	116.807	1.44431	55.3169	24.13	12.7263	0	345.78	156.177	27.9682	118.886	25.4436	38.5906	121.497	85.8502	171.555	56.2261	21.2859	0	41.7942
ANKRD24	43.5451	25.77	0	0	5.91353	0	0	0	433.639	166.971	47.988	1010.87	66.7096	2.63079	0	0	37.6803	0	18.3	230.926
ANKRD26	168.467	905.883	0.589169	0	433.857	113.387	0	2.45757	1168.81	206.111	767.311	356.39	178.223	378.225	601.21	1054.63	346.8	61.461	848.195	414.351
ANKRD26P1	0	0	0	0	0	0	0	0	0	0	0	0	0	2.03873	0	0	0	0	17.6963	0
ANKRD26P2	0	0	0	0	0	0	0	0	0	0	0	0	0	34.2787	0	0	0	0	0	0
ANKRD26P3	0	0	0	0	0	0	0	0	0	0	0	0	0	0	0	0	0	0	67.4583	0
ANKRD26P4	0	0	0	0	0	0	0	0	0	0	0	0	0	0	0	0	0	0	0	0
ANKRD27	1206.72	567.657	518.35	2589.72	1276.36	771.268	380.71	0	107.824	1304.34	981.642	367.939	1293.35	683.758	2542.45	1649.01	1056.96	143.47	990.551	362.088
ANKRD28	730.866	823.094	2.43723	3138.73	586.105	806.851	1217	1.19125	1730.97	1576.82	1915.94	1065.43	2701.91	337.313	1233.52	1264.7	1290.69	482.793	450.058	1056.37
ANKRD29	184.717	85.0484	0.725644	0.735156	0	108.425	361.231	0	453.303	223.911	543.763	339.203	233.827	101.514	4.52329	336.701	51.0777	170.951	35.1683	86.8981
ANKRD30A	0	0	0	0	0	0	0	0	0	0.483038	0	0	0	30.3253	0	0	0	0.946761	165.754	0
ANKRD30B	46.8681	13.0671	17.8867	25.0846	8.50269	14.8871	0.971512	63.8356	1.83474	37.811	8.29804	31.0164	24.9156	115	11.5472	18.0459	5.45577	24.9122	301.402	6.49338
ANKRD30BL	4797.81	901.897	542.245	474.694	311.399	267.26	951.421	988.824	871.883	854.372	921.212	3909.36	1582.84	542.866	871.768	2315.68	1336.03	250.598	1291.6	1463.66
ANKRD30BP1	0	0	0	0	0	0	0	0	0	0	0	0	0	0	0	0	0	0	15.7943	0
ANKRD30BP2	14.0726	1.74878	6.12882	3.30697	0	0	0	0	0	27.2936	0	17.5613	15.3006	443.384	4.48349	8.19587	0	0	212.209	2.92622
ANKRD30BP3	0	0	0	0	0	0	0	0	0	10.1948	0	5.95854	0	0	0	0	0	0	5.81229	0
ANKRD31	0	22.9323	0	0	0	0	0	0	0	0	0	0	0	0.778447	0	11.0846	0	0	0	4.07374
ANKRD33	0	0	0	0	0	0	0	0	0	0	0	0	0	2.92243	0	0	0	0	0	0
ANKRD33B	0	35.8904	61.2457	78.8545	92.4263	32.3686	56.2357	0	525.366	45.8976	489.628	113.935	193.273	396.834	915.853	262.972	583.013	0.387507	24.6331	366.794
ANKRD34A	0	0.741896	0	0	0	0	66.0682	0	0	0.736096	61.344	0	0	0	0	0	0	0.729098	0	18.119
ANKRD34B	0	0	0	0	213.529	0	0	0	0	0	0	0	0	30.3667	0	0	0	20.1667	45.0439	0
ANKRD34C	0	0	0	0	0	0	0	0	0	0	0	0	0	28.2571	0	0	5.98211	0	32.7769	0
ANKRD35	0	59.7962	0	0	1873.78	21.1596	0	0	53.8681	51.2016	94.502	114.781	52.3006	3.93669	97.0443	0	14.093	0	22.4267	88.3653
ANKRD36	380.494	299.5	115.282	765.339	1018.71	208.579	100.562	60.03	419.562	286.747	762.507	870.576	374.887	63.1554	129.262	155.507	591.011	79.5708	159.019	240.072
ANKRD36B	2284.64	2136.43	458.214	3930.17	370.225	273.621	336.758	2458.22	2461.75	1761.49	895.734	6614.73	1632.16	363.708	1177.59	1847.16	1655.85	344.121	396.805	2188.29
ANKRD36BP1	0	0	0	0	5.6145	0	0	0	0	0	0	0	0	0	0	0	0	0	0	0
ANKRD36BP2	59.9033	72.2914	1.95476	95.0196	53.8044	15.0376	0	147.094	26.1877	40.105	61.4167	142.233	158.871	330.583	156.521	25.684	83.9226	20.6422	445.642	36.843
ANKRD36C	7524.82	1505.16	1154.7	36661.3	3772.55	2776.92	1545.24	7503.68	2474.93	2648.98	1350.32	23906.3	6805.89	290.103	1166.8	5326.01	5847.46	840.076	1366.71	9366.33
ANKRD36P1	0	0.988157	0	3.77361	0	0	0	0	0	0	0	3.90616	0	0	0	0	0	0	0	0
ANKRD37	1558.98	802.744	1247.14	1873.51	6727.81	1268.06	342.443	68.2352	1898.55	1027.03	2835.75	2243.74	2186.57	1238.48	1033.94	2431.48	2079.68	521.583	666.024	1492.2
ANKRD39	672.714	576.122	0	685.451	1465.56	583.44	240.48	1291.44	124.811	435.765	587.882	499.438	428.385	57.5271	482.037	351.238	370.47	443.728	220.897	549.244
ANKRD40	164.999	96.717	466.128	84.2121	46.8331	344.945	35.6719	1102.79	535.72	239.073	659.203	321.079	462.191	530.654	411.651	187.074	406.295	298.192	564.968	429.357
ANKRD42	673.556	304.431	739.512	25.8173	736.187	157.811	456.208	9.07332	802.849	473.663	1264.5	343.251	1033.88	150.928	706.59	59.0081	471.207	12.4502	717.684	518.266
ANKRD44	5.32787	201.666	32.9068	1731.64	63.7564	217.806	450.686	0	702.287	158.11	495.315	450.413	389.85	1113.18	617.705	320.938	996.514	86.3203	855.811	213.524
ANKRD45	17.3954	25.2693	0.954799	0	10.3169	2.13499	2.1912	0	10.154	6.35392	13.0193	1.0411	7.97585	56.2593	2.05904	7.38466	79.2702	22.2804	217.787	13.0058
ANKRD46	212.982	259.171	0	0	745.892	116.099	0	0	152.441	42.2052	467.448	338.507	222.275	206.492	102.146	6.74192	183.959	35.2449	637.178	215.071
ANKRD49	266.56	178.473	13.4566	1145.51	606.885	201.885	92.7555	205.847	772.554	460.653	373.96	568.579	469.973	67.4593	315.313	472.21	504.999	138.503	154.07	462.414
ANKRD50	249.939	341.365	0	1.52794	1276.94	755.888	470.105	27.5797	206.593	646.82	1028.53	581.2	816.827	597.608	569.82	455.323	213.435	526.693	175.124	401.871
ANKRD52	42.4864	349.221	1177.5	1463.01	423.885	567.928	366.882	416.293	1115.35	108.082	449.534	380.362	601.07	963.981	987.446	8.98183	643.895	146.994	438.776	375.83
ANKRD53	0	0	0	0	0	24.8138	0	0	0	37.8013	109.243	0	29.1082	154.86	64.6901	0	0	40.4362	0	0
ANKRD54	780.617	891.281	651.982	22.311	829.637	658.716	66.4206	1634.09	178.482	641.093	352.925	411.741	718.117	416.303	1107.9	377.015	610.149	9.02122	512.695	417.15
ANKRD54P1	0	0	0	0	0	0	0	0	0	0	0	0	0	0	0	0	0	0	0	0
ANKRD55	5.64006	59.7287	0	8.00193	0	0	0	0	10.0684	5.75152	35.8274	6.99514	0	28.7887	108.826	1.41828	32.219	15.6849	141.609	7.13195
ANKRD6	236.037	170.393	0	306.137	284.835	138.807	137.025	0	253.082	77.3523	496.349	216.782	308.54	1114.46	184.169	0	82.6964	298.644	419.019	112.221
ANKRD60	0	0	0	0	0	0	0	0	0	0	26.2609	0	9.16719	0	0	0	0	0	0	0
ANKRD61	0	38.3579	428.29	0	0	0	0	0	0	0	2.0185	0	0	0	0	14.9534	20.9626	0	0	43.524
ANKRD62	3.00954	3.53195	0	6.40612	13.9989	2.02096	3.57558	19.672	1.00966	7.09663	5.2601	3.07569	0	66.5531	3.25204	6.11443	4.2261	5.43014	61.884	26.8568
ANKRD62P1	0	0	0	0	0	0	0	0	0	0	0	0	0	0	0	0	0	0	63.5642	0
ANKRD63	0	0	0	0	0	0	0	0	0	0	0	0	0	0	0	0	0	0	4.83065	0
ANKRD65	3.37894	528.78	0	745.351	2029.09	59.7958	0	19.9554	462.579	139.282	741.073	1.50666	350.199	86.6559	0	0	302.218	0	1.13433	121.38
ANKRD66	0	0	0	0	0	0	0	0	0	0	0	0	50.2475	45.5806	0	0	0	10.5397	0	0
ANKRD7	1.91542	117.926	0	7.34245	0	1.79328	181.869	0	0	0	1.35048	2.55585	4.61141	47.0884	11.3411	14.3001	5.97402	24.5781	202.751	4.51937
ANKRD9	1570.9	1370.9	2857.95	2431.34	5182.42	1074.73	647.639	0.716757	1278.86	1736.1	9148.29	1807.66	5164.43	851.64	816.483	1877.29	2965.33	2490.66	447.406	1386.67
ANKS1A	380.467	1096.81	281.342	1568.18	969.068	571.856	344.777	0	899.324	783.851	1519.45	389.695	991.081	362.313	297.649	530.174	1047.73	223.172	481.569	403.657
ANKS1B	57.8729	232.862	1.87851	4.06287	67.6547	24.4911	12.879	10.463	48.7921	41.2424	42.7506	44.9759	22.1764	186.618	31.0014	37.0228	254.965	52.9869	432.621	51.7394
ANKS3	497.208	451.279	0	908.675	841.725	374.929	13.7637	48.1157	357.137	239.142	314.574	491.526	417.855	748.925	535.425	199.97	668.179	426.84	367.64	432.781
ANKS4B	64.2098	22.7097	0	5.82673	69.6628	221.801	0	0	19.1348	471.415	11.8682	16.2005	4.19531	136.273	15.1681	12.7687	22.9404	24.5016	136.162	251.23
ANKS6	0.300162	413.476	157.169	3.03714	3159.42	556.447	397.119	51.3786	33.7573	1970.13	580.275	504.245	639.675	288.173	142.377	1838.71	626.75	1076.61	560.075	958.97
ANKUB1	12.8117	49.2085	0	2.58811	6.71111	1.80528	3.71599	0	9.4403	6.04323	24.3299	6.08063	4.3661	470.743	0	0	10.9061	32.9384	94.8005	120.411
ANKZF1	2504	1347.52	766.345	2974.19	932.078	515.516	912.506	1572.76	954.219	1411.57	1429.04	2353.12	1171.2	270.17	992.58	540.306	2686.7	496.084	533.817	734.878
ANLN	830.511	294.527	0	0	2075.4	293.11	22.8459	0	0	560.435	304.374	224.095	103.61	253.111	960.361	262.378	446.441	80.2008	511.53	475.788
ANO1	1781.15	254.226	809.167	165.424	740.272	4042.85	0	1359.78	0	1205.49	512.371	102.704	975.546	0	326.05	359.251	831.796	75.3491	133.646	588.308
ANO10	105.534	318.36	270.152	829.713	508.666	261.142	509.349	0	1080.17	509.371	173.535	415.284	446.005	579.905	390.341	546.704	628.701	283.249	796.365	436.225
ANO2	0	0	0	0	0	0	0	0	0	0	0	0	0	87.1841	0	0	0	0	0	57.3603
ANO3	14.9325	0	0	0	0	0	0	0	0	7.13236	0	0	0	155.831	0	0	0	0	56.0421	0
ANO4	0	0	0	0	0	0	0	0	0	0	0	0	0.603273	5.03567	0	0	0	0	53.9934	0
ANO5	238.364	122.071	0	0	0	195.912	0	1.88615	1.00592	112.647	37.2329	123.015	1.01574	24.3649	0	0	55.8545	0	73.299	61.2171
ANO6	833.061	603.948	185.224	3242.32	1103.06	2684.89	2153.86	375.591	4149.87	1338.06	2131.11	1200.68	3560.74	1109.94	1383.9	2229.98	2859.94	4609.06	1772.33	2083.43
ANO7	1.88696	27.5216	36.7458	0.99048	51.9575	0	191.842	3.32072	286.487	22.7262	121.197	238.205	63.4678	6.20439	0	40.5277	79.9603	5.84089	33.2052	157.099
ANO7L1	0	0	197.146	0	0	38.8599	0	0	286.568	9.48723	24.2077	14.8929	0	0	0	0	0	1.27584	0	12.0812
ANO8	32.3022	97.9567	5.73411	30.0105	3.22411	76.0438	5.94197	55.4485	18.8409	36.028	61.8563	130.064	18.2579	12.1223	5.92211	37.8152	23.7058	21.5562	23.4125	103.384
ANO9	193.205	134.826	0	2977.31	1066.91	570.605	50.3883	143.493	690.68	781.031	146.107	766.706	446.348	9.33068	628.385	741.502	465.832	395.396	144.499	699.562
ANOS1	377.644	11.0466	0	3161.27	0	204.528	0	0.723771	590.876	32.7915	679.284	67.4974	161.918	420.138	0	374.393	411.807	629.152	241.929	529.929
ANOS2P	0.412345	0	0	0	0	0.995943	3.0081	0	0	29.4573	0	11.8372	1.33168	8.08966	0	0	0	0.912481	45.5558	0
ANP32A	1385.65	430.871	107.945	842.922	839.706	1466.21	1410.74	41.5398	1131.55	971.051	1364.63	792.739	1498	596.482	2292.22	1104.03	1113.1	3029.85	566.598	797.868
ANP32AP1	0	0	0	0	0	0	0	0	0	0	0	0	0	0	0.828456	0	1.12812	1.63109	0	0
ANP32B	2215.53	1206.34	1259.55	3065.66	1258.33	1033.29	1952.59	2330.54	1705.85	1564.56	2689.71	1395.94	2967.13	673.553	1822.52	961.623	2076.47	2619.82	850.737	1639.56
ANP32BP1	4.20357	2.79553	0	1.98636	1.30404	1.35387	1.35849	0	0	0	2.89866	2.75186	1.43524	0	3.95054	0	0	0.662299	0	1.41187
ANP32BP2	0	0	0	0	0	0	0	0	0	0	0	0	0	0	0	0	0	0	0	0
ANP32BP3	0	0	0	0	0	0	0	0	0	0	0	0	0	0	0	0	0	0	0	0
ANP32C	0	0	0	0	0	0	0	0	0	0	0	0	0	0	0	0	0	0.934273	0	0
ANP32D	0	0	0	0	0	0	0	0	0	0	0	0	0	0	0.977131	0	0	1.88171	0	0
ANP32E	2753.46	1834.17	44.6412	3123.58	1542.88	1557.65	1305.07	1260.34	2536.79	2053.21	3380.06	1149.34	2199.57	627.494	1831.2	1545.76	2514.73	2664.03	447.779	1256.12
ANPEP	343.722	983.185	903.105	2638.38	5886.73	4007.84	1340.51	0	5085.15	4642.49	512.61	1728.59	5689.17	1951.19	1550.4	2782.13	4482.45	2012.45	558.953	4840.19
ANTXR1	223.824	1866.9	0	0	1037.15	820.11	601.327	369.274	1657.77	349.288	2312.13	280.29	1782.41	345.903	596.095	1629.71	831.291	774.52	1183.32	1573.62
ANTXR2	2670.93	365.076	402.376	3238.36	3019.47	5490.68	3442.97	4570.4	3132.23	5242.41	1089.67	826.439	3981.46	1370.57	5749.56	2500.91	1849.56	3419.31	1928.97	1891.35
ANTXRL	0	0	0	0	0	0	0	0	0	0	0	0	0	18.6949	0	0	0	0	19.5872	0
ANTXRLP1	0	10.1331	0.938541	247.115	0	0	0	0	0	0	0	0	10.1426	0	0	0	0	0	0	0
ANXA1	13103.7	8181.13	15108.5	33815	100172	26058	17263	10639.4	73186.8	23567.1	31210.1	16026.9	67560.3	20042.6	15681.2	53462.2	33340.2	32474.8	15007.3	22101.8
ANXA10	16398.8	0	970.193	788.544	1593.49	840.576	79.3234	1724.93	145.25	8750.57	140.997	8355.78	1111.92	665.684	135.215	1436.35	1522.15	128.417	1380.38	960.704
ANXA11	18214.9	2711.78	11202.6	28325.3	27233.4	10475.6	4357.41	7695.19	8706.01	12379.2	8749.57	6687.29	12029.4	4974.09	9067.41	7803.48	7696.55	16980.6	2723.9	8349.87
ANXA13	29.1733	194.219	384.501	8.92186	382.61	638.954	10.6196	3991.06	18.762	1298.02	268.358	63.3241	398.3	707.135	156.48	7.19269	446.234	11.4633	424.628	799.022
ANXA2	110651	28351.4	45224.1	31635.5	153987	69562.9	10220	25581.1	62389.6	115404	44712.6	41670.7	73560.1	23709.1	13367.5	65660.9	35423.8	65411.5	21162.8	45959.4
ANXA2P1	26.0606	3.01993	16.9408	4.77762	56.8686	17.1177	1.00461	8.57	5.10123	18.3801	4.06494	3.97131	11.277	6.89707	2.94028	7.03337	14.0476	16.0791	3.86989	7.09778
ANXA2P2	124.192	33.7042	112.55	17.6669	160.26	90.2043	5.1636	33.2185	89.3825	125.361	31.9369	36.5219	64.0704	18.0373	14.6697	85.8002	19.7493	104.864	26.8635	34.6115
ANXA2P3	0	0	0.938492	0.959492	23.2344	2.01692	0	0	2.02131	8.0979	0	0.985288	0	0.975879	0	0	0.996152	5.67015	0.96225	0
ANXA2R	78.0502	37.0481	0	0	255.435	178.739	247.275	0	182.903	54.6092	270.274	96.1035	424.115	52.5294	441.085	253.458	176.617	34.313	0	126.035
ANXA3	11393.9	226.528	3973.92	4303.83	6476.2	14905.2	458.292	1332.2	3136.84	4388.32	1161.56	4087.1	2074	671.265	1252.33	5389	1320.27	552.764	2550.26	1989.96
ANXA4	36441.8	2041.49	12251.1	11974.3	17967.9	19873.1	1799.67	5040.47	7981.19	37352.6	5177.25	16979.5	17097.8	5547.34	4247.4	8485.23	7381.24	5917	2008.05	10332.2
ANXA5	19896.3	13265.8	10896.8	21769.9	19193.7	16360.8	8544.97	5951.08	40855.4	25659	35760.3	14355.1	49443.1	17049	9386.92	27789.6	23723.3	38169.5	7403.66	24532.2
ANXA6	443.407	2444.78	451.081	3839.25	517.031	958.713	2430.36	1222.91	1947.1	666.514	2462.62	790.817	1826.55	1385.66	7785.95	957.107	3301.51	744.952	505.575	1191.22
ANXA7	4904.2	2874.69	4207.66	6781.28	4576.41	4832.9	3308.32	2535.56	6439.72	5875.4	5478.44	3223.38	6052.81	2092.27	5941.07	4449.57	3840.81	4638.05	2229.71	3282.51
ANXA8	319.241	4.45247	917.734	590.851	10628.4	3405.17	0	36.8082	1457.19	269.536	376.782	298.758	390.567	135.037	1.0304	0	629.25	63.8886	99.9908	152.177
ANXA8L1	10.4701	0	251.639	16.7474	5087.72	2268.12	0	12.3709	507.345	76.9051	125.36	42.3146	97.4569	0	0	0	82.2608	44.2191	1.62813	81.616
ANXA9	0.910749	0	0	0	2118.66	154.454	0	0	0	127.859	221.112	90.153	279.328	305.315	136.783	0	27.1346	0	391.457	129.784
AOAH	430.639	627.227	1803.54	3475.29	139.036	1819.1	2557.49	0	2705.24	1618.54	5733.69	1767.65	4815.08	3327.19	3999.08	3556.06	3262.92	2910.63	1712.32	2964.32
AOC1	3060.99	3.32741	425.58	1093.36	1650.06	294.497	225.351	7.30025	3303.83	3963.96	572.017	1686.68	1593.05	1140.89	676.945	3248.05	646.99	11.0919	1314.14	518.561
AOC2	0	73.613	0	0	169.485	0	0	0	1.03098	0	0	0	113.509	0	9.62266	0	93.7249	0	0	52.2941
AOC3	0	347.16	0	0	69.9427	420.867	193.099	0	552.86	280.172	873.208	0	616.145	148.025	0	756.494	97.627	202.518	224.977	715.815
AOC4P	0	2.32484	0	0	0	1.07342	2.08715	0	0	0	0	0	0	8.01302	0	0	2.35458	18.2386	18.7651	1.18377
AOX1	0	311.907	0	0	0	143.983	215.201	0	928.404	37.2641	201.842	0	145.418	320.146	0	0	8.31639	0	53.3192	49.6211
AOX2P	3.96407	9.00799	0	17.2071	0	2.40618	0.985776	0	0	6.01673	1.25346	12.5487	7.06761	51.6617	2.94531	2.02536	10.5082	4.22965	36.0771	1.06419
AOX3P	0	2.0397	0	0	0	0	0	0	0	0	0	0	0	24.4457	0	0	0	0	36.7153	0
AOX3P-AOX2P	0	0	0	0	0	0	0	0	0	0	0	0	0	0	0	0	0	0	0	0
AP1AR	967.216	283.968	0	856.266	789.347	1054.43	427.627	0	1257.69	2458.3	1784.67	490.612	1337.8	310.086	569.22	1505.46	1668.44	497.957	174.36	571.685
AP1B1	932.052	730.56	1012.86	5019.03	719.806	1346.64	1410.83	98.1951	3213.6	766.538	5914.52	2189.11	4476.22	1115.26	2491.01	2344.56	2483.02	2830.4	1539.12	3425.1
AP1B1P1	0	1.9967	0	0.948146	7.21574	0	0	0	0	1.01598	0	0	0	12.7529	0	0	2.00003	3.71622	65.6399	2.01454
AP1B1P2	0	0	0	0	0	0	0	0	0	0	0	0	0	21.6426	0	0	0	0	19.1044	0
AP1G1	1941.36	1146.23	1715.59	1189.53	3598.28	1332.12	657.089	26.7098	1614.51	2079.51	1594.16	1530.36	1648.34	1389.93	1533.57	784.577	1326.77	1348.59	1110.96	1106.84
AP1G2	4958.85	2152.93	1976.24	6356.16	5177.42	2085.92	1603.59	3633.91	5034.8	3466.22	4770.37	5533.23	4621.52	1853.79	6798.65	5701.64	4269.42	1157.14	1265.9	3207.57
AP1M1	1242.4	1126.35	3126.15	5636.09	4739.5	2731.12	2917.53	18.1195	3596.11	1637.92	4103.56	1050.17	5158.65	1007.01	8806.28	4129.81	4381.09	8456.01	1094.99	3181.15
AP1M2	3276.69	580.238	1642.46	21.4918	1608.5	652.017	0	675.644	860.501	1974.9	181.033	663.706	504.856	350.951	3.18714	1244.42	225.774	153.34	686.214	469.313
AP1S1	0	2.42776	16.9969	0	0	6.49987	0	0	0	0	15.2299	1.99e-05	0	5.55944	0	1.97795	0	0	0	0
AP1S2	2953.79	967.606	1894.94	0	462.383	2027.73	2157.99	0	3204.62	1352.26	5022.52	1555.52	5086.83	2681.29	1616.52	1437.5	4024.04	3418.98	1276.43	3906.4
AP1S2P1	0	0	0	0	0	0	0	0	0	0	0	0	0	0	0	0	0	0	0	0
AP1S3	238.017	171.782	446.626	341.99	594.759	1249.79	61.6522	1650.81	565.43	805.206	1026.04	396.861	522.917	690.066	357.964	510.47	742.873	527.879	128.528	594.762
AP2A1	333.54	543.621	0	2017.99	307.487	320.308	330.826	1.02731	684.278	365.225	722.726	300.369	877.729	536.442	315.483	667.174	881.364	1187	835.253	550.615
AP2A2	232.045	308.104	79.0231	367.642	209.427	302.539	216.155	48.325	847.203	422.09	662.234	561.228	687.125	874.726	555.089	1229.89	794.782	732.421	454.085	659.253
AP2B1	1755.13	1365.58	797.273	4990.22	3573.51	3376.41	1108.78	465.709	1748.51	1461.41	1527.69	2062.83	1901.92	1450.25	3414.02	661.519	1994.28	2247.7	994.423	1489.23
AP2M1	9503.38	3726.21	9593.66	7926.33	17709.7	6608.14	5506.7	3563.89	12124.7	7890.57	13911.3	5328.99	10822	4179.61	10109.5	8472.88	8287.88	17630.3	3767.24	9005.25
AP2S1	1606.25	1107.56	1121.63	1840.52	1699.13	810.744	813.999	459.028	1152.06	950.675	2231.39	1144.04	2151.92	787.261	1075.17	2154.67	1630.82	5544.57	599.746	2209.31
AP3B1	1787.63	999.758	134.13	282.498	2006.8	666.376	846.708	625.965	1391.47	1491.2	2100.71	691.624	1241.04	804.025	1979.87	2426.02	1095.84	1129.69	1227.94	1075.43
AP3B2	78.6804	414.216	21.9879	61.165	46.6868	48.47	13.6467	15.1769	67.1777	95.1935	36.8975	36.2848	51.2525	845.552	37.6858	35.8327	84.598	26.8534	669.083	46.1608
AP3D1	2992.23	1777.37	3507.46	2585.98	1155.67	4156.19	1748.12	547.875	1588.29	2845.9	2859.47	1893.45	2245.35	754.644	3585.07	2444.55	2059.72	5193.11	1347.85	2039.42
AP3M1	486.404	977.547	1743.08	1708.31	773.174	1318.33	1210.74	29.6444	1597.9	756.433	728.759	631.419	1153.25	950.802	1713.38	715.688	1525.4	7.47384	125.284	1126.89
AP3M2	571.004	218.697	1025.9	1732.34	425.271	334.508	269.494	17.4573	54.3746	312.681	689.257	282.289	721.438	328.747	0	341.264	164.479	0	466.886	420.076
AP3S1	1366.15	1140.28	402.708	370.71	2018.18	890.17	1303.68	1235.36	1476.21	1979.05	2252.66	900.656	2563.37	507.151	1820.39	1680.68	1837.25	995.565	643.417	1539.1
AP3S2	789.079	157.644	193.561	37.4552	666.483	838.208	535.475	16.5492	540.329	588.065	612.769	223.291	649.994	640.436	523.64	907.35	321.059	123.781	147.378	153.026
AP4B1	898.916	298.972	8.93238	1820.66	685.092	378.71	413.86	1.96924	529.282	702.559	638.327	1075.03	621.455	576.5	1407.44	446.287	1201.05	311.76	560.967	1439.28
AP4E1	5.47996	205.578	0	0	201.368	221.892	252.149	125.385	404.56	218.856	576.069	92.6765	301.236	329.37	325.653	51.2245	497.505	65.3152	398.895	175.156
AP4M1	1576.36	442.265	551.491	37.8815	1263.72	132.552	341.119	189.923	453.467	267.2	375.408	390.195	410.831	589.726	251.878	289.891	738.055	37.9392	541.772	287.968
AP4S1	25.3731	248.116	4.91558	169.531	53.5822	505.373	343.162	29.1286	21.5467	213.949	354.883	231.07	530.43	317.445	191.13	29.0277	439.41	294.932	639.137	245.005
AP5B1	817.137	437.501	1614.68	21.0566	1885.67	1634.78	553.908	1246.18	588.181	1451.92	2139.42	1068.97	2344.11	676.399	2096.57	522.678	2130.53	954.418	861.998	1333.28
AP5M1	1858.8	780.787	0	5.52143	1145.43	513.91	828.114	0	1055.31	753.458	1104.89	993.025	656.295	1052.91	725.945	227.784	675.918	546.834	601.318	917.475
AP5S1	307.72	436.597	0.550491	4.0665	1687.92	211.741	781.552	136.645	301.15	709.796	816.984	15.8601	505.049	476.205	1041.14	407.331	366.406	681.407	148.65	380.997
AP5Z1	58.7531	61.8702	86.5623	0	84.9866	31.1936	9.75634	116.901	429.159	42.011	110.485	56.2329	59.6958	15.0461	96.2687	6.58363	88.9942	0	4.2727	75.364
APAF1	1606.61	231.84	61.5429	4195.3	354.489	120.774	388.368	0	968.078	679.513	2255.12	851.708	1201.65	535.839	782.296	1023.12	937.037	771.67	435.752	795.329
APBA1	9.86521	4.75667	0	11.0128	12.8928	0	4.48169	0	0	95.1753	62.4355	40.3508	6.62626	306.856	2.18538	22.3379	226.793	7.49746	100.163	131.982
APBA2	5.86331	192.462	1377.68	1587.73	3.26595	406.45	5.7464	0	347.243	129.974	181.841	414.535	575.336	605.917	2005.17	331.464	854.788	16.897	147.985	171.422
APBA3	889.366	457.505	776.444	2523.34	577.326	446.536	486.728	2.40876	1389.56	753.381	941.595	494.892	824.702	833.296	1340.54	780.836	939.586	1065.76	426.832	618.473
APBB1	0	467.014	735.737	0	0	208.494	560.356	0	687.558	504.312	950.929	117.939	878.81	0	862.293	313.376	523.095	59.6911	0	263.446
APBB1IP	196.602	302.827	0	1071.08	946.74	285.263	477.739	165.95	292.286	367.642	1518.99	940.983	1956.58	945.753	1369.36	236.952	1872.22	1773.27	153.106	1632.33
APBB2	725.973	439.31	17.8168	9.45694	784.034	238.572	612.211	7.31108	757.518	959.339	301.817	798.472	423.315	447.021	970.957	122.049	571.854	161.777	496.015	292.051
APBB3	79.3341	729.985	338.583	2624.38	365.121	301.654	92.2912	15.8392	2128.23	664.619	2548.86	1047.27	1754.66	969.621	938.946	1416.42	2060.26	378.814	498.254	482.964
APC	39.859	951.219	817.109	2060.88	1113	379.608	702.361	13.1576	2082	932.673	724.603	369.118	463.068	1029.11	1159.36	36.9508	826.101	528.279	246.267	918.032
APC2	3.23176	18.0855	0	0	58.6858	8.78521	0	0	11.4698	7.70277	57.3317	21.8547	34.9384	17.4551	6.41004	1.25591	39.1461	35.6427	18.1248	8.35216
APCDD1	0	396.723	2092.67	8.76956	8.49959	564.234	327.444	3.31151	390.521	66.5087	424.307	503.537	389.51	149.697	0	684.765	188.669	318.193	49.2572	636.156
APCDD1L	1.94456	0.493007	0	0	0	0	0	0	221.896	0	0	0	18.9782	47.4281	47.3126	0	0	5.0935	0	0
APCS	2.00125	81.4176	0	0	0	121.351	158.309	0	292.205	79.4708	0	48.5119	3102.59	0	0	0	1049.8	0	38.7228	206.468
APEH	2123.07	1253.59	3622.89	115.812	2834.89	1257.71	458.495	5573.65	1096.04	1078.47	2026.07	1441.2	1389.9	1072.7	3554.29	1710.64	1580.91	2841.91	1506.1	1399.03
APELA	20.5117	93.883	2.38956	0	14.6888	18.4943	0.445183	0	9.64992	19.1221	17.6728	2.80788	29.6806	111.008	14.4361	1.67823	29.4398	14.4441	141.479	26.7146
APEX1	1870.81	1467.79	1764.08	2999.7	3915.7	880.711	1211.52	1059.91	1740.49	3021.14	2894.55	1548.15	2504.83	1241.28	3570.07	2453.55	2880.42	3579.96	677.757	2717.36
APEX2	606.875	228.664	653.053	3256.05	1914.1	303.251	728.383	3.61309	505.733	1034.16	504.094	292.351	1023.82	332.67	486.719	1591.97	608.411	604.975	395.686	456.416
APH1A	1695.62	945.147	4837.61	1700.39	2982.11	1805.03	1016.6	1.02613	769.032	2418.59	921.135	699.682	1253.46	456.466	1577.64	2465.05	842.385	2747.3	1205.06	944.139
APH1B	137.227	919.517	0	1331.57	2543.27	516.98	63.5623	0	392.453	480.351	1702.48	379.026	885.501	685.491	170.984	638.206	734.464	1791.19	528.525	473.43
API5	2776.58	328.085	356.851	3172.15	1819.13	1674.72	2188.35	5.49853	3157.17	1638.58	3141.53	1541.58	3382.24	1650.31	2965.41	3169.24	2002.74	833.889	919.063	2855.51
API5P1	1.04132	0	0	0	0	1.06927	0	0	0	4.2741	1.05791	0	2.09615	0	1.03835	6.18977	0	0	0	0
API5P2	0	0	0	0	0	0.997671	0	0	0	0	2.01184	0	0	0	0	0	0	0	0	0
APIP	656.906	352.349	330.611	4.68427	1558.08	521.555	126.263	1594.79	1890.23	999.743	2168.98	792.585	1147.73	606.273	443.964	603.859	722.893	973.845	301.48	1221.88
APLF	9.49478	36.2726	0	34.9566	36.5299	100.466	6.97752	14.3859	61.8019	14.0756	22.5606	49.3464	113.923	40.5982	68.2748	10.6516	47.2163	173.836	157.138	15.6919
APLN	0	203.326	0	0	0	0	0	0	13.09	0	0	0	80.2651	9.75051	0	28.776	103.725	0	0	0
APLNR	0	11.9002	0	0	0	0	0	0	0	42.4828	290.291	0	5.10975	0	0	1.66584	0	0	181.967	86.0374
APLP1	22.8796	5180.42	0.433013	13.7475	4.48193	411.856	65.9361	0	721.528	275.226	107.251	35.1499	130.137	482.981	3.84805	266.172	114.868	390.584	28.5502	69.1398
APLP2	17223.1	6691	13318.7	16619.8	22879.6	10858.5	4217.79	4737.36	9976.34	14200.9	12394.7	13394.3	16587.2	12386.4	6872.38	15424.9	11611.5	47394.5	7584.5	12024.7
APMAP	2497.53	2779.26	2038.09	10441.9	5189.14	4067.16	5509.27	1448.69	5389.46	4409.03	8592.35	3131.79	7861.41	3290.65	7489.6	5801.14	7307.79	4755.37	2104.73	3987.3
APOA1	0	7.01955	1051.73	0	12918.5	5.03231	0	0	87.7897	2.03286	0	24.5356	46.6542	2.94199	0	0	5.00141	0	0	0
APOA2	0	0	3.64365	8.06644	1.77697	6.23161	1.01722	0	148.699	5.04335	0.977399	1.56791	6.89244	80.5018	13.4956	7.75361	12.5197	6.4218	264.603	9.13806
APOA4	0	0	509.858	0	14103.1	0	0	0	0	0	0	0	0	0	0	0	0	0	0	0
APOA5	0	0	0.955004	0	0	0	0	0	0	0	0	0	0	0	0	0	37.819	0	0	0
APOB	0	1.44395	107.345	3.10242	565.201	0	0	0	2.77991	52.4173	0	1.39092	0	70.7053	0	2.7491	5.52301	1.54027	41.3199	4.7264
APOBEC1	311.001	0	0	0	691.702	116.788	0	0	0	605.33	1.01611	192.902	237.668	2.95253	1.94569	5.02773	108.375	0	0	118.357
APOBEC2	0	118.602	0	0	0	0	0	0	58.5654	0	0	0	17.2722	0.975781	57.8413	0	10.9571	0	0.962152	41.3647
APOBEC3A	232.255	377.886	1840.44	0.934225	24717.5	1207.03	1106.43	0	406.966	2227.1	1891.9	672.69	4426.28	1461.16	1040.68	2570.25	1115.09	2888.12	1261.7	568.554
APOBEC3AP1	0	0	0	0	0	0	0	0	0	0	0	0	0	19.7017	0	0	0	0	0	0
APOBEC3B	383.182	93.158	1499.83	3.36692	3834.46	57.1273	75.6526	0	582.114	130.636	214.648	105.089	423.704	150.675	734.154	237.926	194.702	117.824	0.85736	277.893
APOBEC3C	1456.66	451.675	365.789	1417.85	7643.68	1449.29	2425.21	1105.02	2022.91	1665.38	3883.37	1605.22	2784.26	1549.78	3829.25	1555.07	3027.37	3453.55	705.13	2529.7
APOBEC3D	419.07	9.72551	0	3.03657	18.4308	25.1491	128.3	14.9402	56.8037	49.3573	85.4847	26.4922	100.37	123.307	220.964	4.39541	106.05	36.2768	93.477	41.4537
APOBEC3F	80.0571	153.533	38.0738	1141.82	466.444	140.757	135.248	629.47	6.81987	77.5092	473.748	80.4158	138.405	207.98	554.858	132.606	88.9376	7.14496	58.6775	328.542
APOBEC3G	346.814	210.57	4.08008	6171.48	2275.01	855.206	1813.22	3213.67	1777.67	1046.09	2074.34	794.889	1763.73	1041.35	4357.22	532.66	1237.79	315.593	216.582	716.335
APOBEC3H	72.3743	0	0	0	0	0	23.3919	690.339	547.3	11.9324	185.13	4.77486	75.8004	77.1668	396.367	0	203.761	126.821	54.3091	30.9048
APOBEC4	0	0	0	0	0	0	0	0	0	0	0	0	0	0	0	0	0	0	0	0
APOBR	191.686	237.12	0.948548	338.763	130.539	147.722	54.2736	0	781.174	144.596	864.364	299.678	583.774	501.903	816.385	353.574	751.992	1990.03	31.8393	544.577
APOC1	1591.77	1303.56	639.041	1268.39	1148.34	364.613	673.161	243.039	1342.26	372.781	7991.84	861.805	2384.8	2357.77	182.348	2279.17	4501.43	30114.1	487.669	3872.63
APOC1P1	3.16573	2.97824	0.999815	1.69427	14.1803	1.77665	12.8203	0	6.2351	7.23088	86.8947	12.76	28.7559	171.384	21.4186	27.7257	38.036	230.626	32.4951	16.459
APOC2	197.12	347.93	251.587	1548.04	852.753	124.027	488.56	0.89161	791.121	113.915	1286.79	495.457	2641.47	1102.41	198.825	681.702	795.891	3713.61	134.294	2696.05
APOC3	0	0	8.51797	0	2008.33	0	0	0	0	0	0	0	0	0	0	0	0	0	0	0
APOC4	7.65019	10.8934	0	0	1.62669	4.97435	0	9.41069	6.89607	3.11833	37.4113	4.55673	34.1946	9.96098	0	2.97902	5.9621	214.016	122.52	41.7245
APOC4-APOC2	2.23249	5.7763	4.01424	320.239	217.413	0	50.0059	0	0	31.9433	50.1975	0	75.5717	4.13712	0.0953397	343.464	0	327.497	118.825	98.6502
APOD	232.434	9623.96	940.915	143.176	1882.23	3283.76	4955.94	0	16614.4	4641.9	13445.4	915.791	11266.4	16892.1	2403.59	3455.21	1508.4	159.957	657.554	2494.22
APOE	5146.77	12461.4	4011.94	9381.18	2661	3005.72	7068.03	180.454	16199.3	3150.25	53894.7	9158.04	31218.3	24100	2974.2	28162.6	39246.5	143431	8852.57	34953.2
APOF	1.01827	8.27461	0	98.984	2.78141	0.995959	0.987438	0	16.1695	1.07938	3.02474	10.3431	14.2773	124.682	6.79194	4.32981	2.05957	2.75186	49.7823	4.06892
APOH	0	1218.9	5.22089	0	0	0	0	4.48836	4.10458	0	2.1281	0	8.3888	102.626	1.34823	2.10899	0	2.634	76.4401	0
APOL1	14688.3	460.141	2699.95	2689.55	16349.1	20791	714.559	3151.88	2979.45	14080	1040.83	2652.22	3303.32	823.79	1768.34	1245.74	1976.95	1014.46	747.062	1575.07
APOL2	677.146	159.292	8.61437	9.73323	1465.94	598.999	88.5244	393.776	1095.27	1155.47	635.247	697.526	372.349	868.053	1024.94	37.1469	352.998	475.883	353.211	261.048
APOL3	39.8568	168.127	559.646	638.826	1584.72	537.741	337.188	1650.83	765.528	379.858	422.487	525.035	481.682	547.067	3437.39	77.4351	432.544	566.741	114.565	856.814
APOL4	789.441	268.918	45.0776	227.485	566.455	200.284	205.709	0	1127.63	602.707	1624.86	396.757	1012.54	1302.06	644.888	447.121	758.779	1211.39	1496.69	827.96
APOL5	0	0	0	0	0	0	0	15.3357	0	0	0	0	0	65.3022	0	0	0	0	41.3646	0
APOL6	2444.8	520.009	203.222	495.358	3881.52	2866.09	227.681	98.2344	1136.45	2455.54	1199.97	920.889	924.253	2522.44	1055.29	1833.68	1261.81	2461.12	2476.63	986.302
APOLD1	84.8872	144.61	0	3.6369	215.179	92.357	0	0	4.47156	77.2166	111.858	53.3657	139.267	26.03	91.5789	0	164.573	0	16.6219	120.719
APOM	4.30459	158.115	228.715	0	309.023	86.1475	100.67	18.225	73.8654	6.61308	77.2184	22.9207	61.2293	39.4253	0	179.522	35.1971	0	0	12.4943
APONP	0	0	0	0	0	0	0	0	0	0	0	0	0	0	0	0	0	0	0	0
APOO	530.251	172.128	0	0	783.759	589.286	179.073	0	314.863	288.931	350.71	173.733	451.086	226.127	222.369	5.65192	363.106	149.728	193.835	299.92
APOOL	670.819	163.387	137.895	78.2714	860.078	357.256	26.3124	126.67	161.798	380.432	467.436	406.661	565.147	129.715	739.964	122.975	260.35	23.0734	124.795	377.809
APOOP1	0	0	0	0	0	0	0	0	0	0	0	0	0	53.4354	0	0	0	0	0	0
APOOP2	0	0	0	0	0	0	0	0	0	0	0	0	0	0	0	0	0	0	0	0
APOOP3	0	0	0	0	0	0	0	0	0	0	0	0	0	0	0	0	0	0	0	0
APOOP4	0	0	0	0	0	0	0	0	0	0	0	0	0	0	0	0	0	0	0	0
APOOP5	1.94853	0.968122	0	0	4.53517	1.01329	0	0	0	0	0	0	0	6.00636	0	0	0	0	108.006	0
APOPT1	640.503	684.957	213.935	980.653	1448.53	245.175	293.718	1169.31	430.824	687.641	1173.26	578.126	1222.75	533.934	317.219	1135.41	902.62	949.936	271.048	971.448
APP	343.212	2452.27	2485.43	1010.81	278.112	2007.17	518.272	201.856	1807.63	728.702	409.913	796.722	950.71	1110.58	707.669	1998.53	827.947	921.324	1547.94	785.413
APPBP2	797.715	328.449	3.57003	1155.78	1005.46	586.796	308.408	0.808982	539.913	720.311	847.86	443.671	676.756	796.247	1219.38	490.715	768.64	319.232	1081.89	1557.34
APPL1	1202.1	1143	198.607	309.202	1894.27	484.746	892.03	0	259.683	729.294	1507.92	1237.84	1368.09	350.19	1487.24	1301.95	1647.23	1764.49	1185.69	1388.42
APPL2	872.169	936.846	5.18902	2370.86	939.469	757.036	188.819	32.0394	1257.11	1258.01	704.803	329.521	1137.5	800.715	1135.43	1371.48	630.626	339.842	834.456	1082.06
APRT	5023.24	1097.43	3606.31	3577.97	11792.6	1429.36	1560.94	616.359	1988.65	3091.49	3225.27	1724.81	3637.56	1191.48	4073.21	3317.24	2448.74	5223.06	1069.35	3307
APTX	142.125	266.88	0	1770.15	1300.85	570.116	128.13	11.4269	570.411	429.279	638.828	318.827	655.373	353.175	864.092	1119.49	244.095	830.752	313.604	558.848
AQP1	0	101.657	0	0	0	75.2217	5.90397	34.3338	64.4006	96.7573	0	0.872432	0	115.487	0	0	0	0	39.7216	45.163
AQP10	0	9.62162	4.1219	0	12.1304	0	0	0	0	0	0	0	23.4403	0	0	0	0	0	176.354	0
AQP11	0	19.2032	0	0	402.558	42.1196	0.882418	58.0475	112.198	27.3422	76.1892	66.343	21.9157	0.876503	105.077	66.0474	51.3727	0	107.521	39.0581
AQP12A	0	0	0	0	0	0	0	0	0	0	0	0	0	0	0	0	0	0	0	16.0286
AQP12B	0	0	0	0	0	0	0	0	0	0	0	0	0	2.29294	0	0	0	0	0	14.9932
AQP2	0	0	0	0	32.0395	0	0	0	0	0	0	2.34122	26.7157	0	0	0	65.1299	0	96.6513	0
AQP3	0	104.446	279.674	0	0	30.4604	0	0	45.6204	49.044	0	0	187.093	9.80429	30.4558	99.773	13.105	3.81838	0	0
AQP4	0	0	0	0	4.29489	0	0	0	0	0	0	0	0	0	0	0	0	0	8.68245	0
AQP5	250.846	0	1046.49	612.139	73.2995	435.76	137.386	140.506	34.248	229.973	88.5733	753.052	329.21	463.836	279.741	3288.79	1441.8	0	1041.25	537.548
AQP6	226.5	62.8487	0.9423	0.953545	0	1.00109	1.08699	0	242.781	2.05777	1.0336	18.9357	2.2427	19.6264	5.81593	6.14408	83.0164	11.3105	17.4772	4.51906
AQP7	2.56775	271.811	0	0	8.39028	11.7914	1.19028	0	56.4179	34.1131	9.77356	75.4649	97.0805	90.8945	3.72987	29.1063	41.4944	2.61391	51.8569	8.33287
AQP7P1	58.1022	0	0	0	14.9493	0	0	0	8.43e-05	0	0	0	0	1.95872	0	24.042	30.0056	0	5.11082	4.5556
AQP7P2	0	0	0	0	0	0	0	0	0	0	0	0	0	0	0	0	26.5426	0	3.16082	0
AQP7P3	2.48338	0	0	0	0	0	0	0	0.0263809	0	0	0	0	0	0	0	0	0	3.16557	0
AQP7P4	0	0	0	0	0	0	0	0	0.00623103	0	0	0	0	0	0	0	25.4764	0	0	0
AQP7P5	0	0	0	0	0	0	0	0	2.76e-07	0	0	0	0	0	0	0	3.79157	0	20.2649	0
AQP8	0	0	0	0	0	0	0	0	0	0	0	0	5.20026	45.9424	0	0	0	0	39.81	28.9613
AQP9	719.304	362.175	3805.14	1411.12	388.334	1948.65	2462.09	4.99513	775.745	3451.27	1968.6	1305.54	4888.14	3151.36	881.975	7154.91	3148.97	4945.68	2187.62	1318.56
AQR	724.511	619.28	1272.63	2056.54	1215.96	720.775	1020.61	700.592	1707.18	728.507	1136.54	473.372	569.213	1115.64	588.959	839.608	1594.48	880.696	1190.76	977.316
AR	10.0335	20.0141	28.3072	4.03947	45.8626	1.34378	4.29722	0.986995	12.7293	60.6144	45.341	1.95283	16.9729	45.4917	19.0441	2.02986	129.484	1.14e-07	77.0159	3.33649
ARAF	1973.06	1429.97	1994.93	49.9324	3880.38	2206.87	2037.17	149.442	2047.1	2506.02	4422.48	1340.64	5609.26	917.927	2651.07	3035.59	2035.55	2074.39	756.91	2251.18
ARAFP1	0	0	0	0	0	0	0	0	0	0	0	0	0	0	0	0	0	0	0	1.02211
ARAFP2	0	0	0	0	0	0	0	0	0	0	0	0	0	0	0	0	0	0.923176	0	0
ARAFP3	0	0	0	0	0	0	0	0	0	0	0	0	0	0	0	0	0	0	0	0
ARAP1	2046.65	1592.82	778.701	4059.5	968.371	1215.79	1206.39	469.189	2937.03	1562.45	5047.92	2020.83	3158	2133.08	3473.68	4766.15	3458.3	5753.96	1661.79	2909.35
ARAP2	1121.22	425.061	1084.1	10692.3	2594.61	772.983	1353.45	1609.82	3536.82	2941.12	1789.21	2223.27	2242.4	419.104	4898.97	1115.74	2743.91	1602.38	253.324	1067.91
ARAP3	324.719	213.386	213.605	4.95699	3.97287	89.6173	0	0	121.97	125.21	225.761	155.052	117.842	243.448	88.4917	72.3467	72.7157	384.316	16.7861	215.272
ARC	241.057	3057.22	1331.77	0	917.614	4239.7	5706.69	0	35813.9	1986.76	624.416	249.306	38917.6	1957.74	555.241	294.368	908.695	368.301	589.896	1939.22
ARCN1	4524.19	1584.49	2402.8	5841.58	5594.72	4919.14	940.206	4968.23	2913.01	4799.34	3964.1	3215.58	5507.59	1453.91	4870.72	5636.07	4736.4	3247.25	1535.58	3000.1
AREG	18090.5	1768.68	6025.69	33405.8	24712.4	8042.32	11612.8	4973.74	20038.1	15129.1	43601.2	6178.98	35817.2	6128.15	18166.3	14563.3	11993.3	13852.7	5533.77	4022.89
AREL1	55.5239	293.556	38.7192	102.954	367.905	363.33	114.166	220.461	709.871	525.573	392.689	569.185	736.967	896.759	656.897	662.421	632.833	322.249	980.229	527.24
ARF1	29190.6	15708.8	28156.8	15516.6	53271.6	16782.5	8454.34	3020.51	21148.4	34352.2	27829	14972.6	37088	12049	16975.8	34435.9	18383.2	26046.3	14819.7	14604.7
ARF1P1	0	0	0	0	0	0	0	0	0	0	0	0	0	1.96649	0	0	0	0	105.073	0
ARF1P2	0	0	0.908176	0	5.30258	0	0	0	0	1.00625	3.02759	0.963478	0	0.975946	6.85769	0	0.991894	0	0	0
ARF1P3	0	0	1.91001	0	0	0	0	0	0	0	0	0	0	0	0	0	0	0	0	0
ARF3	727.348	648.634	1045.88	289.454	1301.51	755.868	736.532	0.964361	873.48	1147.01	2694.04	1202.16	2481.33	1168.66	3375.15	925.964	1816.59	2816.36	429.031	1235.86
ARF4	9346.98	8640.69	4195.46	15568.3	18173.2	7819.71	7520.73	58.5405	15209.6	14873.5	16791.9	8059.07	20191	5813.3	6370.81	14656.8	9174.07	6458.06	3413.01	7371.59
ARF4P1	0	0	0.933769	4.79754	1.80669	0	0	0	1.01759	0	1.00832	0	0	0	0	0	0	2.79843	0	0
ARF4P2	0	0	0	0	0	0	0	0	0	0	0	0	0	38.1663	0	0	0	0	0	0
ARF4P3	0	0	0	0	0	0	0	0	0	0	1.00585	0	0	0	0	0	0	0	0	0
ARF4P4	0	0	0	0	0	0	0	0	0	0	0	0	0	0	0	0	0	0	0	0
ARF5	4063.82	2439.9	4609.61	6112.31	12108.8	2049.55	2535.3	122.501	3892.4	4228.18	4918.79	3016.94	4999.63	1875.93	3941.25	5996.82	3603.68	5777.61	1228.05	3158.58
ARF6	15054.8	1556.33	6077.78	13153.7	16971	6151.48	4630.2	2336.17	12137.5	10538.3	8571.69	4238.25	13818.6	4164.94	11868.6	6415.87	9131.25	9039.65	2369.83	4590.24
ARFGAP1	732.147	1841.16	973.21	2724.01	625.795	643.74	617.312	416.652	1948.45	879.054	1071.98	1065.78	2100.08	331.671	1273.54	1152.92	1486.17	1392.76	620.36	963.795
ARFGAP2	3585.33	659.886	1241.32	8402.37	4185.38	1444.12	288.292	20.9539	1206.91	2081.56	2619.13	1707.2	1830.28	1125.21	2754.63	1490.84	2277.95	951.446	443.452	1903.13
ARFGAP3	2982.69	1963.19	1022.63	1815.12	3442.44	2905.75	2003.89	1409.74	5752.93	4131.18	3065.69	2911.9	5862.06	1632.66	1576.09	4186.95	4181.36	1806.02	2107.51	1423.15
ARFGEF1	314.157	1031.46	131.584	1098.14	1172.27	869.69	2.74591	623.218	965.083	732.458	1199.68	1172.53	903.915	769.943	429.357	910.232	905.631	142.484	581.207	1184.79
ARFGEF2	735.19	599.55	0.765696	3221.16	267.708	492.756	284.388	211.124	957.673	480.342	1222.27	1087.95	1589.1	1307.11	1885.69	891.5	992.477	1095.48	3411.67	1163.42
ARFGEF3	1659.71	3808.7	3.81664	18.6754	816.036	235.836	106.691	31.6751	3025.06	1119.91	275.061	549.771	937.726	133.986	9.02786	1526.26	379.637	6.87885	455.761	435.351
ARFIP1	1385.21	678.26	0	1276.5	1252.98	808.296	219.159	6.13498	2771.14	1273.58	1213.96	953.175	1100.45	614.524	383.761	1508.62	956.552	498.091	641.861	888.955
ARFIP2	928.332	1397.89	453.113	932.856	2827.08	928.577	543.8	789.918	3119.3	2462.21	1320.58	800.328	1978.02	621.541	1603.95	1395.73	1893.6	2008.15	573.64	634.839
ARFRP1	1064.8	710.048	1524.86	2526.44	3216.77	1216.03	1200.1	1437.16	835.829	1288.65	1874.99	1193.07	2176.01	1019.41	958.045	1334.87	1442.19	3620.59	184.55	1246.41
ARG1	0	0	0	0	0	0	0	0	0	0	0	0	0	0	0	0	0	228.292	27.2163	0
ARG2	414.742	271.548	96.9056	0	1587.14	249.876	329.576	0	592.268	635.746	1301.39	266.291	654.668	151.236	250.288	1354.61	714.55	215.179	141.056	190.331
ARGFX	4.97639	1.00071	0	1.89602	0.907213	0	0	0	0	0	1.00778	1.96954	4.06499	12.6908	0.97253	8.96869	6.00299	2.79978	61.1756	6.03916
ARGFXP1	3.98245	2.00121	0	1.91296	0.935978	1.021	0	0	0	1.01304	0	10.8358	0	11.7261	3.07741	0	1.00784	2.18948	25.6896	3.07753
ARGFXP2	1.9874	15.134	0	13.2339	39.7295	2.982	4.14581	118.109	0	12.1358	6.1229	15.7307	12.2798	41.7808	10.6391	12.2039	9.95206	10.9119	50.3296	11.1189
ARGLU1	4695.26	1489.68	1907.57	3779.21	3032.86	1005.54	2280.94	973.972	8222.38	3604.97	2997.15	2678.76	5140.35	1217.07	4000.51	3480.45	3962.5	2911.03	1363.06	2412.49
ARHGAP1	2002.25	1592.55	4884.44	4192.94	1975.37	2206.28	1469.89	1218.72	1762.09	2815.09	2232.9	1081.22	2651.31	1993.56	1647.77	1799.47	2058.67	678.896	677.172	1775.6
ARHGAP10	712.62	399.287	0	0	538.181	357.953	578.072	11.7952	707.515	567.279	702.792	415.66	1090.51	485.379	1029.78	215.801	529.398	1888.98	365.639	1179.8
ARHGAP11A	1.67756	147.171	28.8824	3.90648	304.172	1.35357	0	7.54521	401.331	97.7674	120.334	171.857	208.478	238.131	93.2346	188.379	212.293	745.325	18.7967	219.067
ARHGAP11B	101.612	31.6714	0	1.56113	0	0	25.8118	0	279.809	29.5211	101.894	32.0289	43.985	30.8745	481.485	11.6001	91.2506	42.3088	0.202284	53.1905
ARHGAP12	1968.27	1473.17	915.005	217.614	767.118	1318.53	307.01	1380.89	1626.24	1626.27	875.715	1510.88	1186.23	322.033	654.368	2656.31	1161.16	127.57	993.828	971.112
ARHGAP15	24.5494	546.437	321.506	6415.84	368.238	566.43	2003.72	84.972	1253.27	598.399	4225.21	522.092	2466.2	1237.79	4286.65	525.671	2601.69	1974.6	1082.36	1272.13
ARHGAP17	1601.08	411.137	652.119	2676.74	434.394	682.674	535.379	629.509	752.601	645.941	1389.59	652.473	1159.38	777.06	1513.27	1100.52	1911.58	1080.86	593.465	1404.53
ARHGAP18	3956.21	976.875	1877.01	3471.46	801.608	2351.78	477.454	4283.18	3448.31	1084.14	7229.83	2344.47	5415.94	2124.45	680.41	1359.57	3303.11	6777.17	472.726	3311.1
ARHGAP19	241.095	21.742	0	0	0	53.1639	0	0	18.5047	37.8123	232.909	68.2246	241.571	135.73	366.149	0	140.136	4.33524	303.094	69.3677
ARHGAP19-SLIT1	167.503	0	0	0	0	0	1.59987	0	0	36.8257	84.1851	35.9715	37.834	36.1212	0	0	6.41e-05	0	0	27.5207
ARHGAP20	0	67.6903	0	4.32119	15.5935	74.565	31.0462	0	0	0.918954	4.55291	0	4.59214	84.5622	0	78.8739	85.6738	0	7.12153	177.233
ARHGAP21	1564.31	686.316	42.2489	11.8192	1068.57	466.115	475.445	4823.55	696.27	792.15	670.247	794.053	1245.65	1008.41	528.289	1242.74	591.01	348.69	234.426	1134.25
ARHGAP22	26.1799	227.245	0	9.83607	16.4777	73.3348	0	19.0709	338.085	46.3745	361.206	79.2656	440.445	727.687	1078.81	532.271	380.314	93.7932	757.097	217.341
ARHGAP23	0	63.0841	228.625	66.6479	423.151	495.494	108.13	1690.62	568.455	98.7101	83.5713	104.088	293.963	75.5915	83.0623	42.7313	352.535	19.1143	348.04	251.037
ARHGAP23P1	0	0	0	0	8.49729	0	0	0	0	0	0	0	0	6.17461	0	0	0	0	0	0
ARHGAP24	228.186	615.994	0	1686.05	0	285.162	81.6106	0	905.214	265.022	1264.17	738.408	723.519	704.376	0	540.989	674.134	580.126	231.258	557.274
ARHGAP25	575.082	124.106	148.728	4861.47	265.308	457.995	559.475	0	1381.99	375.972	2348.91	920.534	1066.21	290.309	1784.03	437.041	1991.54	1576.08	102.56	749.377
ARHGAP26	747.571	124.265	372.638	2546.07	531.052	495.872	272.21	243.144	846.293	1170.01	970.819	592.93	599.518	435.604	788.262	340.667	586.575	912.671	96.7066	446.798
ARHGAP27	3175.79	158.223	1537.14	3120.14	2621.8	1894	480.192	2099.88	3684.46	2499.44	3620.72	4139.54	3501.4	865.262	1966.96	2737.87	2825.51	2172.78	923.623	3219.27
ARHGAP27P2	44.2873	0	0	41.2923	13.2782	5.94521	1.0044	0	19.2398	11.1029	52.4206	10.7365	10.1569	0	0	18.9887	14.907	60.2921	2.87678	33.8704
ARHGAP28	36.1088	280.502	18.4323	70.712	69.3934	418.42	469.219	29.1079	47.0242	75.9015	225.457	89.4494	104.885	1236.47	59.4392	238.399	197.489	58.9293	1072.21	542.522
ARHGAP29	536.742	347.403	343.008	32.7471	268.012	349.8	0.647088	94.6908	921.01	250.909	401.151	199.872	623.08	707.591	115.828	691.499	190.555	24.159	1408.83	312.345
ARHGAP30	275.518	968.233	1275.67	2034.03	397.034	1840.98	1701.35	0	2874.77	1475.19	2931.43	1322.96	3100.05	2702.48	5510.99	1626.02	2950.96	3611.66	1337.95	1871.18
ARHGAP31	116.929	343.846	77.9286	1918.16	46.259	911.079	663.85	0	3629.3	923.039	1359.1	99.8333	720.659	534.099	5916.32	281.538	1466.97	1592.51	721.746	631.3
ARHGAP32	946.174	77.6707	748.269	146.457	4301.68	1063.66	792.277	1053.98	2187.14	1836.71	558.753	2524.3	1542.02	856.135	890.341	816.463	425.764	193.824	468.656	785.407
ARHGAP33	0	154.249	44.1325	13.3353	3.81551	6.24967	58.9301	0	100.775	31.8063	142.883	149.073	59.1582	0	44.9417	2.02244	98.4378	18.2677	0	17.1378
ARHGAP35	612.253	328.026	245.198	563.425	739.016	858.473	224.538	0	18.5193	394.902	1039.78	701.911	625.401	624.83	99.3527	8.11036	571.682	1805.93	662.576	176.933
ARHGAP36	0	0	0	0	0	0	0	0	7.49181	0	0	0	0	0	0	0	0	0	0	0
ARHGAP39	160.711	48.1683	276.133	0	0	0	61.5749	0	546.772	49.7537	4.02835	128.906	93.5161	0	0	508.029	176.474	208.318	284.666	37.7437
ARHGAP4	3777.83	862.163	1951.28	2969.1	636.408	852.879	2870.97	888.53	3540.4	994.926	5369.35	1454.49	4409.84	1179.84	5878.1	3898.12	4711.89	4038.77	575.945	4784.94
ARHGAP40	0	0	0	0	215.176	0	0	0	0	30.6374	0	226.137	0.566762	4.38141	0	0	0	0	0	0
ARHGAP42	584.982	116.349	265.989	101.309	454.666	64.2742	168.139	0.768362	57.3841	210.31	128.239	319.005	237.168	5.26254	0	264.808	204.438	0.767883	386.516	337.895
ARHGAP42P1	0	0	0	0	0	0	0	0	0	0	0	0	0	0	0	0	0	0	0	0
ARHGAP42P2	0	0	0	0	0	0	0	0	0	0	0	0	0	0	0	0.991686	1.99125	0	0	0
ARHGAP42P3	1.00882	0	0	0	0	0	0	0	0	0	0	0	0	0	0	0	0	0	0	0
ARHGAP42P4	6.20217	2.58906	2.23347	14.0417	2.04984	4.26934	0	2.65531	0	2.04141	16.2921	4.6277	7.47926	44.5591	11.2961	0	5.39827	4.79159	35.0111	16.8867
ARHGAP42P5	3.55691	8.8367	4.44664	1.92809	6.22911	0	0	10.1112	7.88927	6.89472	0	5.91243	3.88061	10.6437	0	12.7122	0	0	59.8547	0
ARHGAP44	206.983	165.454	372.479	7.45476	0	333.645	0.920497	0	1.84236	115.763	6.60246	148.44	176.72	164.153	226.686	2.73915	97.5421	12.6122	16.431	147.151
ARHGAP45	659.042	650.286	444.502	15146.4	1099.68	2058.33	5530.87	23.0557	6829.48	2155.45	13137.8	2453.07	9544.95	3495.7	14712.4	3790.71	9532.18	3492.12	2390.43	4740.83
ARHGAP5	2411.49	1204.6	253.153	2789.54	2009.76	1159.82	370.994	2795.38	1256.48	3979.82	2538.22	1837.33	2829.16	462.469	1984.69	1908.91	1354.05	88.1974	1298.75	1723.56
ARHGAP6	102.131	784.267	0	0	50.2643	38.9433	88.522	0	26.4453	291.711	130.919	179.023	139.819	247.291	133.304	180.196	165.01	273.249	68.9282	380.459
ARHGAP8	2135.25	22.3376	230.173	533.49	338.911	324.697	0	27.2177	426.547	1121.9	204.558	693.607	279.633	371.7	79.9926	560.399	97.7684	29.4703	500.095	401.836
ARHGAP9	379.056	638.73	1702.54	13729.4	1828.65	2398.99	5021.02	0	9779.65	1880.12	6468.53	2403.31	5207.49	2083.71	8837.48	2634.58	6634.59	2869.6	1150.67	3105.58
ARHGDIA	2589.86	3560.89	4351.01	6438.06	3355.56	3175.1	2011.86	983.967	5346.22	2949.51	7128.6	3629.78	7238.93	2423.87	3357.24	3004.83	4462.21	10371.8	1430.36	4104.38
ARHGDIB	5700.92	4227.04	11468.6	37004.8	17372.2	7033.93	13884.1	2078.5	16872	7742.27	33162.4	9402.37	27483	11252.9	33336.5	12769.3	26105.4	43667.7	4200.72	20901.6
ARHGDIG	9.53067	67.5877	4.84132	9.45243	313.124	1.31941	0	11.4727	6.17691	11.5385	20.4716	45.0106	5.49275	79.0028	12.3007	0	7.96385	5.83376	113.303	22.5105
ARHGEF1	4757.26	2525.31	4666.76	10166.7	2775.29	4780.55	6576.14	2633.47	6495.1	4835.88	9599.56	6164.36	9055.51	3929.14	9948.98	5313.45	9396.05	5288.61	2952.97	5402.66
ARHGEF10	221.663	154.628	0	212.662	175.728	101.302	31.4982	3.89798	456.982	99.1574	119.528	75.5348	280.184	314.8	531.283	73.6447	103.47	8.95785	621.742	44.8159
ARHGEF10L	89.3177	670.31	89.8717	1.24408	629.927	622.221	261.309	14.9411	1234.42	419.021	1530.85	1349.45	669.3	1263.41	428.124	795.491	766.526	2210.56	559.418	1754.76
ARHGEF11	552.801	524.081	32.1638	72.3882	766.297	461.754	485.457	1.29437	386.045	630.252	1610.21	576.152	823.006	665.766	58.4224	1839.83	905.459	1806.52	387.674	1792.84
ARHGEF12	2600.14	603.039	700.914	1154.46	1488.26	1309.87	213.62	2010.45	1040.17	1868.92	1005.78	1412.4	2179.59	2808.19	637.508	2865.51	1327.64	443.683	2542.97	861.582
ARHGEF15	3.7657	1.25333	0	6.67084	0	0	2.0414	0	0	3.65051	4.18672	5.11379	13.4276	40.1326	0	8.92758	15.6609	0	28.8173	9.23363
ARHGEF16	4323.37	313.172	2160.97	3479.96	2324.35	2931.77	178.34	1202.24	1862.17	1565.75	286.235	1141.99	1145.9	55.0324	0	1933.49	1245.88	519.608	571.129	1150.6
ARHGEF17	23.5318	138.907	249.083	0	9.56764	139.423	806.253	0	196.378	118.234	167.303	27.8326	735.06	883.258	0	432.717	9.67949	0	12.4802	87.8186
ARHGEF18	589.961	359.723	48.9504	2110.58	504.612	1118.04	900.144	125.461	1028.68	879.686	746.722	1232.56	1132.33	397.854	420.195	0.755723	660.126	513.279	64.5153	203.006
ARHGEF19	667.461	154.745	0	256.518	556.422	72.4342	0	0	271.645	29.0338	150.022	12.7665	83.6481	208.853	160.069	98.0663	593.003	976.519	125.586	121.632
ARHGEF2	385.968	833.428	433.526	722.965	314.304	465.715	465.328	280.181	1946.63	546.096	1761.3	341.452	853.24	414.531	875.714	2736.03	659.802	846.93	935.036	1104.92
ARHGEF25	0	12.3813	0	0	0	0	5.1753	0	14.6473	2.95648	0	0	0.722101	160.845	2.12303	5.87292	1.05759	1.99587	0	0
ARHGEF26	26.2816	22.3367	3.07777	6.82613	754.131	200.616	259.03	7.75475	386.163	100.453	111.678	23.7743	50.8396	56.6785	26.7202	28.7407	10.4204	6.7954	104.065	76.5481
ARHGEF28	1117.33	342.028	0	2144.71	1367.84	472.888	11.325	6.15984	0	2321.44	257.194	501.212	371.957	2958.66	12.223	421.244	126.527	1.06235	1179.1	445.409
ARHGEF3	1833	224.501	1438.2	4849.83	947.31	983.009	652.741	3150.56	827.418	2115.46	2564.06	1925.31	2184.64	755.849	1643.99	1160.08	2722.99	1076.85	738.591	1455.57
ARHGEF33	0	38.2449	0	0	0	0	0	0	0	0	0	0	37.1571	101.772	0	0	0	0	8.20281	0
ARHGEF34P	397.912	77.8318	1.22675	2.65785	160.161	193.644	0	13.4568	76.512	309.583	102.778	440.208	653.545	84.2441	141.515	208.87	279.252	117.617	161.444	313.764
ARHGEF35	379.394	118.66	319.68	369.007	2042.13	413.493	0	1373.39	195.738	3964.75	385.461	471.852	279.087	39.3633	124.675	836.376	443.577	88.0427	244.571	478.161
ARHGEF37	148.902	171.704	0	0	202.758	49.6706	0	525.841	415.287	215.228	161.719	209.721	120.08	312.091	0	0	35.8224	0	158.513	265.48
ARHGEF38	506.093	121.694	142.194	2.08275	6.80406	43.7874	15.611	20.3964	258.518	213.876	244.424	304.807	133.76	273.954	4.76877	492.744	116.73	17.2343	217.336	259.544
ARHGEF39	307.076	329.113	55.0104	232.894	570.71	259.115	612.293	0	370.738	266.674	630.168	400.902	294.697	215.519	535.402	37.9627	352.011	17.0216	127.826	161.876
ARHGEF4	140.31	487.939	0	2.34446	1162.96	389.178	361.016	3.94034	232.545	251.894	11.4741	71.8586	688.437	156.722	9.41157	451.305	93.7575	1401.42	131.894	143.537
ARHGEF40	29.5232	1034.23	1131.34	2071.64	129.334	499.198	529.866	9.92583	1156.8	824.885	1716.98	701.036	1878.63	382.189	225.472	1310.59	740.471	677.327	221.292	1663.83
ARHGEF5	357.493	196.202	0.402657	195.388	553.458	222.375	0	291.304	87.7166	646.889	214.152	453.538	629.626	86.9187	232.684	744.406	214.488	560.109	216.148	237.978
ARHGEF6	751.215	194.738	202.697	3.02007	150.872	1075.22	1373.94	108.756	716.875	262.18	1509.79	801.712	2624.36	344.278	4437.52	661.818	1216.91	480.723	21.6879	1544.85
ARHGEF7	3491.69	1028.61	49.2724	1955.19	1379.31	587.339	660.228	147.652	4444.27	677.392	3179.98	551.495	2117.28	708.497	1697.83	1706.16	2712.84	289.182	412.453	776.056
ARHGEF9	649.644	414.844	109.1	58.0956	230.809	36.3811	524.019	0	457.054	475.375	315.084	419.824	207.699	734.054	426.725	651.223	221.194	624.278	653.188	467.101
ARID1A	1414.73	589.787	1142.38	1740.82	1080.19	738.866	1464.26	516.637	1680.51	600.899	683.238	624.468	736.557	925.67	957.196	1467.12	1125.66	1738.95	1053.14	993.715
ARID1B	431.342	1343.19	535.537	2019.69	843.763	657.319	579.107	374.195	1745.96	1107.8	1497.63	1270.65	1377.4	1471.13	1325.41	1223.12	1263.9	1519.31	1106.68	734.374
ARID2	270.858	369.776	19.6964	475.103	112.472	116.305	860.588	1937.09	1075.86	624.909	497.827	1222.36	545.051	1278.07	627.185	590.089	729.464	250.032	199.512	441.231
ARID3A	85.3182	421.582	156.87	381.152	1028.29	166.939	159.637	69.2206	966.731	33.5098	685.552	139.719	484.856	590.787	690.775	50.0452	345.691	1137.85	213.738	267.274
ARID3B	1077.08	240.813	2.55876	2123.95	88.5338	196.538	372.719	0	652.61	762.372	1248	449.694	885.642	591.456	559.097	198.762	1137.48	1037.75	364.869	974.716
ARID3C	0	0	0	0	0	0	0	0	0	0	0	0	0	0	14.5024	0	0	0	0	0
ARID4A	1781.13	506.27	859.432	2654.65	3057.88	313.294	1254.84	1578.93	484.911	461.945	2923.64	2068.52	2112.47	820.312	1934.86	1261.25	1805.93	679.818	757.141	1367.02
ARID4B	1286.12	1720.65	503.528	5156.69	4079.76	1524.78	2370.83	538.689	3961.65	3936.61	4751.58	2705.5	3843.35	1507.41	4757.22	2777.53	3831.71	1162.67	1234.65	1763.12
ARID5A	2041.96	1467.14	5527.44	14275.8	2787.13	3890.43	4749.99	1920.01	10956.1	4937.1	20313.3	3120.8	11830.2	7531.54	14952.7	7311.33	12872.2	16745.9	1908.05	3404.44
ARID5B	1821.43	2185.63	2647.63	2557.47	10212.2	1462.51	3130.6	369.481	8971.54	2575.8	6932.23	1972.31	12388.7	1468.69	1314.39	2458.93	3560.61	6266.68	632.654	2047.86
ARIH1	1107.45	927.097	4161.88	14877.6	2147.12	4266.03	6059.49	3031.62	4114.12	1515.15	4439.02	1677.36	2969.8	990.705	4357.64	2280.95	2739.27	2624.4	368.254	1823.71
ARIH2	1700.89	1325.05	252.651	6823.48	2972.21	965.979	2148.38	137.554	5844.16	1256.64	3069.29	969.324	2907.74	1752.58	3345.44	1531.6	1865.42	2386.53	1782.74	1108.18
ARIH2OS	118.72	110.48	3.22783	5.04643	256.117	24.5844	25.1443	108.295	1.02145	54.7466	204.409	119.827	74.787	207.95	189.323	179.406	67.3152	348.963	55.1034	112.519
ARIH2P1	0	0	0	0	0	0.998053	0	0	0	0	0	0	0	173.848	0.973374	0	0	0	60.7602	0
ARL1	1322.73	1151.64	871.627	1097.7	4506.14	764.728	475.684	2023.89	786.423	2186.03	1123.37	1433.32	1666.98	934.512	1001.47	2601.76	1639.71	624.107	368.744	1411.91
ARL10	33.5642	221.978	0.981385	20.2085	4.34574	106.786	450.404	35.8248	243.56	260.263	111.089	176.439	190.367	301.187	465.518	17.8311	205.998	83.8112	216.986	139.524
ARL11	24.6132	25.5008	4.49883	160.608	7.61649	2.99719	1.87227	1.55883	1.91242	80.2504	352.884	210.529	143.938	712.859	459.701	226.786	243.164	748.774	139.557	427.562
ARL13A	0	0	0	0	0	0	0	10.4489	0	0	0	0	0	118.947	0	0	2.30545	0	0	8.65952
ARL13B	143.121	192.715	0	1551.08	454.236	550.495	379.407	0	899.758	329.995	318.141	183.029	947.333	368.711	278.908	340.283	264.037	230.13	172.917	129.949
ARL14	6217.4	1.00923	1318.75	0	4727.32	522.494	130.267	4311.08	4499.79	1784.64	1036.54	6762.29	1224.56	430.71	187.599	1322.5	1349.45	1.88476	54.9219	1111.83
ARL14EP	426.66	340.312	483.108	2933.54	0.948782	296.047	248.669	2.83755	1403.06	423.19	1212.34	249.527	777.366	285.489	1027.98	578.127	321.828	432.538	174.95	684.964
ARL14EPL	0	0	0	0	0	0	0	0	0	5.77544	0	0	0	15.7004	0	0	0	2.85379	38.7746	0
ARL15	540.593	630.633	545.16	0.588418	307.578	243.754	240.474	47.519	341.665	993.652	645.502	400.441	747.823	651.882	1056.32	422.364	413.723	206.426	178.451	539.94
ARL16	1465.96	661.502	699.384	48.3856	1323.21	711.377	385.14	232.208	1617.46	713.448	568.331	590.238	716.985	275.391	1275.48	545.369	394.369	223.32	335.112	440.656
ARL17A	309.662	969.387	1.41097	31.3779	89.632	276.927	190.025	562.729	412.287	72.5232	247.961	76.2126	445.148	249.579	463.437	45.1368	573.307	0	195.943	198.665
ARL17B	85.7981	399.349	174.568	34.2165	607.377	152.134	82.5483	8.35816	482.832	209.224	161.018	171.334	388.276	394.835	627.579	17.9566	227.763	310.515	94.1894	289.128
ARL2	1394.62	866.304	981.715	2317.65	1770.44	1412.97	791.176	578.281	1585.39	834.476	1526.6	680.283	1314.77	519.811	828.516	1007.34	1064.69	2204.42	241.253	1554.64
ARL2-SNX15	0	0	0	5.01814	0	0	0	0	7.54822	0	0	0	0	0	0	0	0	0	0	0
ARL2BP	1323.15	685.799	1299.28	1639.06	4612.12	1281.13	1655.15	0	1363.62	3162.33	1730.97	1740.68	2115.75	858.486	2173.35	3072.18	2248.88	1551.18	658.317	1293.04
ARL2BPP1	0	0	0	0	0	0	0	0	0	0	0	0	0	0	0	0	0	0	4.85809	0
ARL2BPP10	0	0	0	0	0	0	0	0	0	0	4.6997	0	0	0	0	0	0	75.1668	0	0
ARL2BPP2	0	0	0	0	0	0	0	0	0	0	2.00215	0	0	0	0	0	0	0	0	0
ARL2BPP3	0	1.02936	0	0	0	0	0	0	0	0	0	0	0	0	0	0	0	0	0	0
ARL2BPP4	0	0	0	0	0	0	0	0	0	0	0	0	0	0	0	0	0	0	0.960956	0
ARL2BPP5	0	0	0	0	0	0	0	0	0	0	0	0	0	0	0	0	0	0	0	0
ARL2BPP6	0	0	0	0	0	0	0	0	0	0	0	0	0	0	0	0	0	0	0	0
ARL2BPP7	0	0	0	0	0	0	0	0	0	0	0	0	0	0	0	0	0	0	0	0
ARL2BPP8	0	0	0	0	0	0	0	0	0	0	0	0	0	0	0	0	0	0	0	0
ARL3	993.803	898.774	330.152	321.93	1031.14	473.124	271.202	0.956368	810.865	479.673	863.177	330.322	784.872	299.129	0.971035	368.791	343.894	595.903	154.2	534.603
ARL4A	3656.78	370.608	3420.84	6241.82	4336.55	1698.71	1077.48	5.49947	3118.32	2372.58	5168.29	2508.55	4321.21	1368.29	3222.79	5085.43	4021.04	4378.71	1129.15	2459.97
ARL4AP1	0	0	0	0	0	1.00586	0	0	0	0	0	0	0	0	0	1.00281	0.996581	0	0	0
ARL4AP2	28.2334	2.11445	3.21476	5.58634	10.5146	0	0	0	73.8447	14.5757	13.861	8.71079	12.3872	0	4.40964	3.32674	13.0141	5.30054	40.4902	14.3681
ARL4AP3	0	0	0	0	0	0	0	0	0	0	0	0	0	0	0	0	0	0	0	0
ARL4AP4	0.982364	0	0	0	0	0	0	0	0	0	0	26.2144	1.02561	0	0	0	0	1.92742	0	0
ARL4AP5	0	0	9.31573	13.4154	16.9525	9.75112	0	0	0	8.06499	8.16312	4.52786	22.6298	0	3.5231	1.09911	6.66726	5.95084	0	4.61836
ARL4C	4634.44	5615.74	9321.55	34659.4	5318.19	8151.25	10511.4	2791.89	21821	5990.02	26989.2	6032.23	18859.8	5365.39	28881.5	7054.24	16357.3	14094.7	3137.27	4964.75
ARL4D	2.00358	294.547	3.74818	0	4098.72	317.636	141.238	0	1540.84	213.709	188.197	35.6972	1549.4	57.5124	217.001	195.673	444.226	419.816	0	319.97
ARL5A	1405.3	564.852	541.14	4087.45	1687.87	647.736	1204.14	4.81357	1324.35	1452.89	2154.22	668.973	3062.19	1169.69	1219.26	1292.94	1825.58	1701.75	497.498	825.378
ARL5AP1	0	0	0	0	0	0	0	0	0	0	0	0	0	0	0	0	0	0	0	0
ARL5AP2	0	0	0	0	0.895322	0	0	0	0	0	0	0	0	0	0	0	0	0	0	0
ARL5AP3	0	0	0	0	0	0	0	0	0	0	0	0	3.04067	17.567	0	0	0	0	0	0
ARL5AP4	1.00344	0	0.933053	0	0.897579	0	0	0	2.13093	0	2.14927	0.976986	0	0	0	0	0	0	0	1.00174
ARL5B	3948.83	2070.14	232.111	0	7194.83	2259.8	2444.72	1596.2	5327.76	5858.36	6888.27	2284.11	6271.58	1297.81	3879.38	4335.16	4128.27	858.874	2105.92	1992.42
ARL5C	5.99322	1.03036	0	0	31.3883	0	0	0	1.46845	1.5857	7.34072	1.76653	1.06827	39.7061	0.867935	0	22.7115	4.63961	30.8513	3.15125
ARL6	0	399.115	0	0	311.759	216.835	159.881	0	28.8647	97.4222	18.5569	260.33	365.603	61.0593	1.01068	278.038	43.8072	0	20.9336	67.1885
ARL6IP1	24989.1	9137.62	8079.7	10896.8	15241.9	10128.6	5233.2	4369.12	16392.9	27992.5	20493.1	16052.6	19563.8	7984.64	10541	13758.8	12853.6	7978.59	6721.17	12862.2
ARL6IP1P1	0	0	0	0	0	0	0	0	0	0	0	0	0	0	0.970945	0	0	0	0	0
ARL6IP1P2	1.97036	0.979075	7.3001	0.949076	2.66679	2.00646	0	0	1.02159	7.11674	4.06091	0	0	1.98294	0.977461	0	1.99326	5.49861	0	0
ARL6IP1P3	1.96691	0.9756	3.62848	1.89629	1.77296	0	1.02459	0	2.0335	3.04132	2.02493	0	1.01795	69.4777	1.95446	0	0	0.921495	1.91866	1.99019
ARL6IP4	4209.41	3443.62	2135.12	6856.57	4935.26	1390.69	2716.42	615.536	2618.64	3488.78	4195.25	2780.8	4584.47	1631.27	3767.77	3863.84	3631.65	7120.16	1286.91	3359.16
ARL6IP5	6168.03	4428.6	2878.23	5726.35	11645.3	4022.31	6165.22	2461.71	6106.92	9087.95	11068.7	4925.78	10905.1	4111.76	7387.36	7266.2	9675.27	8055.12	2150.34	9969.77
ARL6IP6	491.185	149.828	344.743	2478.95	631.986	406.522	364.886	3.2933	665.674	746.022	654.601	673.046	658.261	204.936	866.049	1100.96	883.154	407.455	527.499	513.831
ARL8A	555.053	1100.31	816.089	1216.87	190.246	578.238	276.2	236.333	1198.34	784.086	2291.64	949.781	2088.21	589.515	342.312	1274.02	1331.58	1257.9	714.963	1156.11
ARL8B	1669.96	2165.68	377.947	2272.73	3722.92	2411.19	1896.87	2310.53	4540.69	2952.5	7604.95	2253.46	5701.22	3672.23	5718.52	4465.63	6053.48	4642.72	1446.01	2794.03
ARMC1	378.294	512.296	562.274	1558.11	2146.03	900.758	350.045	973.345	1591.07	915.021	756.289	667.296	744.733	479.83	1313.27	1174.48	338.783	396.235	244.19	516.582
ARMC10	1943.29	327.561	1061.59	1380.63	4727.52	1244.16	1256.63	2.04485	70.7401	1287.3	1627.95	998.002	1925.63	882.927	993.864	1649.85	1895.68	691.627	820.785	992.03
ARMC10P1	0	0	0	0	0	0	0	0	0	0	1.63518	0	0	0	0	0	3.82308	1.59743	0	0
ARMC12	0	15.4212	0	0	0	0	0	0	0	0	0	0	0	0	0	0	0	0	1.51248	0
ARMC2	407.491	56.6362	0	0	0	40.2869	0	0	304.657	35.4083	83.2981	167.641	199.607	87.973	134.756	0	220.267	0	0	14.9243
ARMC3	338.562	245.912	0	16.4032	5.62939	0	0	0	20.2986	1.51386	5.25975	6.68987	3.03296	7.40888	0	0.740906	99.4586	0.961814	194.937	66.8235
ARMC4	0	11.1628	0	0	0	0	21.9226	0	0	2.99703	1.40952	0	4.36795	158.584	0	8.38743	1.58637	0	85.1626	1.40464
ARMC4P1	0	0	0	0	0	0	0	0	0	0	0	0	5.1501	65.9027	0	0	0.385993	0	0	0
ARMC5	91.2004	468.021	1272.3	1708.43	1093.61	392.285	824.964	0	1622.1	253.005	1339.94	317.516	1431.9	386.03	1018.89	284.612	833.892	544.191	439.382	315.847
ARMC6	308.696	467.063	144.801	18.9751	460.187	263.506	385.146	585.537	998.813	466.533	544.811	153.191	887.242	368.28	1250.49	6.8398	357.251	38.5652	241.573	608.347
ARMC7	5.29337	83.8295	4.41539	0	101.483	86.5675	163.081	0	0	14.3342	96.9075	170.938	171.927	3.69986	24.3374	106.89	48.4163	18.5212	19.7889	164.395
ARMC8	1445.51	471.527	552.116	2589.82	727.195	1822.29	611.8	1559.84	1341.69	962.183	1648.9	1041.2	2366.09	1515.88	978.485	1043.67	1414.68	1112.67	855.303	1205.98
ARMC8P1	0	0	0	0	0	0	0	0	0	0	0	0	0	43.7974	0	0	0	0	158.859	0
ARMC9	530.054	853.979	0	47.1362	172.286	744.382	485.225	19.4275	698.963	437.36	1260.9	304.93	416.025	879.947	26.9537	711.976	223.988	17.6097	2131.34	383.836
ARMCX1	362.836	911.516	0	0	0	91.7439	347.028	0	13.0987	116.611	1784.13	98.5031	801.589	224.292	320.156	191.654	590.205	71.1636	0	514.955
ARMCX2	518.055	379.298	0	0	32.956	0	252.772	0	189.752	95.6386	804.133	167.502	221.822	374.384	324.87	0	262.83	371.556	0	141.544
ARMCX3	1090.89	1396.24	492.244	2184.73	4130.97	1403.94	930.272	0	1571.02	1855.77	2129.85	1133.11	2543.76	1071.7	2615.98	776.143	1929.72	1908.94	445.259	722.525
ARMCX4	44.1546	157.805	350.086	21.1391	5.51618	87.1636	13.9697	142.509	239.148	79.5226	123.93	252.965	192.392	351.461	226.048	158.249	103.659	92.6954	417.31	291.502
ARMCX5	404.828	231.678	0	3305.02	754.038	381.229	111.659	1.86061	115.55	243.633	857.122	181.351	521.098	78.2946	19.507	45.038	349.518	0	0	569.129
ARMCX6	886.772	415.663	251.973	914.194	701.288	390.189	644.305	0	1058.55	522.106	1672.04	766.315	1044.73	420.856	1702	455.734	1340.27	1498.69	305.252	582.81
ARMCX7P	31.3916	38.3785	93.9228	64.7769	410.395	90.8997	54.6282	0	123.948	16.3722	225.922	70.8133	160.363	116.911	57.6148	17.2174	135.694	0	20.903	107.072
ARMH1	130.269	116.977	364.901	392.325	6.9538	152.382	356.91	1.27824	192.002	84.8611	220.172	87.1265	307.894	116.415	628.802	330.506	306.415	769.154	175.247	477.913
ARMH2	0	0	0	0	0	0	0	0	0	0	0	0	0	0	0	0	0	0	0	0
ARMH3	488.421	328.333	550.078	32.6265	1056.65	898.875	198.663	0	579.913	475.721	913.535	399.907	1493.01	576.95	937.137	535.803	426.445	1973.97	118.084	651.136
ARMH4	148.931	287.799	70.0126	190.033	257.099	117.158	229.54	8.52739	285.247	321.537	324.393	157.86	441.369	142.666	316.539	159.528	336.586	120.159	37.7002	140.499
ARMS2	0	0	0	0	0	0	0	0	0	0	0	0	0	0	0	0	0	0	0	0
ARMT1	2235.19	764.962	0	0	9.63049	658.439	270.123	0	765.9	245.328	758.779	332.236	555.854	660.767	412.407	1033.35	482.267	1178.66	0	912.871
ARNT	307.882	378.47	20.0375	1334.75	1388.31	568.452	335.258	1408.9	748.93	893.565	1334.36	629.676	1131.7	1248.43	1226.72	1976.8	518.883	350.122	1545.43	554.835
ARNT2	11.4	112.969	13.3669	22.4855	53.5723	64.1353	1.3192	0	63.7418	25.769	68.9767	57.5754	36.2889	252.862	89.4546	3.04203	101.757	13.2616	195.988	16.9665
ARNTL	816.147	8.54575	23.9286	2110.67	505.877	293.702	504.824	0	497.711	469.455	869.771	153.539	1178.88	725.319	970.272	313.352	683.335	398.795	777.435	517.041
ARNTL2	1566.66	25.7117	1849.51	121.696	1985.34	2228.42	0.825517	349.692	1021.21	716.702	796.468	531.253	509.024	32.8098	1411.3	1745.43	956.592	9.09663	471.726	708.605
ARPC1A	3766.85	1804.9	1613.97	4993.41	5799.1	2582.91	995.222	4434.29	1880.93	3416.23	1680.94	1433.52	3065.91	1381.19	1212.28	1551.01	3135.11	1735.13	572.179	1525.53
ARPC1B	1749.8	1030.13	1166.31	1821.99	1258.97	982.974	1037.48	1227.38	3247.14	2211.16	4188.01	1346.82	2976.09	1473.44	2367.44	2501.16	2741.53	4990.99	1171.66	3295.6
ARPC2	12654.1	5519.73	12785.2	34065.6	17046.7	11335	11107.6	8967.75	22896.4	14273.3	24953.1	10194	23876.9	10765	22867.5	18491.4	18577.1	27852.2	6777.84	18357.9
ARPC3	13975.5	6341.7	5687.32	10335.5	16303.6	5175.16	6089.27	2548.79	11647.5	11271.4	19548.5	10017.5	17229.5	6288.6	11612	12691.2	13017.7	17035.7	3106.17	12834.1
ARPC3P1	2.98302	0	6.6175	1.93406	7.43391	14.3895	3.11173	0	0	1.02625	2.05834	0	2.07913	1.9853	33.1192	0	7.0844	4.77526	0	3.03012
ARPC3P2	3.93381	0.97638	0.923588	0.961681	0	0	0	0	3.07062	1.01442	0	0.970846	1.02392	0	1.05271	0	0	2.78752	0.965642	0
ARPC3P5	2.98475	4.91154	4.5925	1.91029	13.4984	1.01672	1.03459	2.8701	6.21615	3.07083	6.16663	0.978683	7.27294	3.97378	4.93925	0	1.01132	6.50244	0	7.03743
ARPC4	3344.53	1793.47	5025.79	998.714	3316.57	2183.42	2101.83	1.99586	2330.85	3396.9	4038	2103.64	4561.02	1694.77	6143.65	4085.3	3749.49	8024.12	1347.78	3908.91
ARPC4-TTLL3	119.607	103.8	0	237.684	65.8434	48.3266	390.155	0	267.729	124.062	136.578	150.424	280.814	119.895	343.836	212.548	154.557	4.33368	73.0394	279.38
ARPC5	8422.27	5740.71	4642.69	11881.2	24825.8	8911.13	4766.85	4096.6	10632.2	13215.9	20235.3	7690.24	17399.3	6311.41	13512.1	17386.3	15123.4	15651.7	7345.8	16426.7
ARPC5L	2655.36	976.869	2626.65	0	5461.36	1336.8	1073.89	423.473	2600.96	2953.86	1113.35	1058.05	3057.06	458.372	1224.63	2286.23	1523.33	708.225	597.627	1502.92
ARPIN	216.17	349.56	748.884	112.14	2470.19	683.18	752.072	1.2545	639.197	247.885	334.312	423.226	636.347	1235.06	408.591	109.581	454.139	2852.24	430.48	1286.22
ARPP19	1473.77	1982.98	224.295	4961.72	9481.86	3800.34	490.042	45.8975	3356.31	3100.9	4426.38	1864.72	4189.08	1168.05	5596.2	2158.45	3190.89	890.872	920.325	1763.7
ARPP21	0	0	0	0	0	51.4289	0	0	0	0	0	0	0	0	0	0	0	0.500304	46.8606	0
ARR3	11.1691	0	0	0	0	0	0	0	0	8.64082	18.7461	7.67336	0	28.414	0	0	16.2255	0	0	11.0978
ARRB1	288.137	51.7011	469.503	31.1087	653.38	649.09	414.731	2.11776	469.765	439.135	606.144	368.78	593.383	454.27	821.924	311.213	705.451	874.279	653.337	683.443
ARRB2	266.416	643.472	402.356	670.411	309.496	641.543	924.253	27.0847	3022.94	351.095	4968.54	831.488	3698.75	1498.88	1418.99	2282.85	3261.78	3113.4	720.676	2678.07
ARRDC1	3195.69	1263.34	4146.83	6271.46	7541.87	2747.31	960.724	2431.55	2100.29	4329.39	3298.74	5005.55	3391.26	1089.74	2267.15	2736.33	2807.6	3890.57	629.235	3702.91
ARRDC2	1296.94	1548.73	1826.59	8140.09	5700.73	2870.07	1817.37	87.2989	6946.15	2626.16	4834.26	1942.5	4388.49	1062.08	6944.25	3296.61	4384.01	1537.14	552.153	2411.41
ARRDC3	1273.57	1832.06	381.757	4550.32	1752.35	1718.73	2268.79	635.673	4263.18	2298.29	6445.03	3737.64	5689.85	3076.7	3081.9	5465.49	5194.76	3131.51	1443.15	3697.73
ARRDC4	611.357	661.241	95.8626	530.269	1040.06	2401.7	0	7.65242	1965	1170.13	491.274	347.611	700.063	403.657	0.971091	462.265	482.804	1995.81	110.913	1153.74
ARRDC5	0	0	0	0	0	0	0	0	0	22.2759	0	54.5295	32.48	72.1095	1.93702	0	22.9015	0	92.3705	61.7558
ARSA	852.652	882.36	249.025	1067.81	1114.38	331.711	304.648	332.005	547.266	500.086	1558.73	832.397	1001.46	645.101	729.561	524.686	848.632	2648.52	94.3941	670.082
ARSB	32.8659	3.80438	145.768	62.6532	208.513	0	0	0	11.5788	10.0637	0	27.3261	131.999	48.6651	32.5536	264.373	136.518	0	21.8641	35.3208
ARSD	1624.1	987.452	781.646	70.87	4643.2	1016.31	22.7708	117.682	2792.41	1050.32	1998.75	480.158	1001.28	1590.99	883.759	1681.54	444.807	1318.94	532.028	913.281
ARSDP1	0	0	0	0	0	0	0	0	0	0	0	10.012	0	0	0.97644	0	0	0	25.2256	0
ARSE	149.091	246.183	0	0	7.67629	11.2787	23.4019	0	0	260.244	26.4357	64.2751	159.502	163.804	0	100.642	36.4826	3.20316	124.156	147.66
ARSEP1	32.6847	4.34867	0	0	0	0	0	1.91697	0	1.21688	0	8.42078	1.11812	0	0	2.3288	0	0	0	3.3635
ARSF	6.05234	8.14665	0	15.2467	0	2.98983	0	0	2.02689	11.305	4.02656	1.99762	7.13488	54.1263	0	1.98508	2.20209	10.6755	32.6704	2.0358
ARSFP1	0	0	0	0	0	0	0	0	0	0	0	0	0	0	0	0	0	0	0	0
ARSG	49.6761	188.828	0.918398	2092.9	132.779	161.817	422.981	373.884	316.494	235.928	287.29	141.432	316.187	580.365	302.742	391.113	372.389	97.3451	792.259	203.371
ARSH	0	0	0	0	0	0	0	0	0	20.2963	0	0	51.8669	41.9796	0	0	0	0	13.5011	0
ARSI	1.96892	151.048	0	0	116.787	117.891	200.503	0	877.053	39.9796	5.02165	53.0806	1068.48	295.87	0	0	31.5069	0	336.657	0
ARSJ	374.062	163.393	0	20.0912	175.283	170.889	113.494	152.787	339.332	79.2165	1.61518	9.35366	232.452	99.8145	39.795	324.844	259.821	0	20.7822	83.9988
ARSK	15.0675	133.961	1.55956	0	5.28907	0	107.289	5.85692	14.6025	125.463	151.024	13.0331	123.989	288.684	293.529	280.288	288.498	249.192	342.187	17.6705
ART1	0	0	0	0	168.835	0	0	0	0	0	0	0	0	4.44559	0	0	9.80817	0	0	0
ART2BP	0	0	0	0	0	0	0	0	0	0	0	0	0	0	0	0	0	0	0	0
ART2P	0	0	0	0	0	0	0	0	0	5.06061	0	0	4.0688	0	0	0	0	0.961187	0	0
ART3	18.406	49.1652	0.917156	8.21443	4.9853	7.90559	3.19807	74.9289	14.6832	28.5027	7.75195	8.32518	13.3507	59.8263	9.3529	15.7379	6.88835	21.7587	229.976	17.2334
ART4	0	0	0	0	0	0	0	0	0	0	0	10.3259	72.7865	84.4054	0	0	0	0	0	14.0112
ART5	0	0	0	0	0	0	0	0	0	30.4472	0	0	0	0	0	0	0	0	0	0
ARTN	0	62.2483	0	0	167.517	0	0	0	72.4548	22.967	45.0576	65.7155	45.1542	0	0	193.366	25.3699	0	0	13.3643
ARV1	971.984	644.403	227.019	1.28754	2103.39	284.857	275.432	328.464	133.872	886.137	635.488	230.112	341.598	409.217	261.275	863.319	149.857	724.744	420.534	355.111
ARVCF	571.985	663.464	0	611.633	22.4814	442.515	0	0	735.961	224.098	4.15454	142.68	266.458	264.929	0	0	249.945	0	0	57.185
ARX	5.68613	2652.5	0	2.21872	0	0	7.78102	0	94.3159	2.76072	46.5981	1.70364	20.285	74.9714	0	65.9603	1.99767	28.3399	7.95762	1.74664
AS3MT	0	41.4661	0	0	0	0	58.9643	98.9166	3.11e-07	65.6187	101.003	6.51294	24.1388	369.227	0	649.251	0.0129042	0	290.899	42.8527
ASAH1	7210.31	7507	2599.76	5995.84	20122.8	7600.83	4229.37	4763.4	6413.77	6130.93	27848.2	7141.31	17075.4	7642.24	3039.17	15226	17751.4	17339.7	6392.61	10731.9
ASAH2	0	98.5687	230.934	0	276.531	40.4649	0	0	227.787	20.9662	134.476	4.38115	0	27.4158	0	83.4763	0	6.58351	0.993482	140.757
ASAH2B	10.7149	123.41	294.906	13.6708	486.635	65.5478	9.68525	85.2503	286.775	108.368	174.318	180.908	106.485	206.143	2.05855	11.9572	56.8558	11.6272	196.485	91.9529
ASAP1	1082.76	755.898	1793.77	3200.9	2208.9	1243.39	1986.08	6.81448	2071.02	801.544	2078.33	908.23	3308.79	1925.93	2991.7	2724.34	2389.67	2213.91	969.115	1448.73
ASAP2	1948.17	369.906	481.379	784.459	1195.39	1325.41	415.688	1140.7	986.597	1299.39	128.68	1367.71	1211.83	203.123	224.488	930.572	1094.04	0	511.239	1431.71
ASAP3	35.6477	72.8533	3.56717	122.646	32.6883	60.3934	38.1804	1.8711	68.8118	22.468	108.891	76.7581	89.1975	188.037	66.5564	143.975	110.396	35.8167	529.264	88.1393
ASB1	426.597	382.012	0	1029.7	1781.22	515.359	894.632	382.451	295.564	730.383	718.514	232.665	1337.35	260.836	944.659	449.212	266.202	1148.01	565.835	554.7
ASB10	0	0	0	0	0	0	0	0	0	0	0	0	0	0	0	0	0	0	0	0
ASB11	5.89932	5.1592	0	0	0	0	1.7476	0	0.881288	3.32629	7.42311	2.7763	0.836095	108.915	0	0	0.885631	8.55021	47.6101	10.8981
ASB12	0	0	0	0	0	0	0	0	0	60.6451	0	0	0	0	0	0	0	0	0	0
ASB13	490.783	323.351	0	868.401	266.568	436.272	226.649	0	0	458.63	548.149	154.621	404.632	184	151.111	176.488	237.335	1080.61	35.0821	468.741
ASB14	0	27.9802	0	0	0	12.2708	0	0	0	16.421	0	42.2253	18.0105	0.822131	0	52.3492	30.4793	16.2867	16.3487	32.7806
ASB15	0	0	0	0.812699	0	0	0	2.48442	0	7.79057	0	0	0	0	0	0	0	19.0413	86.7279	0
ASB16	29.8444	148.504	7.6863	25.4301	97.7822	74.9068	118.198	0	2.38283	21.8161	69.2853	78.9365	66.5087	42.6746	179.482	32.7313	91.9272	3.43009	104.749	31.0564
ASB17	0	0	0	0	0	0	0	0	0	0	0	0	0	12.7585	0	0	0	0	0	0
ASB18	36.5917	6.56886	4.55502	43.5143	20.0989	2.87073	7.70607	0	2.9854	4.17913	5.13606	20.0374	5.2411	179.879	27.0902	10.7381	29.8615	23.3724	213.598	22.9818
ASB2	0	79.4413	0	0	646.353	0	0	0	649.915	145.347	458.826	113.491	217.099	453.778	116.96	222.086	241.283	3.38042	0	233.37
ASB3	672.016	524.729	24.5291	390.49	417.053	237.597	259.419	92.0961	285.817	537.922	506.903	582.92	804.262	2253.21	744.704	815.592	648.723	1149.92	2335.82	1006.85
ASB4	22.0389	74.3647	0	4.7871	6.53147	7.12916	5.89379	4.78011	30.6229	9.64118	7.65156	20.8723	14.7057	510.611	24.3264	22.6204	41.5397	8.44793	220.254	40.6594
ASB5	0	0	0	0	0	0	0	0	0	0	0	0	0	6.6713	0	0	0	0	12.5144	0
ASB6	980.886	343.177	66.9699	1833.94	1095.46	375.993	566.462	57.279	943.54	928.817	663.638	822.344	974.271	285.856	1410.66	558.977	1008.51	355.123	735.513	737.525
ASB7	685.705	197.304	0	926.206	1055.87	178.335	0	0	39.3886	330.192	582.499	436.883	545.622	445.655	230.329	343.559	638.073	235.714	815.294	195.571
ASB8	125.236	440.306	5.7049	419.179	702.634	825.392	237.246	632.573	239.617	1159.16	1394.31	787.927	480.268	355.417	1087.05	343.981	1129.19	882.73	766.169	756.582
ASB9	212.826	0	1.49671	5.26265	2.72058	1.30887	0	0	0	53.5963	61.0112	31.8288	50.0427	89.3149	0	0	46.31	5.73339	6.91187	0.661092
ASB9P1	0	0	0	0	0	0	0	0	0	0	0	0	0	26.2516	0	0	0	0	0	0
ASCC1	377.909	450.9	7.04828	2149.25	1009.93	309.899	247.668	17.2926	278.494	493.936	1468.73	494.671	1083.47	796.346	1210.67	944.618	1005.25	1346.86	597.251	505.097
ASCC2	2255.81	1141.31	882.588	2975.13	7455.17	1004.47	328.986	1.02091	1791.66	1494.13	3059.84	1574.61	2776.17	1384.64	3391.56	2407.36	2609.69	1402.58	103.604	1598.05
ASCC3	2022.74	797.343	0	698.154	2042.42	775.189	364.362	233.47	935.099	857.341	1174.28	1444.64	2054.28	205.775	2046.88	1560.93	1765.04	788.654	806.062	1006.47
ASCL1	0	53.0292	0	0	0	0	0	0	0	0	0	0	182.995	0.97577	72.2408	0	0.997778	0	0.964484	21.3647
ASCL2	27.1021	7.10608	98.4603	500.391	450.609	19.0705	0	0	0	51.699	249.706	59.6179	192.007	58.514	428.688	32.7815	225.269	458.451	28.8993	246.516
ASCL3	0	0	0	0	0	0	0	0	0	0	0	0	0	0	0	0	0	0	5.80057	0
ASCL4	0	0	0	0	0	0	0	0	0	0	0	0	0	0	0	0	0	6.69515	0	0
ASCL5	0	0	0	0	0	0	0	0	0	0	0	0	3.57191	0	0	0	0	0	6.76965	0.803207
ASF1A	185.295	829.963	433.029	0	1198.78	241.183	205.211	967.909	1335.58	397.519	1590.88	604.884	1047.02	428.886	1026.53	1598.53	668.878	602.823	345.04	578.556
ASF1B	0	78.2768	931.532	565.03	1364.23	126.24	499.178	0	386.911	194.086	769.405	148.157	474.187	238.574	859.971	407.654	284.656	497.924	81.8221	399.606
ASGR1	8.99756	42.0164	191.352	7.7739	204.62	126.181	120.579	1.41907	8.11255	133.098	236.892	296.242	137.167	167.295	12.8597	209.033	557.743	2163.38	71.2246	405.704
ASGR2	165.751	0	893.888	0	117.69	315.642	379.881	0	197.43	270.006	152.675	72.9093	439.027	47.624	558.27	283.741	411.84	514.058	274.173	556.44
ASH1L	1724	1741.94	2437.54	2610.36	7045.2	1602.92	775.963	121.965	3648.99	1963.11	1683.92	1683.55	2172.02	1671.59	3011.96	3127.96	2269.49	1344.02	2199.08	1864.01
ASH2L	1506.28	262.055	2150.21	531.257	3179.42	1389.88	1212.25	914.714	1758.93	662.343	2318.84	969.328	889.031	571.282	1067.52	1239.52	949.983	844.502	567.44	675.368
ASH2LP1	0	0	0	0	0	0	0	0	0	0	0	0	0	0	0	0	0	0	0	0
ASH2LP2	0	0	0	0	0	0	0	0	0	0	0	0	0	0	0	0	0	0	0	0
ASH2LP3	0	0	0	0	0	0	0	0	0	0	0	0	0	114.949	0	0	0	0	0	0
ASIC1	0	38.3384	0	0	0	0	185.022	0	0.942628	12.3486	0	35.1848	12.4888	0	0	2.78673	0	0.731201	7.57851	2.5048
ASIC2	0	89.4598	0	0	0	0	32.1873	0	0	0	0	0	0	32.0758	0	0	0	0	26.065	0
ASIC3	0	18.6842	0	0	0	2.30553	0	0	0	0	0	10.6663	10.6489	0	0	125.566	0	0	2.63503	37.4513
ASIC4	0	41.4578	0	0	12.0929	4.03805	0.982391	20.529	4.20353	12.958	15.8471	9.54271	36.7201	24.9453	6.55601	3.89896	39.0522	0.955793	72.7652	16.2841
ASIC5	0	0	0	0	0	0	0	0	386.238	0	0	0	0	36.0965	0	0	0	0	0	0
ASIP	1.8863	9.89682	0	0	0	0	0	0	0	3.07337	20.5035	7.86836	4.1291	0	45.3925	0	18.1606	25.9551	0	15.1083
ASL	3817.11	1066.16	2962.21	3257.31	4182.44	1773.55	777.77	3532.68	1435.32	2950.43	1285.37	2756.6	2077.2	509.667	1364.45	4875.98	1156.4	1091.24	726.53	1414.12
ASLP1	1.96192	39.1357	0	4.6746	0	3.95222	6.02459	0	1.01213	20.1543	32.23	18.4288	12.1757	0	15.3847	0	17.8593	0	0	24.8294
ASMT	0	0.86466	0	3.44605	0	3.51184	0	0	0	0	0	0.812998	0.829828	48.356	0	3.70976	1.64935	3.33195	51.1089	25.6093
ASMTL	1604.81	481.747	1643	3466.97	2017.21	621.373	1339.39	165.175	3221.89	948.773	2237.96	517.019	1610.73	618.124	2048.72	1446.25	1504.91	2125.62	396.942	981.841
ASNA1	1707.69	994.185	2915.69	2593.56	7234.92	873.934	725.669	382.26	1796.02	1853.05	2323.19	733.526	1938.23	1117.95	2423.16	1893.83	1517.05	3121.63	765.555	1260.38
ASNS	674.02	1042.45	0	1303.84	504.434	692.806	437.997	0.971771	56.7373	779.574	753.667	632.617	686.77	310.751	648.276	524.164	1267.4	472.681	261.601	362.373
ASNSD1	447.864	504.509	398.934	1769.7	836.198	581.645	846.654	207.662	1202.15	1234.46	1125.45	540.227	1309.37	251.89	1360.98	1882.57	1195.87	297.229	1213.02	1044.33
ASNSP3	0	0	0	0	0	0	0	0	0	0	0	0	1.01537	0	0	0	0	0	0	0
ASNSP4	0	0	0	0	0.95577	0	0	0	0	0	0	0	0	0	0	0	0	0	0	0
ASNSP6	0	0	0	0	0	0	0	0	0	0	0	0	0	0	0	0	0	0	0	0
ASPA	54.8827	185.694	13.8973	234.647	86.1949	31.3886	409.052	102.806	288.776	116.759	201.268	61.1943	663.785	882.306	114.542	86.7583	95.0391	30.7423	622.004	164.581
ASPDH	0	86.346	0	0	0	0	0	0	0	3.47499	11.2938	0	6.18598	0	0	0	0	0.432487	0	0.992237
ASPG	15.7731	15.2215	0	3.09642	12124.9	0	0	0	0	0	0	0.924575	3.74279	7.2455	0.787991	0	0	0	0.914324	0
ASPH	13552.1	1804.11	2767.95	1646	16681.6	4683.28	980.013	5093.97	6722.63	6649.64	3143.71	5686.07	6188.34	2469.82	1125.69	5875.53	2562.43	2576.32	2022.09	3460.75
ASPHD1	1676.78	734.517	349.594	0	0.657019	45.4538	0	43.9112	422.892	622.289	54.234	571.879	187.423	83.268	3.45711	345.795	188.951	18.4775	28.6455	178.58
ASPHD2	769.594	113.429	530.449	0	228.426	130.917	91.5639	0	491.037	2023.95	179.711	653.742	197.998	115.956	206.113	1030.46	484.893	1419.43	108.892	152.661
ASPM	603.159	303.302	0	0	928.299	283.427	0	0	422.017	111.361	253.582	133.984	224.102	0	862.706	400.804	231.573	14.0615	196.559	169.97
ASPN	188.547	1707.7	0	0	533.829	2931.83	3141.16	0	6024.14	1276.95	2660.55	14.2777	7116.64	955.221	335.944	2665.34	2414.46	0	916.85	2333.57
ASPRV1	0	0	0	0	0	0	0	0	0	55.7796	2.05124	0	0	14.8126	0	119.146	87.7433	1.90955	1.0188	13.2083
ASPSCR1	1335.06	737.819	1715.25	28.5472	1803.43	213.564	351.767	180.294	1166.56	1074.59	1249.46	736.139	1006.77	275.741	701.864	529.975	532.191	1422.17	370.805	979.124
ASRGL1	1030.45	478.702	400.644	11.2838	14.9458	262.662	379.281	0	1278.78	1351.62	626.133	743.392	963.475	610.842	356.78	667.543	689.229	772.088	526.334	514.182
ASS1	2331.89	288.291	2934.51	1318.15	6150.37	2739.87	137.767	2302.75	1870.03	4726.78	498.997	682.811	3063.19	213.693	0	1877.93	528.267	227.502	570.073	620.395
ASS1P1	1.25299	0	0.000344404	0	1.05804	0	0	0	0	3.04374	0	0.988048	20.325	0	0	0	85.6673	0	0	36.4156
ASS1P10	0	0	0	0	2.82897	0	0	0	0	0	0	0.000479957	3.06761	19.5916	0	1.9989	47.1915	0	0	0
ASS1P11	0	0	1.43905	4.85098	1.86757	0	0	0	0	5.92817	0	0	5.10423	0	0	0	0	0	0	0
ASS1P12	0.999056	0	0	0	0	0.997589	0	0	0	0	1.0137	0	15.2567	0	0	0	8.96371	0	117.378	0
ASS1P2	0	0	0	0	0	0	0	0	0	0	0	0	0	0	0	0	5.98741	0	11.5678	5.05761
ASS1P4	0	0	0	0	0	0	0	0	0	0	0	0	0	0	0	0	0	0	0	0
ASS1P5	0	0	1.42978	0	2.81593	0	0	0	0	1.18815	0	63.7749	0	0	0	0	0	0	0	0
ASS1P6	0	0	0	0	0	0	0	0	0	0	0	0	0	0	0	0	0	0	0	0
ASS1P7	1.01278	0	0	0	0	0	0	0	0	0	0	0	0	0	0	0	0	0	0	0
ASS1P8	0.999183	0	0	0.956973	0	0	0	0	0	0	0	0	0	0	0	0	1.01018	0	0	0
ASS1P9	0	0	0.96159	0	3.24115	0	0	0	0	0	0	0.990458	0	0	0	8.99319	0	1.94135	0	0
ASTE1	284.106	168.53	782.581	300.745	287.495	139.846	37.7163	0	2.2129	405.083	279.882	100.848	384.087	15.2796	1232.32	15.3641	234.707	0	117.706	218.308
ASTL	0.906926	0	0	201.873	201.76	22.8494	137.333	0	317.703	174.722	408.411	141.846	476.512	88.5118	719.854	244.579	305.538	370.572	13.0984	133.862
ASTN1	0	22.8239	0	1.65734	0	0	0	0	0	0	0	0	34.216	281.81	0	0	0	0	45.9501	0
ASTN2	715.598	1254.32	120.573	1600.64	968.311	170.723	153.604	1410.31	826.34	626.63	740.196	1037.81	1083.64	3023.91	290.623	671.152	926.972	236.926	3197.12	1162.33
ASXL1	490.823	824.135	430.515	40.6315	86.9999	227.083	223.204	152.6	1261.44	262.967	409.512	1037.35	692.449	456.886	732.011	620.798	621.066	176.733	177.545	510.835
ASXL2	1648.81	603.133	1034.01	1650.19	29.6121	493.867	121.132	0	383.931	1016.99	130.009	1027.63	598.266	369.771	335.611	453.432	574.125	480.081	118.409	530.117
ASXL3	0	0	0	0	0	0	0	0	0	0	0	0	0	0	0	0	0	0	0	0
ASZ1	11.4302	4.43084	0	43.301	4.59663	6.88047	2.58537	0	1.00682	9.15903	0	5.37974	6.12771	60.3823	9.65847	0	12.5413	14.1597	39.452	7.34661
ATAD1	2459.42	732.181	1739.45	1825.52	3688.88	1599.68	1098.11	4.9548	1770.41	1845.08	2100.97	962.021	2253.5	1247.98	761.222	1113.37	591.292	629.461	1297.94	1032.57
ATAD2	654.232	599.939	297.788	396.19	396.093	151.162	417.159	0	615.831	171.121	945.147	183.847	788.752	1060.86	788.8	183.755	506.49	39.545	1113.31	224.369
ATAD2B	958.716	437.463	0	1513.23	1059.09	867.596	359.741	1822.24	1468.01	701.483	630.374	745.472	776.235	383.418	2482.62	249.669	1464.25	267.778	1175.02	761.262
ATAD3A	791.317	351.164	401.896	1709.04	663.65	575.344	622.974	0	2202.32	424.954	409.563	317.148	1494.54	510.2	668.555	514.603	732.723	233.22	324.357	506.577
ATAD3B	897.432	855.334	477.659	2695.92	1427.03	1151.41	892.157	11.5233	2125.32	563.478	817.101	614.109	2033.39	615.877	1842.23	1651.97	992.011	873.929	367.602	894.371
ATAD3C	272.547	423.517	35.7607	7.44837	464.074	7.75968	157.496	40.148	350.385	9.06085	85.5722	10.539	113.143	62.8035	23.1824	72.0987	62.8974	2.19324	116.034	20.2545
ATAD5	45.5434	178.358	363.185	21.0182	13.8037	130.124	3.20229	7.02608	1272.04	126.508	334.459	24.4763	155.363	150.487	432.852	14.1828	441.344	425.84	198.143	298.26
ATAT1	38.3933	299.075	0	845.416	132.855	29.3148	325.251	0	374.299	235.941	222.705	93.5744	138.465	0	193.195	24.9603	333.226	0	62.6701	104.823
ATCAY	58.8674	448.846	0	89.9057	12.029	10.8006	11.1272	6.65478	18.6526	16.9677	10.4565	22.5479	11.051	144.49	12.9624	17.4149	11.7483	21.9703	391.987	6.6586
ATE1	457.497	460.223	122.604	0	865.985	561.664	102.125	1570.15	191.977	834.562	926.962	409.66	645.531	1619.56	195.836	689.792	603.626	1041.28	3435.58	461.3
ATE1-AS1	0.956098	2.94594	0	0	40.9461	0	0	0	25.7327	2.91904	0	23.0013	12.64	36.8072	5.19874	3.83372	0.974664	1.88299	17.5657	41.9749
ATF1	0	220.822	484.186	2252.85	1.82779	86.3104	822.656	1088.76	1232.65	352.015	884.66	446.762	1103.82	409.197	757.673	795.935	523.587	938.208	75.5534	504.571
ATF1P1	10.9272	0	0	0	0	0	0	0	0	0	0	0	2.0317	47.8178	0	0	0	0	46.13	0
ATF2	453.764	869.647	0	1109.7	1346.41	331.251	422.676	3.54963	1449.05	1128.54	2152.28	782.27	2341.39	811.554	1429.47	916.971	1991.06	427.961	905.114	1203.38
ATF3	14930.3	11291.8	9575.14	7998.43	5741.65	5788.05	3065.97	7384.45	12924.2	13221.5	13624.4	8884.01	18747.9	6868.25	3473.61	18261.6	7542.73	5735.14	7274.89	5021.04
ATF4	9907.24	7036.78	5820.18	14813.2	11508.5	6101.4	5574.02	3696.61	18465.8	12215.2	10779.4	5044.77	14500.8	3946.75	8360.15	7941.54	8420.55	9687.69	2194.52	4808.95
ATF4P1	0	0	0.487712	1.42613	0.500324	0	0.49904	0	3.02446	0	0.502864	0	1.01309	0	0	0	0	0	0	0.502563
ATF4P2	0	0	0.487712	1.42613	0.500324	0	0.49904	0	3.02446	0	0.502864	0	1.01309	0	0	0	0	0	0	0.502563
ATF4P3	4.41376	6.48365	7.60516	8.07277	8.98972	3.18173	1.73612	1.0239	10.7198	4.7369	11.2362	6.28777	6.45013	2.04585	5.17099	3.16902	4.23395	8.70383	0	3.25958
ATF4P4	30.1166	7.48237	22.0807	14.703	10.6917	14.3971	3.92657	21.6215	32.8572	21.306	13.8592	8.23187	18.5884	5.17962	12.6788	15.2844	17.2038	28.6227	66.8213	7.27069
ATF5	338.219	292.363	49.0659	1374.24	601.047	112.457	241.293	106.558	953.344	281.334	457.068	359.088	511.737	376.411	764.096	180.08	753.9	1023.43	65.7334	553.583
ATF6	1588.56	1662.35	4159.38	103.645	5845.13	2714.44	695.481	963.56	2495.09	1932.16	4697.75	1940.13	4655.36	1632.25	2423.84	2343.65	1918.54	2065.32	1203.56	1807.8
ATF6B	130.938	292.804	51.1389	16.2198	688.029	410.686	718.195	20.9377	360.669	484.574	511.488	481.336	347.766	154.606	705.214	974.386	519.456	820.668	444.287	507.162
ATF7	990.856	493.943	335.891	0	306.336	240.86	608.535	45.5192	281.516	797.464	703.277	702.282	871.116	139.793	709.981	934.022	810.695	71.2192	494.342	478.809
ATF7IP	1936.16	1152.03	1038.95	2491.71	2572.84	1544.2	2624.6	159.393	638.04	1595.41	6271	2562.09	2224.26	1016.66	4884.54	1549.06	4332.17	1662.88	2375.73	1511.32
ATF7IP2	1288.47	128.811	0	4.28901	662.355	334.549	84.2482	158.076	810.201	694.359	2858.23	1027.93	1455.12	536.602	1032.97	1290.05	912.181	728.768	364.574	931.342
ATG10	383.859	556.24	3.01329	51.4897	720.115	112.236	16.293	1181.22	509.09	289.742	270.449	147.028	226.262	372.981	352.687	49.1011	119.011	21.1868	490.847	215.281
ATG101	2864.79	983.26	1466.44	4576.79	2250.22	971.545	1067.92	835.171	1673.7	2598.07	1735.61	778.664	2064.59	847.824	1232.26	2475.9	1519.48	1392.33	719.513	993.812
ATG12	2125.29	1251.67	459.451	3760.61	4084.1	1740.44	1285.95	1076.05	1875.01	2071.83	2585.8	986.363	1975.71	787.064	2137.74	1668.86	1693.37	2373.26	199.557	835.861
ATG12P2	95.8256	0	0	0	0	0	0	0	0	0	0	21.7491	0	0	0	0	0	0	0	0
ATG13	1324.55	1204.2	815.022	1616.23	2086.04	757.059	1346.8	1151.06	1300	1732.07	2046.1	1061.48	2312.14	1397.39	2469.77	754.753	2439.11	1825	1507.3	941.42
ATG14	1407.31	352.312	2.49423	307.25	106.458	143.797	1043.38	571.892	265.379	457.847	268.149	510.181	397.454	351.036	241.548	93.6547	349.515	133.073	780.43	251.866
ATG16L1	1161.11	65.2675	402.002	6594.59	398.518	690.648	296.871	0.804099	2086.49	827.263	665.936	1237.64	1191.79	228.577	158.353	623.473	919.448	340.768	345.252	652.322
ATG16L2	744.246	823.912	7.1446	1204.03	671.778	931.61	2305.28	10.1406	2513.19	789.981	3253.37	1312.79	2501.46	1641.09	2342.74	580.41	3255.07	2451.22	610.674	1611.22
ATG2A	761.666	120.075	805.212	2617.13	826.346	180.548	379.505	1502.03	237.399	393.088	420.854	509.106	803.512	203.666	546.332	1171.5	974.367	720.57	160.919	334.371
ATG2B	5.53557	234.365	3.5224	1678.84	250.237	103.351	1365.2	67.4065	317.873	371.671	1582.06	242.034	370.405	384.29	104.812	404.315	530.846	144.848	622.185	645.498
ATG3	3063.81	802.979	971.399	4136.87	3266.84	904.313	1986.57	1183.26	3867.6	2248.21	5680.81	2135.49	4118.86	1658.28	2590.22	2683.01	3997.08	3674.18	266.512	3128.92
ATG3P1	0	0	0	0	0	0	0	0	0	0	0	0	0	0	0	0	0	0	17.4501	0
ATG4A	748.859	186.514	0	0	660.535	358.957	189.707	0	473.604	713.142	729.74	326.813	673.382	139.001	283.899	865.365	533.086	226.095	42.3689	653.573
ATG4AP1	0	0	0	0	0.939634	0	0	0	1.01296	0	0	0	0	30.213	0	0	0	0	0	0
ATG4B	1767.64	1940.27	973.914	3647.09	2556.89	1327.88	809.051	388.855	3869.95	1620.84	4731.68	2299.55	3372.13	1958.55	3533.71	1492.8	2809.56	2755.32	536.697	1160.59
ATG4C	687.661	366.814	0	1302.24	128.283	254.938	697.497	136.892	306.572	293.986	1037.33	314.089	421.085	535.315	247.29	349.408	605.547	0	291.765	464.065
ATG4D	1119.11	72.53	55.1343	1287.67	1267.16	584.475	677.434	738.618	462.573	758.946	554.416	428.523	608.243	520.262	846.049	953.84	411.524	0	271.227	386.514
ATG5	1795.13	415.821	0	0	1962.75	1451.02	276.872	0	515.78	815.424	1185.77	637.494	1207.27	376.213	826.174	893.315	903.532	576.747	572.845	568.353
ATG7	495.135	626.859	339.348	1403.42	382.971	606.064	177.004	880.778	719.709	1268.39	1166.19	935.555	1100.12	1035.45	937.875	2819.58	914.526	1442.12	968.945	1384.17
ATG9A	427.007	775.755	524.534	2994.74	1514.97	2274.33	1211.38	0	1076.77	1296.27	1672.73	1359.5	2365.33	359.404	2983.88	2395.25	1349.6	202.081	328.094	629.532
ATG9B	3.90824	125.588	0	409.963	15.9552	145.835	0	2.15221	0.983423	248.517	66.5219	84.6395	42.4884	73.038	7.64604	237.029	99.5564	1.2164	106.503	34.0723
ATIC	2326.05	911.318	987.661	0	4116.77	882.918	632.742	0	1470.78	1118.19	1680.47	1550.16	1339.26	597.139	1625.5	1454.46	992.25	2048.79	1555.51	1749.88
ATL1	22.117	243.721	4.71453	35.2834	80.0325	116.93	10.7818	5.36739	115.498	190.176	145.425	35.4617	110.577	30.5404	65.9167	430.875	173.493	9.46638	429.467	272.509
ATL2	1136.97	457.443	7.57921	4168.66	2236.79	1218.19	638.053	672.453	2973.87	987.82	1606.44	461.766	1274.56	1087.46	1152.16	17.3448	677.673	302.003	403.485	372.734
ATL3	594.535	821.928	496.638	253.19	2038.6	1750.51	952.131	3.09816	2599.02	1806.07	1316.66	1395.6	1958.51	768.748	1295.19	2583.82	1986.02	1662.32	546.349	1281.44
ATM	477.116	603.245	856.957	288.387	951.016	662.762	1310.79	328.906	808.344	1156.12	2726.12	1015.75	1229.14	1116.01	1332.81	1735.32	2736.89	554.861	1396.29	942.792
ATMIN	197.513	503.191	917.462	2088.65	1345.78	1135.83	1076.15	8.57061	1066.47	1214.53	711.424	758.99	1251.75	1463.52	1702.32	1371.81	915.604	1030.86	77.091	570.336
ATN1	236.503	854.201	122.29	747.147	119.412	189.663	409.372	313.775	542.534	416.117	310.908	531.654	752.291	322.17	105.76	147.013	665.493	1060.73	22.3528	475.461
ATOH1	0	0	0	0	0	0	0	0	0	33.4668	0	0	0	1.9505	0	0	2.99126	0	0	0
ATOH7	0	0	0	0	0	0	0	0	0	30.3986	0	0	0	0	0	0	0	0	0	0
ATOH8	0	4.47123	0	0	0	57.1785	0	0	319.294	78.1289	233.051	0	87.9911	0	451.415	302.897	192.795	0	6.97918	87.5185
ATOX1	1125.04	965.28	1478.06	993.191	11117.2	843.163	799.027	837.879	919.475	1037.3	1598.75	1057.01	1245.28	566.797	2621.43	1601.47	1145.46	6376.95	292.289	1243
ATP10A	0	219.549	0	2060.95	8.59294	561.23	369.145	8.97735	152.095	119.504	596.089	176.633	1035.68	361.977	730.913	180.042	754.073	786.747	101.114	359.821
ATP10B	409.202	86.9353	2.5964	172.811	635.389	254.661	12.0047	510.716	570.599	1671.51	83.2059	1098.31	1129.09	1421.72	20.0626	1997.15	47.4282	285.038	1427.91	202.111
ATP10D	0.548454	382.997	643.317	522.745	1151.38	584.305	342.938	0	233.011	384.345	400.798	658.85	333.336	432.722	353.093	107.003	352.554	102.89	271.848	469.274
ATP11A	1593.91	588.413	853.593	1604.43	409.829	1273.53	520.278	672.245	1186.32	992.932	663.694	799.297	1040.6	1376.25	538.416	1715.27	805.231	1119.16	1017.03	1097.97
ATP11B	2704.77	235.978	0	4753.8	1937.8	2112.7	1908.58	53.4388	678.822	2031.45	1001.86	1681.75	2205.89	468.491	2540.88	4085.21	3175.16	659.785	471.891	1013.5
ATP11C	469.671	193.559	0	0	733.451	177.015	9.38991	0	320.269	103.989	680.671	281.578	402.174	234.413	536.181	231.933	296.134	28.1274	506.354	499.737
ATP12A	0	0	0	0	0	0	0	0	0	0	0	0	31.669	40.5207	0	0	0	0	55.3469	0
ATP13A1	999.188	966.489	0	4839.45	1357.74	1326.58	1347.94	3153.99	2537.86	2354.66	3485.37	1554.46	2948.55	1226.88	3176.89	2111.96	3545.22	2116.32	590.294	2160.43
ATP13A2	2108.61	449.727	3253.3	1117.78	148.753	3418.61	746.903	32.2239	1828.39	767.644	537.48	204.362	1304.75	1334.25	2815.34	687.881	935.05	845.979	1190.92	1313.79
ATP13A3	291.138	846.429	1358.35	272.43	513.572	1812.98	825.191	3.75459	2666.76	1294.05	1290.54	799.992	4401.44	611.146	2186.24	1482.08	2495.91	237.122	1263.9	1078.08
ATP13A4	0	0.321158	0	0	0	18.6551	91.0405	0	3.94972	185.317	30.3652	152.068	152.931	133.741	0	10.394	0	8.5499	125.802	37.7117
ATP13A5	0	8.35368	0	0	0	0	0	0	0	2.42021	2.42349	0	0	7.78974	0	1.98895	4.76813	5.29937	20.705	1.78697
ATP1A1	4722.27	3382.69	3059.28	7643.3	4657.59	3102.9	1926.62	817.191	5348.44	5219.79	5208.77	2803.6	6850.22	2453.04	2089.4	3437.65	2922.14	4405.05	1777.04	3237.61
ATP1A2	0.954547	8.32288	0	9.74243	378.673	0	0	1.76652	0	0	25.1074	10.4388	0.962653	305.595	1.79495	0.938077	0.947464	1.91073	146.194	0
ATP1A3	27.8278	803.889	0	16.9224	2.16214	16.9482	85.0838	0	4.42022	20.5818	1.24562	7.28661	98.715	38.1795	22.2948	0	33.0159	2.46332	68.9645	2.17794
ATP1A4	5.87386	6.15097	0	0.693191	2.69002	0.699498	0.692246	0.665088	2.4959	6.92638	204.798	10.914	28.0888	342.504	4.74358	12.6827	65.2304	39.4043	249.257	2.51347
ATP1B1	5460.12	4011.23	2662.29	2372.53	6637.32	1319.18	787.654	1382.57	3194.98	9458.28	1660.94	2283.4	4723.36	1638.44	76.2253	3648.4	1527.64	2061.82	1540.27	1331.11
ATP1B1P1	0	0	0	0	0	0	0	0	0	4.0377	0	0	0	0	0	0	0	0	0	0
ATP1B2	10.3714	75.222	0.944212	0.929787	10.0054	11.279	4.80411	0	24.6688	53.2768	2.87998	27.6725	1.89291	130.683	2.82245	3.70402	12.3191	2.89205	196.484	3.83723
ATP1B3	2930.41	3244.85	4464.08	39903.4	18163.5	9318.32	6264.26	965.147	30533.2	8293.04	36289.7	5508.99	25930.7	8015.37	11549.1	11804.5	11566.8	15004.4	3333.74	7576.39
ATP1B3P1	0.992965	0	0	0.952911	1.82283	2.00701	0	0	7.09716	0	6.06321	0	9.16618	3.92608	0	0	13.967	0.939074	0	0
ATP1B4	2.06017	8.82298	0	0	9.852	3.03235	0.988458	0	2.05932	4.52427	0	3.10563	1.07989	61.6655	5.60633	6.52025	5.19068	5.3621	48.7666	10.4489
ATP23	169.33	3.27206	0	1.68425	14.6186	93.5601	284.104	6.72034	119.448	110.564	281.431	76.6155	130.733	83.2929	362.235	143.076	170.986	113.67	108.826	153.828
ATP2A1	35.7514	20.0351	0	0	95.9245	0	0	0	280.476	0	91.7735	20.8257	40.9917	40.9509	0	0	2.35529	107.643	89.0818	12.7752
ATP2A2	782.124	1286.91	287.936	3204.57	547.421	554.962	759.043	164.737	1777.27	1721.26	1707.32	1265.7	3277.35	1341.32	561.015	1774.78	1736.99	501.515	865.374	1163.09
ATP2A3	654.933	2557.15	467.619	9382.55	242.413	1172.63	1048.76	13.138	860.095	2113.93	3457.31	2328.59	1962.54	565.822	3310.6	2591.37	2884.04	218.989	297.657	1098.22
ATP2B1	3179.17	3575.79	2361.32	6126.23	3072.4	4949.35	4879.71	156.985	8671.41	8188.81	7261.46	3341.53	9116.18	3363.36	8895.45	5532.62	6231.61	8674.66	2121.25	2389.87
ATP2B2	0	17.6443	0	0	0	0	0	0	0	0	0	0	0	16.2713	0	0	0	6.7283	3.21389	0
ATP2B3	0	0	0	0	0	0	0	0	159.053	0	0	0	25.9412	0	0	0	0	0	83.838	0
ATP2B4	1516.15	983.537	0	4924.94	609.064	843.086	243.653	32.1461	1136.27	1326.77	915.076	1705.11	2380.13	647.556	1585.03	453.555	1477.74	2161.46	564.568	2005.61
ATP2C1	2252.37	1266.1	2428.78	2298.44	1303.16	919.483	1150.98	1.62138	2506.96	2119.19	4285.78	1277.63	2572.91	1427.28	689.224	3772.26	3840.6	1421.28	1353.56	3085.39
ATP2C2	418.123	296.359	68.3394	0	10661.8	792.292	0	0.638543	440.48	1424.27	766.626	1458.46	167.895	566.182	0	202.31	327.327	11.6448	617.532	442.523
ATP4A	0	0	0	0	0	0	0	0	0	0	0	4.27516	0	0	0	0	0	0	0	0
ATP4B	0	0	0	0	0	0	0	0	0	0	0	0	0	0	0	0	0	0	0	0
ATP5F1A	8639.76	4431.07	7710.54	14631.7	22490.8	8808.97	7040.41	107.675	5053.69	6562.02	11570.5	3987.98	9380.65	5252.62	12319.6	8640.2	8233.74	11830.1	5512.57	7319.52
ATP5F1AP1	0	0	0	0	0	0	0	0	0	0	0	0	0	0	0	0	0	0	0	0
ATP5F1AP10	7.0219	16.1252	0	26.6403	0	0	0	0	9.07905	23.3277	27.1938	1.9841	13.2168	139.424	0	41.7329	13.9515	8.51113	137.661	10.1362
ATP5F1AP2	0.658003	1.98734	0	1.61487	2.65258	5.26497	2.93244	0	1.3852	1.62061	1.61478	1.47969	1.6255	0.659516	4.38234	0	1.34762	7.11519	0	4.43933
ATP5F1AP3	2.00295	0	0	5.27625	7.37873	0	0	0	0	0	3.01895	0	4.06269	0	0	3.98496	0	0	0.963347	1.0123
ATP5F1AP4	0	0	0	0	0	0	0	0	0	0	0	0	0	0	0	0	0	0	0	0
ATP5F1AP7	0	1.09018	2.80682	0	0.917265	0.999636	0	0	0	0	0	0	0	0	0.971105	0	0	0	0	0
ATP5F1AP8	0	2.44e-06	1.82e-06	0	5.9e-08	1.15e-06	0	0	0	0	0	0	0	0	5.62e-06	0	0	0	0	0
ATP5F1B	21771	11703.1	5833.1	14498.4	22083.1	10130.7	10120.1	3565.09	15727.5	19748.7	27087	9559.56	26329.9	8347.01	22188.2	18251.3	18724.4	17567.5	6650.05	17812.1
ATP5F1BP1	0	0	0	0.952746	0	0	0	0	0	3.037	35.208	0	1.01482	76.9858	0.971056	0.992915	0	0	0	0
ATP5F1C	6123.52	3932.8	3529.69	4571.09	15655.4	3040.02	3271.87	3726.11	5926.95	5421.68	7679.95	2369.19	7891.19	1761.98	3943.69	6153.51	5034.86	6434.1	2230.53	4929.21
ATP5F1CP1	2.01213	0	2.84193	0	9.30618	1.01532	0	3.80716	1.02265	3.05895	1.0231	0	1.02689	3.96078	2.96729	0	0	3.8574	3.87932	7.09461
ATP5F1D	6096.85	3004.28	2087.17	4149.19	7298.95	1328.85	1208.02	1237.16	2696.11	3419.38	3321.15	2268.74	3298.61	1204.28	3092.36	2548.12	2264.8	5245	858.135	2909.05
ATP5F1E	5421.53	2715.46	5109.7	5543.8	23749.5	4729.17	2506.05	2692.61	5722.25	6175.14	7209.35	3482.91	7449.33	2377.15	7598.62	4228.55	5065.08	16508.2	1272.26	4870
ATP5F1EP1	0	0	0	0	0	0	0	0	0	0	0	0	0	0	0	0	0	0	0	0
ATP5IF1	6366.15	1675.34	2017.22	1799.13	8347.28	1288.17	1275.14	988.121	2314.65	2750.56	3119.52	1282.48	2374.48	727.46	1386.28	1604.14	2279.19	2736.3	441.174	2604.6
ATP5MC1	2227.62	2035.38	1494.61	2786.05	10528.5	1278.34	836.123	2140.8	1045.52	1073.03	1725.89	590.052	1600.07	616.692	1958.39	1017.49	1258.61	2707.45	449.236	1996.03
ATP5MC1P1	0	0	0	0	0	0	0	0	0	0	0	0	0	0	0	0	0	0	0	0
ATP5MC1P3	0	0	0	0	0	0	0	0	0	8.16699	0	0	0	0	0	0	0	0	0	0
ATP5MC1P4	5.84271	0	0.907583	0	30.7989	16.373	0	0	1.02628	7.09593	0	12.5207	0	1.02816	0	0	0	0	0	0
ATP5MC1P5	0	0	0	0	1.6981	17.9111	1.04047	279.019	0	359.447	2.03104	152.555	31.5865	27.578	0	0	42.8406	0	0	59.9139
ATP5MC1P6	0	0	0	0	1.87927	0	0	0	18.5542	8.12842	0	12.5231	0	17.863	0	147.551	0	0	45.3954	2.96795
ATP5MC1P7	0.987178	0	0.904499	0	0	0	0	0.963166	0	0	0	6.84525	1.08279	0	0	0	0	0	0	0
ATP5MC1P8	0	0	0	0	0	0	0	0	0	0	0	0	0	0	0	0	0	0	0	0
ATP5MC2	18.3385	65.3231	13.0051	7.08566	30.0203	39.0879	10.2849	0.901622	510.287	133.397	243.045	50.2247	120.832	242.801	17.2075	47.1917	192.6	72.0369	160.37	132.916
ATP5MC2P1	2.8845	1.90303	1.76978	1.87559	0	0	0	0	0	0	12.1192	2.86018	1.01692	0.978389	1.94452	0	0.99361	4.45871	0	0
ATP5MC2P3	0	0	0	0	0	0	0	0	0	0	0	0	0	0	22.9067	0	0	0	0	0
ATP5MC2P4	4.89523	1.92865	2.66341	0	5.18192	0	0	0	1.02842	0	1.02259	0	2.05541	0	0.97688	0	2.00744	0	0.972268	1.96807
ATP5MC3	7077.61	3316.74	4162.24	5959.02	31178.2	5118.73	2931.26	2772.42	4699.86	5457.86	4859.9	3524.2	6765.34	2115.41	5791.29	4945.51	3869.55	12479.7	1625.35	5182.13
ATP5MD	3427.8	3064.82	952.157	1296.57	5567.06	1643.18	932.161	1270.87	2492.27	3322.07	1896.97	1927.25	2838.89	476.294	1272.99	2243.04	1922.99	3123.22	800.461	1808.11
ATP5MDP1	2.00966	0	2.74393	0	3.4988	1.073	0	0	2.19306	4.29733	1.09291	1.03606	0	12.221	0	0	2.15433	0	0	0
ATP5ME	2012.81	2208.03	1558.19	2044.58	6752.43	581.806	675.752	1138.16	728.776	1810.63	1483.52	1125.56	1474.28	381.216	1188.33	851.971	1053.46	2237.46	214.345	1247.47
ATP5MF	2348.54	2213.79	2411.83	2676.57	8594.73	1659.77	1482.7	1996.58	1876.95	2406.49	3228.39	1236.69	2752.41	721.998	2391.46	1977.54	2688.79	3952.2	802.409	2263.38
ATP5MF-PTCD1	12.2015	0	10.3321	21.2894	67.5792	181.996	0	0	102.237	8.87519	11.3434	20.2427	48.1283	76.48	7.36554	24.174	22.263	25.4796	0	37.3397
ATP5MFP1	0	0	0	0	0	0	0	0	0	0	0	0	0	16.1333	0	0	0	0	0	0
ATP5MFP3	0	0	0	0	0	0	0	0	0	0	0	0	0	0	0	0	0	0	0	0
ATP5MFP4	60.0751	0.915609	1.78135	0	1.70797	0	0	0	0	0	1.0067	0	5.07529	0	0	0	0	0	6.66153	0
ATP5MFP5	7.67948	0	0	1.84143	0	0	0	0	1.03724	2.04235	0	0.952298	2.07646	0	0.966815	0	0	0.849907	0	3.91847
ATP5MFP6	0	0	0	0	0	0	0	0	0	0	0	0	0	15.8112	0	0	1.00016	0	0	0
ATP5MG	3484.99	2289.19	2075.19	5162.17	13698.8	1823.8	1320.28	2214.95	3010.13	3951.41	4429.6	2223.24	4331.8	1283.44	4045.15	2848.88	2964.54	5894.08	918.701	3619.66
ATP5MGL	102.47	14.9946	9.55834	37.2172	17.8494	3.89949	5.8809	13.2304	5.52994	9.88537	10.0505	5.56267	18.8021	61.7026	7.84164	2.70244	18.7121	23.5471	43.3666	8.03337
ATP5MGP2	0.95044	0.931868	0.856175	0	5.7556	0	0	0	2.04912	1.0046	2.02815	1.9205	3.06481	0	3.88073	1.01975	3.00088	11.1792	0	1.93579
ATP5MGP3	0	0	0	0	0	0.98958	0	0	1.02945	0	0	0	0	0	0	0	0	0	0	0
ATP5MGP4	0.953899	2.79191	2.56954	0	9.8423	0.995088	0	0	1.02619	4.02933	2.026	1.9075	2.04499	0	0	0	2.0007	8.60791	0	3.8705
ATP5MGP5	0	0	0	0	0	0	0	0	0	0	0	0	0	0	0	0	0	6.7283	21.2221	0
ATP5MGP6	0	0	0	0	0	0	0	0	0	0	0	0	0	0	0	0	0	0	0	0
ATP5MGP7	0	0	0	0	0	0	0	0	0	0	0	0	0	0	0	0	0	0	0	0
ATP5MPL	1510.74	2100.34	1368.26	1893.18	7778.9	1087.53	1088.6	1649.11	2092.35	2726.1	1783.65	1223.22	2804.53	481.062	1432.14	2012.96	1517.52	3330.76	470.832	1858.08
ATP5PB	4689.15	1525.45	1079.95	2952.08	9676.48	3105.54	2527.27	1788	3633.55	6309.59	4983.23	2114.45	5411.65	2163.79	3945.53	3995.99	3879.01	5089.43	1656.73	3917.12
ATP5PBP1	0	0	0	8.48454	0	0	0	0	0	4.01116	0	6.73177	1.0109	0	0	0	0	0	0	0
ATP5PBP2	0	0	0	0	0	0	0	0	0	0	0	0	0	0	0	0	0	0	0	0
ATP5PBP3	0	0	0	0	0.905074	0	0	0	0	1.00511	0	0	1.01234	0	0	0	0	0	0	0
ATP5PBP4	0	0	0	0	0	0.998113	0	0	0	0	0	0	0	0	0	0	0	0	0	0
ATP5PBP5	0	0	0	0	3.68706	0	0	0	0	0	0	0	0	0	0	0	0	0	0	0
ATP5PBP6	0	0	0	0	0	0	0	0	0	1.00983	0	0	0	0	0	0.993956	0	0	0	0
ATP5PBP7	0.988476	0	0	0	1.81853	0	0	0	0	6.05697	11.0887	0	2.02967	0	0.974604	3.98625	0.992943	0	0	0
ATP5PD	4948.13	3757.6	3449.44	1973.93	13364.6	1924.9	1195.94	605.075	1576.29	3913.69	3768.82	2052.95	4149.31	1198.49	2160.42	2982.7	2996.69	4320.19	1035.28	3224.95
ATP5PDP1	0	0	0	0	2.65752	1.01648	0	0	0	0	0	0	0	0	0	0	0	0	0	0
ATP5PDP2	0	0.962685	1.80796	0	2.6443	0	0	0	0	0	0	0	1.01828	0	0	0	0	2.739	0	0
ATP5PDP3	0	0	0	0	0	0	0	0	1.00499	0	0	0	0	0	0	0	0	0	0	0
ATP5PDP4	3.90996	29.9201	1.79853	545.378	37.622	0	0	0	0	6.09742	0	11.5996	16.4337	0	0	1.0106	2.00555	0	0	35.6441
ATP5PF	2014.88	4007.99	1895.95	2007.46	13078.4	2131.25	1452.34	2646.8	1720.79	1876.79	3294.9	1934.05	3732.39	948.502	2610.16	2468.76	2203.64	3880.91	690.616	3289.6
ATP5PFP1	0.957327	0.942367	2.66725	0	3.45911	0	0	0	2.06435	2.02865	2.04641	0.953152	1.02954	0	2.01297	0	0	1.81484	0	0
ATP5PO	3771.12	3307.81	1288.16	2616.89	16202.9	2633.78	2425.33	1181.24	2655.98	2273.97	3686.93	2457.79	3926.86	1438.39	3564.43	2711.24	2467.26	4271.19	1300.55	2861.52
ATP6AP1	4765.26	10106.9	4787.07	5479.22	3799.15	5149.88	4302.4	1472.17	9048.74	5415.23	20773.8	6397.84	17885.8	6281.26	4349.31	8906.06	14099.9	20226.4	4102.57	12038.9
ATP6AP1L	711.257	319.919	4.34318	18.7505	37.24	5.68581	47.7647	4.71914	34.4385	11.3562	367.398	70.3192	158.234	106.623	136.972	125.225	172.118	516.863	132.904	129.266
ATP6AP2	7414.58	6592.23	3558.87	11510.2	10077.3	5973.77	4156.12	37.0318	9507.77	7447.84	13518.3	5421.88	15327	6041.42	5191.29	12002.8	11075.8	13251.8	5106.36	11062.8
ATP6V0A1	1089.29	1758.25	960.373	11.3603	1196.34	1078.42	594.589	1099.44	4545.64	1208.99	1037.41	1290.21	1741.71	1051.16	241.915	1907.53	1822.59	826.793	1566.91	1145.89
ATP6V0A2	557.155	538.909	2.9774	354.412	324.979	617.101	162.442	28.9815	584.333	378.973	2073.01	309.858	1220.65	888.713	1074.78	361.709	1161.76	1982.78	717.006	970.823
ATP6V0A4	0	0	0	0	43.7669	0	0	0	0	43.2097	64.0266	0	0	39.7814	0	0	0	0	78.6477	0
ATP6V0B	6706.02	4592.83	4940.76	7710.7	6400.42	4429.22	2490.45	824.067	10340.2	6414.56	11318.5	4046.44	11195.6	4583.16	5118.24	11186.3	7548.71	16079.6	3347.04	7350.4
ATP6V0C	2477.74	2476.14	4103.01	3481.96	905.99	2236.65	2150.17	1537.17	4719.04	2354.14	8321.72	2971.5	8219.22	2401.99	2281.91	4056.41	5968.31	7249.81	1398.34	4266.62
ATP6V0CP1	0	0	0	0	0	0	0	0	0	0	0	0	0	0	0	0	0	0	0	0
ATP6V0CP2	0	0	0	0	0	0	0	0	0	0	0	0	0	0	0	0	0	0	0	0
ATP6V0CP3	0	0	0	0	0	0	0	0	0	8.03359	0	0	6.09378	0	0	0	0	0	0	0
ATP6V0D1	2422.41	3635.06	6749.94	9676.19	6027.29	3009.93	2499.81	2268.3	8621.42	7312.4	9570.77	4395.11	11849.3	5247.87	5439.01	10385.7	6954.69	15059.9	4048.24	5209.64
ATP6V0D2	198.498	87.1055	7.59986	2.57062	266.103	20.3789	220.601	1.70824	11.99	33.3309	28.1972	6.41076	97.5023	251.829	19.6423	164.611	19.6076	208.804	351.166	65.4704
ATP6V0E1	5047.87	4125.61	3632.47	11381	14430.4	4127.8	1900.28	2582.39	5169.01	8062.03	10020.8	3978.26	7941.58	2421.43	3167.75	4909.83	5572.51	11082.7	1850.2	5739.73
ATP6V0E1P1	0	0	0	0	0	0.923002	0	0	0	4.97253	16.9964	0	4.03257	0	0	0	14.7704	0	0	0
ATP6V0E1P2	0	0	0	0	0	0	0	0	0	5.9823	0	0	1.01216	0	0	0	0	0.863871	0	0
ATP6V0E1P3	0	0	0	0	0	0	0	0	1.00498	0	0	0	0	0	0	0	0	0	0	0
ATP6V0E1P4	0	0	0	0	0	0	0	0	0	0	0	0	0	4.01202	0	0	0	0	18.2848	0
ATP6V0E2	239.897	1157.85	774.094	1596.69	0	451.058	772.974	630.351	512.631	189.548	1063.88	560.877	1015.93	806.703	947.698	221.587	830.752	571.506	143.49	519.786
ATP6V1A	526.753	1052.6	30.1153	730.937	3111.57	2141.61	2414.42	70.0678	4105.76	2033.58	3047.73	1742.72	4073.74	874.162	2435.74	3287.6	3495.5	5527.05	1419.82	2604.87
ATP6V1B1	0	2.9589	0	0	0	0	0	0	0	1.73363	0	0	0	0	0	0	15.178	0	29.6139	0
ATP6V1B2	3004.61	3044.87	1854.34	1632.33	5056.85	4436.94	2898.4	0	7977.46	3414.53	19006.2	5229.59	12218.8	12549.6	5356.03	8025.96	9450.53	11946.7	3480.49	9009.22
ATP6V1C1	1728.67	1254.44	474.526	2311.43	5629.53	2427.98	453.447	5.27571	1467.64	1239.5	3246	1261.17	4320.64	1636.21	2247.43	2905.35	3162.53	3984.42	935.234	2382.86
ATP6V1C2	7.48042	158.741	0	0	36.1605	22.0574	6.00841	0	45.1748	120.757	78.4141	46.3098	53.366	38.098	135.679	209.074	40.2881	2.14547	68.7694	24.3475
ATP6V1D	1411.06	1237.48	1682.1	1098.9	3850.22	878.032	910.644	0.551375	2462.57	3178.75	2136.55	1219.36	3394.77	740.01	896.5	1812.04	2147.35	2203.91	1480.96	2061.75
ATP6V1E1	2595.33	2348.27	1116.29	2740.61	5851.22	1684.77	681.649	977.3	2897.69	2438.32	3771.63	2175.85	3705.18	1514.72	2210.36	1737.11	2624.73	5193.27	1098.46	2320.03
ATP6V1E1P1	0	0.99599	0.938065	1.94321	2.73837	0	0	0	0	2.05823	4.0886	28.6469	4.11281	0	0.993479	0	0	0.938203	0	2.65226
ATP6V1E2	459.656	122.722	0	0	96.4928	61.9856	14.4173	0	329.607	142.943	347.727	105.78	155.674	188.129	2.44276	0	263.655	90.6938	269.268	244.826
ATP6V1F	3721.97	2672.36	3168.93	6963.8	9795.34	1279.27	1425.39	3330.73	4550.61	2790.73	10320.3	2492.59	6572.57	2798.16	2626.47	4972	5776.89	16268.1	1362.13	5188.95
ATP6V1FNB	462.813	2.04587	0	0	140.803	91.8341	156.231	34.4321	463.928	302.308	14.0891	10.9818	118.836	0	0	124.952	0	30.5637	0	128.354
ATP6V1G1	6886.04	9146.86	3473.81	4276.25	13483.4	3134.2	1935.06	1878.24	6625.98	6844.51	9550.58	3837.87	9540.67	2937.19	3736.37	6407.86	7922.93	5804.73	3009.06	5474.5
ATP6V1G1P2	0	0	0	0	0	0	0	0	0	0	0	0	0	0	0	0	0	0	0	0
ATP6V1G1P3	0	0	0	0	0	0	0	0	0	0	0	0	0	0	0	0	0	0	0	0
ATP6V1G1P4	0	0	0	0	0	0	0	0	0	0	0	1.85999	0	0	0	0	0	0	0	0
ATP6V1G1P6	0	0	0	0	0	0	0	0	0	0	0	0	0	0	0	0	0	0	0	0
ATP6V1G1P7	2.86488	10.3157	0	4.60738	6.61053	1.97651	0	0	6.13492	3.01637	0	3.79103	5.11409	29.552	0	1.02144	5.99354	0	9.57195	1.94713
ATP6V1G2	0	0	0	0	0	0	0	0	0	0	0	0	0	115.272	0	0	37.578	0	110.61	0
ATP6V1G2-DDX39B	0	0	0	0	0	0	0	0	0	0	0	0	0	0	0	0	0	0	0	0
ATP6V1G3	0	0	0	0	0	0	0	0	0	0	0	0	0	0	0	0	0	0	0	0
ATP6V1H	1089.37	1318.4	1686.01	1420.91	1747.46	1335.09	600.818	427.67	1522.09	1491.97	1954.02	1409.99	1803.13	687.778	1088.87	2270.01	2102.95	1951.98	1186.2	1235.68
ATP7A	284.225	102.025	1.01203	1536.11	4.73138	69.0851	429.884	1.93735	429.071	365.687	455.547	254.01	613.382	424.35	183.821	642.464	421.343	9.72618	137.598	309.965
ATP7B	174.6	53.5381	0	0	24.9841	216.85	4.05603	1.70004	1.96774	191.408	109.733	191.151	118.797	122.351	117.877	58.4307	263.816	0	330.039	328.679
ATP8A1	2002.74	75.8019	16.4605	668.136	714.762	511.443	455.386	44.9682	486.782	439.194	854.436	428.585	613.179	987.518	2930.76	260.925	431.602	313.677	334.423	325.901
ATP8A2	0	0.782727	0	0	0	0	0.833707	0.815014	0	1.54712	1.53382	51.8703	0	80.658	1.65271	328.545	0.760232	0	136.63	0.77811
ATP8A2P2	0	0	0	0	0	0	0	0	0	0	1.0088	0	0	0	0	0	0	0	0	0
ATP8A2P3	0	0	0	0	0	0	0	0	11.1023	0	0	3.96956	1.01674	32.2139	0.966691	8.95336	4.98666	0	33.7292	0
ATP8B1	34.3984	15.142	15.1661	2.27244	120.338	18.5612	13.614	10.119	146.504	35.4288	38.5302	7.34794	25.6303	76.2295	42.4391	74.3926	26.1789	9.91144	45.3769	17.1202
ATP8B2	15.4965	449.08	0	79.7639	139.238	171.873	382.332	807.027	32.8685	124.441	386.06	247.753	353.144	241.019	961.268	130.251	895.376	56.5894	465.86	113.625
ATP8B3	366.058	101.414	40.6738	12.8265	248.625	146.965	7.83105	26.046	9.13594	77.2529	55.6944	115.931	89.5889	120.697	420.812	12.0977	106.012	724.738	96.1569	53.5144
ATP8B4	0	189.885	0	1775.73	0	149.034	54.5666	0	1021.84	407.133	1249.01	352.097	1058.44	510.727	1192.59	740.088	1673.24	226.12	197.824	527.588
ATP8B5P	9.38037	0	1.26195	705.623	14.8567	1.29173	1.01415	0	1.05898	359.966	1.05963	32.1665	16.5265	6.99923	3.0156	0	5.16352	5.16484	276.558	8.505
ATP9A	2339.66	948.829	49.2849	4393.47	2571.73	1619.44	331.448	372.176	502.639	1806.52	230.715	997.602	890.616	173.552	184.813	1743.02	260.84	527.589	769.258	385.068
ATP9B	986.453	894.339	1033.88	1372.16	785.282	251.262	173.712	2769.41	744.826	811.555	1327.6	1360.52	1033.46	2336.9	582.609	1194.82	1374.85	973.366	2033.72	1036.24
ATPAF1	967.375	1026.98	18.2688	859.77	2601.06	334.497	876.202	0	820.711	820.186	730.216	757.917	1067.6	721.997	1579.66	1180.57	861.76	490.339	341.278	1067.65
ATPAF2	1167.8	276.044	317.207	498.661	1171.78	202.229	237.519	6.77925	739.526	99.6677	834.766	611.675	382.076	498.326	368.266	871.769	540.679	1153.15	287.15	653.222
ATR	1038.72	1401.47	2.78234	196.809	718.35	344.201	1.82678	6.54343	910.658	420.886	1045.53	728.17	957.658	774.396	1058.84	708.811	724.291	1056.59	122.294	479.176
ATRAID	4453.92	4044.47	2620.19	2194.03	12438.8	2212.69	1588.29	852.87	4809.88	3034.77	4267.26	2205.61	4857.52	1736.02	2175.61	3363.97	3353.58	3818.65	787.806	3263.04
ATRIP	180.913	1.46009	0	0	0	77.6969	0	0	61.1647	7.2742	7.61349	85.9435	149.987	188.822	6.35736	0	99.0918	33.3058	3.10181	121.531
ATRN	23.4225	344.921	0	6.03913	787.619	337.588	170.458	0	462.64	1032.86	608.743	348.184	369.082	594.884	704.173	1503.84	537.045	967.069	413.134	458.248
ATRNL1	2.02594	58.0522	0	2.77525	3.62744	0	0	0	0	23.1641	2.2962	2.36107	5.53075	17.2768	3.75005	30.6831	23.4245	11.2322	46.0162	0
ATRX	3574.07	3570.81	504.664	15046	4432.67	1672.07	2277.66	1767.19	4678.18	2467.68	5840.57	3965.18	3252.58	2292.54	6719.4	2869.74	3886.07	1406.75	859.267	4693.87
ATXN1	3.41888	1047.46	0	2106.48	351.911	451.103	426.111	485.885	1356.09	692.474	1230.62	550.562	2034.95	1889.14	1049.25	1723.58	1415.62	1128.02	1019.91	760.752
ATXN10	1471.78	971.622	1332.54	4.02709	6153.71	1819.83	992.009	0	1797.49	2371.33	2406.09	1447.65	2692.56	1092.24	3127.09	2930.92	2181.94	1311.44	988.737	1519.09
ATXN1L	1487.87	380.203	679.954	0.531886	543.313	585.565	76.3238	50.0657	153.977	313.084	807.656	511.731	840.137	21.6398	503.089	1226.73	678.472	7.46228	384.081	311.899
ATXN2	210.357	424.936	977.993	617.194	1031.17	201.609	171.923	378.754	315.217	522.372	525.467	770.083	787.899	878.578	742.138	394.331	617.875	132.313	505.086	885.521
ATXN2L	1068.05	1601.53	897.144	3702.63	280.007	634.081	1409.63	44.7234	2913.73	1367.58	2329.69	1800.6	2093.4	781.247	1213.56	1548.75	1597.03	1226.67	231.364	1357.61
ATXN3	645.837	339.244	83.8542	1218.85	1290.44	284.38	139.615	117.221	469.954	263.168	569.032	158.262	530.788	148.391	111.811	163.943	397.646	301.696	84.2753	718.728
ATXN3L	0	0	0	0	0	0	0	0	0	0	0	0	0	74.0347	0	0	0	0	0	0
ATXN7	959.887	997.769	9.04172	8212.07	1628.52	848.352	574.891	651.097	927.279	1410.9	530.241	395.859	778.698	334.067	3025.47	654.814	1415.5	159.075	327.784	621.519
ATXN7L1	103.825	163.63	32.2088	8.01381	70.2668	149.668	411.192	692.28	207.957	322.86	549.93	319.875	291.263	71.9251	348.687	408.513	284.42	855.024	391.773	483.77
ATXN7L2	0	19.0974	0	0	220.146	55.636	567.94	0	4.37038	113.43	248.39	215.39	135.517	0	1047.72	376.662	305.968	369.904	50.1289	441.314
ATXN7L3	229.854	160.358	500.451	136.473	212.5	308.055	132.463	220.778	606.829	235.556	760.196	451.146	534.583	218.537	159.855	177.15	797.496	554.616	345.621	471.613
ATXN7L3B	1800.84	894.664	989.601	0	160.934	1588.48	1846.9	222.048	141.781	2320.36	1275.58	1675.21	2646.21	757.019	1205.56	2903.09	2253.54	90.9872	481.152	1020.25
AUH	410.004	268.402	0	0	1028.05	128.032	0	12.6974	78.2175	354.928	806.66	407.131	445.392	232.976	534.671	286.213	224.619	252.662	125.291	50.4532
AUNIP	8.65405	5.74019	0	4.69553	260.853	0	1.23988	7.18063	8.5656	1.00187	1.89638	0	50.584	125.168	4.18031	3.1783	3.66914	7.80026	111.705	54.0925
AUP1	4071.22	2154.01	3109.71	4677.93	10136.2	4082.49	4018.29	1679.31	4835.04	3420.27	4531.53	3383.18	5256.96	1429.23	8752.58	6326.7	5635.83	5945.64	793.429	4430.1
AURKA	696.74	44.6469	332.521	17.9472	632.222	180.274	178.989	934.024	54.5409	291.74	359.748	133.186	263.285	156.142	135.775	17.9	336.544	5.34655	407.394	332.943
AURKAIP1	3907.84	920.771	1931.94	3932.3	9406.79	1913.9	698.151	7.50199	2437.16	1952.59	2769.44	1268.23	2998.96	1054.19	2865.54	3767.29	1771.18	4810.01	1430.98	1929.54
AURKAP1	0	27.5546	2.85714	0	0	0.994802	0.991409	0	0	24.8841	0	0	15.9405	0	0	0	0	0	0	2.46912
AURKAP2	2.05891	0.975534	0	0	0	0	0	0	0	0	0	0	0	0	0	0	0	0.919326	0	0
AURKB	4.45079	145.393	1.1577	4.36518	222.196	1.48237	297.551	0	177.233	71.731	424.749	90.4352	379.291	191.569	514.224	249.689	271.237	517.767	488.909	345.753
AURKC	0	39.6144	0	170.033	0	0	0	0	0	12.5536	1.79403	0	47.2338	1.38544	0	0	6.95327	0	3.40591	24.4288
AUTS2	340.722	305.455	867.558	5443.9	89.7713	159.124	303.409	393.426	1348.31	583.9	1241.76	693.351	2497.43	675.279	1685.76	185.175	981.757	269.174	117.357	143.727
AVEN	13.6688	311.717	0	928.901	399.076	290.81	503.875	0	192.512	497.521	222.661	277.357	470.89	91.2071	513.052	137.469	167.942	569.066	286.108	289.157
AVIL	0	21.3365	2.05622	1.5318	4.69259	0	84.2497	4.39964	140.264	200.427	125.324	663.483	190.293	123.966	119.271	1.65387	754.119	91.9919	183.904	775.112
AVL9	753.698	538.936	39.6494	4033.18	3633.73	224.23	857.98	172.488	845.634	845.119	1268.03	1026.53	868.422	682.409	1001.24	821.576	1419.68	4262.43	637.303	934.468
AVP	0	0	52.9773	0	0	13.8899	0	0	0	0	0	0	0	0	0	0	0	0	0	0
AVPI1	1353.09	527.427	2162.54	2034.8	8991.85	752.186	238.515	987.796	3174.12	3626.86	5207.62	1667.1	4312.02	1760.98	1726.33	5918.37	3349.83	5928.01	2071.15	2378.4
AVPR1A	671.073	2.01678	0	4.74296	0	0	0	0	0	211.639	1.01205	0.957649	0.980577	66.4131	0	1.06386	0	0	15.2008	1.95865
AVPR1B	0	1.42011	0	0	0	0	0	0	0	0	0	0	0	0	0	0	0	0	21.0616	0
AVPR2	0	4.89e-08	0	0	0	0	0	0	0	0	0	0	0	0	0	0	0	0	0	0
AWAT1	0	0	0	0.956973	0	0	0	0	0	0	0	0	0	0	0	0	0	0	0	0
AWAT2	0	0	0	0	0	0	0	0	0	0	0	0	0	1.41373	0	0	0	0	0	0
AXDND1	65.2925	0	0	0	243.942	0	0	0	0	207.214	26.1307	63.6776	1.39007	84.0966	0	90.3164	0	0	49.0802	55.0122
AXIN1	404.544	111.435	60.7948	1077.14	163.718	323.47	271.356	218.059	439.608	397.336	509.654	374.083	770.801	525.242	314.154	144.121	716.775	180.69	114.726	336.695
AXIN2	0	123.036	0	1164.95	32.4995	0	7.00071	0	0	116.193	403.947	39.5706	316.569	0	223.29	248.907	5.88144	0	0	83.2372
AXL	336.008	1724.71	156.99	5429.67	70.2551	705.903	629.865	55.2829	7893.49	362.711	7333.86	764.114	5727.06	1518.79	840.502	1016.81	2030.96	2204.46	232.037	2166.79
AZGP1	1065.7	13779.8	926.001	1917.58	943.264	135.883	166.752	881.354	589.045	698.749	317.241	2171.17	2196.86	434.448	267.096	267.978	3763.61	0	431.059	529.856
AZGP1P1	153.724	36.3575	0	0	0	0	0	0	0	0	0	14.0648	43.7401	0	0	0	72.6257	0	0	18.4809
AZGP1P2	0	0	0	0	0	0	0	0	0	0	0	0	0	0	0	0	0	0.96119	0.981227	0
AZI2	1319	423.42	324.457	2827.48	1232.66	771.739	954.386	0	1303.99	1451.49	4944.09	1299.5	3463.86	915.538	964.938	2689.9	2080.18	4142.05	1205.38	1788.84
AZIN1	7394.92	3735.89	1625.1	3861.28	2487.14	3574.01	2462.72	394.567	6561.65	4863.93	8777.03	2684.06	10481.4	4164.1	3591.47	7610.57	6392.2	2559.38	3127.96	6909.48
AZIN2	0	282.539	0	13.1561	0	271.115	0	0	219.586	68.2812	287.572	227.867	248.129	522.337	223.901	0	119.587	0	128.338	154.625
AZU1	6.28233	47.4323	0	0	1.5692	1.22259	0	0	0	0	69.3672	46.0415	59.2025	10.9518	2.62078	0	3.14055	2197.59	18.1311	11.728
AZU1P1	0	0	0	0	0	0	0	0	0	0	0	0	0	0	0	0	0	0	0	0
B2M	240631	71413.6	162064	263976	514289	276894	147966	111816	347611	255422	439804	157014	334761	135218	275130	272795	292660	240370	86466.1	193954
B3GALNT1	9.01954	150.356	0	0	293.364	224.897	208.626	37.5936	263.64	36.9434	271.596	56.4879	197.094	249.548	364.576	73.5262	160.543	109.739	14.8189	93.4859
B3GALNT1P1	0	14.9825	0	0	0	0	0	0	0	2.02169	0	0	1.01495	39.9746	18.4743	0	59.6788	0	19.2085	16.0785
B3GALNT2	84.761	405.308	320.165	591.168	1555.77	225.635	118.108	51.8442	861.818	421.781	44.9483	421.55	407.484	262.95	536.597	705.923	323.423	40.9105	299.63	395.22
B3GALNT2P1	0	0	0	0	0	0	0	0	0	0	0	0	0	0	0	0	0	0	181.497	0
B3GALT1	9.27939	19.8831	0	13.5496	21.0277	1.00482	0	21.0894	7.27728	9.10128	3.05148	12.5145	13.3855	205.319	12.479	7.53548	9.42833	2.01585	169.994	6.86564
B3GALT2	24.1774	79.6746	0	0	0	0	0	0	0	6.08501	39.2452	53.8595	86.3231	7.79692	0	0	53.8341	0	0	22.392
B3GALT4	0	256.593	1165.76	878.235	2994.87	65.8264	215.232	0	224.352	1075.35	439.583	425.828	382.393	0	389.994	371.952	234.895	250.614	422.422	437.656
B3GALT5	469.489	657.191	1121.56	16.3481	3325.02	1334.33	26.7595	13.979	842.019	1243.01	64.7888	431.252	376.364	480.642	79.5929	1318.4	302.148	44.0726	842.285	1307.48
B3GAT1	6.67505	134.505	90.3634	105.614	44.9063	8.63105	13.1948	11.9543	33.2558	23.0018	10.4548	19.8286	27.8205	304.687	55.28	8.42645	20.7234	25.7471	239.486	33.7155
B3GAT2	1.45085	3.50697	0	1.03421	0	18.9794	1.37679	4.26418	0	49.3647	115.84	0	14.5444	15.8047	0	0	58.5467	0	4.71383	0
B3GAT3	1285.82	551.537	1270.89	1065.69	772.953	908.144	869.431	0	690.356	751.567	1377.97	739.497	1652.06	649.122	791.032	718.315	1484.38	2901.22	200.338	764.53
B3GAT3P1	2.03994	1.02545	0	0	0	0	0	0	0	1.02727	1.03695	0	2.08245	0	0.999933	0	0	0	0	2.07167
B3GLCT	489.427	1.89091	0	0	36.6767	42.8861	272.04	1596.78	267.701	303.962	528.01	34.1338	121.032	49.5179	462.479	449.735	575.501	2.62069	359.812	217.438
B3GNT10	31.7548	0	0	0	0	0	0	0	36.9801	15.0536	0	0	1.01683	0	0	22.2128	5.95906	3.5445	0	3.91502
B3GNT2	1620.23	481.667	720.157	2015.91	1454.18	2299.94	958.461	572.78	842.368	2914.93	3565.45	2065.88	5524.12	1960.74	1752.74	5363.47	3378.78	1564.29	287.02	1660.8
B3GNT2P1	0	0	0	0	0	0	0	0	0	0	0	0	0	3.89657	0	0	0	0	0	0
B3GNT3	813.303	504.939	998.082	1183.49	3172.92	1022.87	226.101	444.767	695.24	1539.13	80.0964	841.616	1720.36	334.718	0	989.61	326.042	411.092	235.16	310.584
B3GNT4	1.7887	167.143	0	171.77	11.5927	33.0147	0	0	2.28207	30.4504	70.0572	64.4332	35.5909	79.9453	14.6392	0.562226	6.77986	2.29501	76.0493	125.135
B3GNT5	7650.88	2363.75	14.8383	1304.16	5314.42	2417.8	428.528	2667.77	2542.42	4385.8	8203.85	2802.93	7289.22	4479.85	2396.16	8305.55	5123.24	4868.01	816.485	4093.3
B3GNT6	0	2.04563	0	3.38088	4421.61	0	1.0585	0	1.98807	454.408	106.952	424.738	83.8125	90.1304	0	9.57295	68.8381	2.13055	38.0568	66.4527
B3GNT7	1138.95	373.942	466.942	5318.37	512.26	681.536	1346.99	490.762	232.302	2666.49	771.171	450.05	912.104	252.688	2183.5	843.953	654.862	943.198	180.827	488.657
B3GNT8	202.947	41.7324	529.321	0	3369.69	52.9409	352.917	159.777	272.105	112.688	176.824	126.247	85.4096	14.5758	0	277.446	104.132	44.1065	0	108.043
B3GNT9	0	557.883	805.204	0	330.84	261.111	626.145	0	338.368	249.621	270.059	207.507	519.891	206.537	420.292	8.52796	407.241	219.477	0	337.721
B3GNTL1	381.732	155.769	0	433.259	2.02941	80.4748	74.055	11.1053	296.509	283.132	471.032	102.287	350.961	162.031	236.606	809.017	273.65	119.093	231.747	192.779
B3GNTL1P1	0	0	0	0	0	0	0	0	0	0	0	0	0	8.81762	0	0	0	0	0	0.963059
B3GNTL1P2	0	0	0	0	0	0	0	0	0	0	0	0	0	0	0	0	0	0	0	0
B4GALNT1	0	29.584	0	0	385.274	160.849	158.218	0	204.287	67.1556	56.0164	0	64.9905	134.163	346.184	0	34.439	41.4445	0	8.80128
B4GALNT2	106.581	112.737	0	231.684	82.5753	129.408	135.025	95.0627	67.5269	148.441	140.156	217.696	243.712	1589.58	79.8657	203.425	266.355	55.7861	1400.13	188.453
B4GALNT2P1	0	0	0	0	0	0	0	0	0	0	0	0	0	0	0	0	0	0	0	0
B4GALNT3	1629.56	43.037	20.4456	55.2836	170.355	311.401	0	1465.84	551.572	343.74	289.81	702.904	454.052	88.5921	63.613	48.2569	189.299	0	61.2876	470.057
B4GALNT4	0	587.419	0	0	0	48.5287	0	0	26.2055	11.0502	0	51.3505	11.8487	4.21576	0	0	99.2026	5.69401	0	0
B4GALT1	467.014	714.603	80.039	4310.6	656.752	3019.04	4743.55	1706.41	3783.04	3475.81	4464.64	2187.69	2869.4	1513.53	3638.65	1681.01	1889.07	5053.2	491.158	1066.2
B4GALT2	495.081	281.894	198.948	76.7184	131.967	413.542	324.224	14.0027	911.084	336.325	125.679	364.269	676.631	141.007	35.7943	531.002	231.629	75.7435	194.167	262.207
B4GALT3	1471.35	1208.11	502.353	1213.33	2878.94	1201.46	689.832	1237.66	1059.24	1927.94	1040.85	877.624	2034.02	1029.96	1005.38	1055.78	871.625	1625.74	2320.68	1124.32
B4GALT4	2449.2	861.348	934.643	1437.21	5513.29	1593.04	1288.06	1978.35	2726.23	6736.66	1285.86	2227.15	2981.41	1005.83	1543.08	2654.95	991.532	474.413	926.929	984.019
B4GALT5	1567.3	549.786	1077.78	311.213	2481.25	458.897	5.92201	1988.1	889.129	787.064	432.533	535.141	1441.37	176.082	174.596	80.7257	757.18	664.482	214.534	617.896
B4GALT6	0	44.1791	0	0.829125	0	46.3225	0	0	261.318	54.0894	133.745	0	52.3637	373.1	123.782	41.1785	10.3384	0	40.2106	221.081
B4GALT7	629.239	547.782	1101.36	0	1651.12	615.695	614.755	0	1005.74	722.338	482.773	730.786	955.423	202.284	286.977	1332.36	662.434	350.184	291.676	438.044
B4GAT1	519.029	229.608	0	815.108	589.678	181.381	543.063	0	790.315	212.74	148.883	33.7898	303.5	0	118.288	445.508	544.839	0	0	664.519
B9D1	157.278	691.034	352.181	0	448.011	61.9275	0	0	460.336	62.5067	101.883	70.4271	84.8127	37.1761	61.164	0	130.485	141.313	51.6806	0
B9D2	894.681	225.926	0	594.352	508.629	238.617	382.336	309.052	207.344	302.111	268.866	282.585	355.748	71.5155	156.287	158.528	87.0261	381.81	159.528	117.267
BAALC	0	1444.82	0	0	1718.34	36.9645	0	0	343.032	32.1786	117.52	3.24204	148.656	27.4754	244.712	0	48.0224	89.2339	78.336	3.31611
BAAT	0	2.84812	0	0.95373	0	0	0	0	0	866.962	0.935017	6.48838	94.4679	17.2062	13.576	17.509	129.612	11.4334	49.5613	246.321
BABAM1	1753.05	930.523	1962.58	173.558	4357.75	1273.05	683.972	1029.39	2041.39	1840	1853.89	1477.89	1934.78	1268.87	2557.48	1278.76	1859.4	3134.14	1152.58	1680.82
BABAM2	1343.62	1026.19	1761.09	5848.65	3923.01	1808.76	1937.8	125.528	2092.19	2140.19	4062.16	1396.05	4408.2	1658.25	2563.47	4355.26	2121.92	3989	738.154	1614.46
BACE1	58.1266	178.493	0	36.7914	2.01582	70.8553	4.36558	780.06	138.386	97.8613	459.82	74.4261	348.423	188.591	7.58798	8.94677	207.163	40.9686	129.217	251.522
BACE2	9892.83	9155.5	6609.27	10747.2	18946.6	10935.3	1942.37	1812.17	9647.38	10032.4	3661.22	4451.06	8190.38	1363.39	1676.54	10669.2	4021.68	276.134	3886.91	4413.21
BACH1	2004.79	763.132	927.426	1587.85	1280.94	2347.36	1389.54	404.645	3503.52	1978.16	3389.6	2753.66	2937.97	1967.81	785.13	2713.53	3007.3	7799.73	1101.84	2013.95
BACH2	62.8556	85.1505	168.91	948.335	355.955	129.165	1451.78	0.870354	900.784	59.0238	230.923	30.0752	535.72	91.3401	2579.3	255.306	696.834	0.977943	19.4607	46.8205
BAD	1595.64	621.368	358	1355.46	4188.78	691.664	457.586	564.371	1088.49	2292.87	1076.95	920.346	1106.11	390.566	639.006	1035.93	860.247	1221.61	538.779	952.519
BAG1	2231.17	1398.34	1738.86	1522.91	4327.2	1765.58	1292.15	2116.85	1659.02	6244.76	3663.8	2108.11	4100.29	1714.61	1825.31	3000.31	1598.45	2547.83	1633.69	1979.8
BAG2	1330.92	610.525	4.72419	1.91411	409.105	103.838	833.212	0	368.57	317.902	428.794	70.9695	1432.27	342.049	562.689	193.915	632.441	131.774	549.758	603.52
BAG3	8358.15	2630.49	5334.07	2872.32	6650.03	5260.11	2107.39	1495.13	17702.9	4325.64	19381.6	1942.61	41257.6	16924.8	4991.41	38839.7	32399.3	2979.12	12859.2	55273.6
BAG4	459.489	197.399	0.729832	734.386	1193.72	126.28	301.862	1.47053	528.216	316.834	599.477	250.008	596.096	248.831	1443.08	1671.68	559.297	1275.72	296.813	600.311
BAG5	212.306	1347.47	2391.6	1365.22	3934.48	549.949	806.664	2362.04	984.173	2358.55	794.68	940.609	1997.85	489.718	949.01	1187.11	553.092	367.186	503.809	648.662
BAG6	241.897	897.595	730.94	215.272	2058.42	266.637	275.897	2494.06	639.254	596.208	935.759	657.207	836.674	635.201	638.343	350.828	422.071	2091.77	426.265	1076.23
BAGE2	2.26988	0	0	0.861212	0	0	0	0	0	0	61.633	0	0	102.222	11.7541	1.12674	1.89029	18.6734	30.1893	0
BAHCC1	0.70256	119.426	0	227.131	491.023	33.3607	100.823	7.68266	284.996	85.3345	139.841	342.826	602.115	407.128	49.1346	43.6417	10.6142	0	33.6576	186.544
BAHD1	20.5257	273.962	347.271	1389.51	203.262	100.563	290.975	0	276.97	134.61	170.092	128.76	373.514	232.963	12.4961	95.2302	167.73	220.778	26.731	307.804
BAIAP2	1049.38	950.303	4289.59	565.327	5401.25	2251.81	974.669	6.07206	3514.71	1912.91	3147.35	610.506	3698.07	1033.26	1002.09	1540.3	1216.4	2669.42	551.092	1151.88
BAIAP2L1	7598.14	967.221	1693.72	5736.63	2091.53	1773.37	262.318	1302.58	2247.9	3790.22	506.53	3625.7	2179.52	513.04	367.38	3579.8	2609.4	154.558	1028.77	1245.51
BAIAP2L2	1996.42	327.459	554.955	875.233	1085.86	880.291	166.193	716.914	2.80129	657.922	75.37	679.859	556.072	168.998	0	288.916	70.2183	0	566.807	1273.14
BAIAP3	333.698	579.247	0	5368.65	124.087	113.605	74.4461	501.085	1502.03	31.5178	29.3258	28.1228	293.098	41.937	23.7109	189.137	109.74	2.23916	269.533	37.5587
BAK1	3284.92	709.255	2219.15	1073.23	1643.58	2639.32	714.738	2076.26	2824.57	1764.08	2985.07	1238.07	2887.27	508.835	3498.72	1276.06	2486.73	1043.37	1081.98	1287.68
BAK1P1	0	5.94047	0	1.06593	2.08658	6.74449	0	0	1.10091	0	1.12937	0	1.10885	0	0	0	0	3.43652	0	1.07465
BAK1P2	0	0	0	0	0	0	0	0	0	0	0	0	0	0	0	0	0	0	0	0
BAMBI	2756.39	368.601	2204.46	158.256	457.465	829.468	579.083	1412.81	969.633	2722.26	665.584	364.371	1873.63	276.981	259.284	651.673	697.373	0	469.175	555.954
BANF1	4073.89	2962.05	2824.39	3666.75	5085.72	1658.79	1994.78	1528.82	3258.74	3077.7	3886.75	1658.49	4396.89	927.382	2877.47	2279.65	3678.74	3336.87	1603.72	4120.87
BANF1P1	0	4.67695	24.0185	0	0	9.1706	0	0	0	4.08481	6.17811	14.3301	15.5692	0	0	0	4.05958	32.0044	0	17.6713
BANF1P2	0	0	0	0	0	0	0	0	15.2021	0	0	4.66753	4.03313	0	0	0	21.8179	0	0	0
BANF1P3	38.0571	0	0	0	2.37664	0	0	0	0	0	0	0	0	0	0	0	0	0	0	0
BANF1P4	0	0.918536	0	0	27.0159	0	0	0.913767	1.04169	0	15.3855	0	1.02576	0	0	0	0	0	0	12.6542
BANF1P5	0	0	0	0	0	0	0	0	0	0	0	0	0	0	0	0	0	0	0	0
BANF2	0	0	0	0	0	0	0	0	1.11914	0	0	0	3.3578	0	0	0	1.09272	0	6.3366	0
BANK1	446.942	75.2115	922.715	1376.09	1050.08	1066.63	0	2309.37	172.264	427.295	1385.04	438.401	478.757	572.036	970.587	670.181	836.068	408.462	322.058	54.7569
BANP	166.516	654.342	915.25	4172.07	1149.46	530.952	119.417	0	2666.73	510.923	1515.14	421.018	1312.27	227.872	1555.22	237.397	1203.32	627.561	253.404	633.864
BAP1	1174.07	538.727	498.149	755.177	466.509	123.852	179.481	218.588	1679.05	1062.67	888.934	613.633	1165.07	515.865	1454.21	430.191	475.963	386.835	369.316	895.193
BARD1	505.653	147.294	262.591	838.831	456.56	270.568	46.2898	0	202.094	508.475	429.285	151.746	217.244	492.69	690.621	0	357.853	208.713	66.8432	77.8683
BARHL1	0	1.02936	0	0	0	0	0	0	0	0	0	0	0	0	0	0	0	0	0	0
BARHL2	0	0	0	0	0	0	0	0	0	0	0	0	0	0	0	0	0	0	0	0
BARX1	0	0	0	0	0	0	0	0	0	6.70396	0	0	113.894	49.2075	0	0	0	162.303	0	37.8407
BARX2	70.3419	6.61891	18.2934	7.41391	510.629	8.28015	176.01	7.63532	74.2256	9.16004	47.5841	123.317	48.9808	66.4345	158.816	28.1227	70.9167	11.9447	102.273	161.852
BASP1	1291.95	2345.03	4131.88	6528.8	577.539	3341.32	2715.79	0	13348.4	4882.32	23070.7	3038.31	21500.4	8202.23	8296.55	12216	10371.1	9890.69	3936.13	4498.72
BASP1P1	0	0	0	0	0	0	0	0	0	0	0	0	0	0	0	0	0	0	0	0
BATF	443.229	58.9468	0	2179.2	411.526	214.118	77.2209	0	714.837	540.707	231.309	339.863	823.742	147.553	733.681	634.175	863.613	997.375	17.6664	504.927
BATF2	323.116	2.10889	0	0	480.013	236.384	0	0	23.0113	229.384	80.4659	312.633	102.278	0	0	0	2.06921	0	0	174.859
BATF3	0	72.1135	0	64.6819	0	70.102	111.805	0	434.489	45.2091	572.066	163.258	391.95	111.118	412.588	126.984	185.89	136.083	129.037	121.71
BAX	2007.19	792.122	1921.32	4655.56	1356.25	614.285	877.1	2721.26	1040.61	2112.45	1564.16	890.091	2237.47	1102.56	2480.08	1721.07	1471.97	4979.23	535.288	1182.55
BAZ1A	5733.62	1521.47	638.039	3970.36	4599.08	1748.1	1394.76	458.082	8059.84	4761.62	6812.34	2967.56	6334.19	2960.33	4958.54	2533.38	5685.07	3802.78	1578.6	3571.3
BAZ1B	730.949	2004.5	35.2864	49.3452	742.025	838.175	1484.38	0	2374.8	1732.2	2461.22	833.351	4221.91	854.857	2169.1	2146.95	2311.79	1397	201.015	1856.68
BAZ2A	2046.53	2015.4	786.731	1532.09	2913.41	1681.02	4970.74	5579.39	2010.58	1368.32	2599.92	1563.47	2047.17	1385.34	3986.72	2754.06	2534.08	2309.03	836.151	2700.07
BAZ2B	3411.74	2055.05	1000.78	6115.59	4633.64	1148.09	2446.68	3609.46	2869.43	2286.54	4802.36	3953.72	3200.28	1997.93	5524.66	4496.32	4227.95	4495.58	1739.27	3304.9
BBC3	1353.1	832.804	677.189	706.458	644.047	639.436	467.676	1816.92	1219.49	1596.12	996.032	1227.64	787.796	244.047	118.098	318.785	806.191	367.327	215.32	419.169
BBIP1	302.286	625.688	307.999	804.286	796.327	305.009	265.794	77.1448	316.059	548.117	291.961	362.386	515.872	281.482	353.142	246.962	532.228	209.621	272.104	503.437
BBIP1P1	0	0	0	0	87.4991	0	0	0	0	0	3.99844	0	3.02421	0	5.21472	0	0	0	0	0
BBOF1	22.5487	314.812	36.7815	0	152.689	75.892	4.89147	0	31.3334	163.795	4.10985	3.19912	135.701	15.0683	25.4634	68.6924	42.1665	6.10757	60.5613	97.544
BBOX1	0	0	0	0	295.111	37.2985	0	0	255.102	0	0	0	16.9908	0	0	0	26.0471	0	0	0
BBS1	643.082	210.436	341.429	599.476	374.641	184.268	43.4024	73.0014	665.007	223.521	206.561	124.26	288.489	731.173	583.951	203.155	202.524	31.8609	984.357	377.685
BBS10	0	220.734	481.895	0	409.081	170.084	0	0	62.3738	0	51.3042	118.71	96.4506	143.222	0	721.723	10.9636	0	0	232.088
BBS12	0	3.74982	0	0	0	0	0	0	0	72.6035	139.462	1.83077	90.5777	13.4178	0	323.308	82.3496	0.595124	0	110.228
BBS2	420.129	712.347	633.089	1.37028	777.916	393.571	243.66	73.8353	1640	277.782	897.287	366.965	698.524	724.096	768.977	463.682	622.701	1898.19	347.411	358.529
BBS4	505.238	336.837	0	0	129.365	681.648	237.377	0	964.122	593.793	122.419	389.822	325.373	461.471	259.578	130.95	745.068	430.282	66.3487	334.649
BBS5	66.8175	308.419	20.7122	137.088	331.004	194.454	204.333	62.828	63.5399	245.026	166.894	232.619	634.502	208.289	273.68	569.535	276.733	270.783	101.519	389.893
BBS7	171.146	90.9832	272.632	0	1476.26	384.106	10.3911	1122.94	22.2337	450.339	342.67	221.97	402.762	112.237	117.946	653.51	136.057	203.782	63.3412	227.452
BBS9	415.405	190.902	0	0	677.962	109.143	205.346	2.05988	237.66	119.464	596.163	310.587	350.492	286.384	641.199	0	516.679	0	502.669	581.934
BBX	3906.27	1013.06	1301.83	7267.03	2604.02	795.929	3109.98	5377.27	2828.39	2155.72	3398.36	2200.73	2910.28	1411.96	4286.63	2368.58	3523.5	2818.05	653.022	2092.95
BCAM	44.4293	153.76	2.61783	81.1585	74.7978	20.2385	3.55567	0	41.9524	5.65989	17.2362	57.5365	57.1149	58.0793	8.07582	7.99132	67.6572	13.9718	252.087	22.0236
BCAN	32.7228	183.209	26.1734	0	0	2.12568	0	0	0.563712	31.3857	33.453	51.5437	134.761	7.71002	0	128.621	24.7313	123.885	129.341	16.8923
BCAP29	1421.99	861.432	0	8.4925	1197.74	1543.92	1325	1296.54	3470.23	2169.31	2464.3	1277.34	2155.01	420.499	2182.51	507.397	1285.36	1066.26	573.007	1240.8
BCAP31	286.673	66.4897	11.0569	687.966	710.519	512.572	284.927	0	104.618	383.06	410.767	196.577	412.014	371.091	261.114	848.7	217.058	398.556	386.156	216.286
BCAP31P1	0	1.91412	0.900409	4.73622	0	4.07773	0	0	0	0	0	2.89761	1.58928	0	0	3.09411	0	4.33677	0	2.98229
BCAP31P2	0.976407	0	0	0	10.7339	0	0	0	1.0286	3.0417	0	0	1.52584	0.988544	0	0	6.05887	1.10639	3.82926	0
BCAR1	3960.3	1004.09	2380.38	1535.99	2323.98	3650.92	443.139	3437.72	3158.78	4996.71	754.887	2012.57	3303.72	618.85	214.343	2650.1	2457.41	351.297	1682.83	1314.09
BCAR1P1	1.00867	0	0	3.15e-05	0	0	0	0	0	1.56009	0	0	0	0	0	0	0	0	0	0.509947
BCAR1P2	1.00867	0	0	3.87474	0	0	0	0	0	1.56009	0	0	0	0	0	0	0	0	0	0.509947
BCAR3	593.614	240.406	0	423.006	626.808	220.216	0	44.7941	432.765	529.934	316.957	375.383	556.734	612.122	262.723	1223.1	593.389	240.928	768.413	629.534
BCAS1	4290.59	283.506	1809.08	161.362	14123.2	306.927	1068.07	1028.1	1028.48	5809.81	456.989	1195.58	1409.63	339.61	910.155	2837.9	424.345	2.46547	745.844	1106.22
BCAS2	2640.38	1507.05	557.621	3190.61	6546.12	1678.02	2450.71	480.237	2131.26	4926.89	6209.59	1446.19	4045.53	1869.31	2438.53	4450.2	3335.66	2008.33	974.287	1550.31
BCAS2P1	0.98342	0	0.916318	0	3.55963	0	0	0	1.01989	1.01201	0	2.9145	2.03671	1.95407	2.9175	0	0	0	31.6608	0.994811
BCAS2P2	1.99253	0	0	0	0.920347	2.00328	0	0	0	2.06061	2.05005	7.93306	2.07477	0	59.0629	78.7975	0	0	0	0
BCAS2P3	0	0	0	0	0	0	0	0	0	0	0	0	0	0	0	0	0	0	0	0
BCAS3	729.098	321.667	77.3634	545.595	2322.87	588.189	208.751	461.531	1183.1	652.088	956.84	954.928	593.865	1246.47	789.979	338.897	926.655	126.179	1360.76	357.446
BCAS4	156.905	817.837	643.387	659.099	4218.05	246.907	362.282	49.1976	280.359	319.712	454.65	119.7	483.832	356.08	896.324	85.1816	445.072	336.447	377.578	213.271
BCAT1	851.257	401.82	0	79.2601	29.4938	486.434	407.242	19.6473	565.288	209.779	4454.3	1160.95	2684.35	2749.81	1054.36	299.609	3523.35	2630.71	1258.66	1990.53
BCAT2	1495.66	661.364	983.778	948.024	542.535	402.843	202.755	33.6683	1373.08	603.039	887.781	797.655	823.983	200.559	770.549	347.016	722.027	1000.78	438.509	603.404
BCCIP	2809.1	831.25	482.159	2945.22	3094.36	809.502	395.591	832.657	2482.09	2558.91	2387.32	847.948	3491.76	318.884	1201.93	1640.4	1687.25	787.912	780.097	1539.86
BCDIN3D	154.25	51.7269	0	18.3139	276.704	4.0649	198.933	12.5853	464.781	118.995	124.881	106.364	62.1738	107.162	5.08527	195.516	213.263	184.481	60.3228	48.4305
BCHE	0	0	0	0	0	81.6643	227.154	0	813.402	30.8003	116.455	0	113.999	0	0	0.773007	0	0	0	0
BCKDHA	712.078	609.951	23.8971	1478.24	981.177	489.912	372.501	2.13439	480.958	265.789	695.102	424.886	500.41	245.247	794.571	485.852	475.39	1221.12	553.469	417.389
BCKDHB	908.638	350.323	1304.07	1423.53	224.937	301.702	592.172	2.2863	407.438	238.184	621.602	457.042	412.73	356.996	431.676	1066.44	425.695	5.50423	496.577	225.056
BCKDK	1568.15	755.397	0	964.419	1381.99	1069.87	769.606	0	3955.07	1700.89	4107.75	1871.41	3151.52	2155.1	1877.26	3779.67	3180.08	5544.83	604.712	2174.14
BCL11A	9.35093	0.135474	0	0	29.427	59.7359	0	0	0	8.8854	2.25025	25.0631	49.5827	5.25879	189.022	0	53.3965	0	6.81985	44.1479
BCL11B	11.7645	0	0	211.606	8.77726	0	103.864	0	2.73709	140.907	175.213	73.0787	46.6371	3.49186	545.933	126.953	320.656	0	4.31977	24.3988
BCL2	1.44878	100.228	0	1117.43	0	239.879	316.39	660.906	1945.3	324.599	1612.95	349.362	2025.89	356.061	1725.2	646.122	1213.23	433.045	143.731	837.707
BCL2A1	3851	4101.58	5159.35	8383.18	7932.78	4578.81	5827.58	4283.47	18388.2	6978.31	39299	6067.93	25800.3	8090.03	6285.09	14852.1	17231.3	28314.2	4354.32	4488.19
BCL2L1	1366.09	577.898	2057.19	618.462	1201.39	2891.32	430.361	104.595	2583.11	2889.04	1765.35	1417.46	2838.41	635.781	1155.04	813.705	1388.1	856.999	1047.96	783.361
BCL2L10	146.337	0	0	0	0	0	0	0	0	0	0	0	32.4732	0	0	0	33.3797	0	0	1.93394
BCL2L11	1394.45	114.643	23.9982	1382.15	4114.35	1290.87	1297.05	207.617	2497.38	1014.08	2801.75	717.295	2866.59	735.993	5111.69	1161.9	2211.98	1728.88	1740.06	795.943
BCL2L12	0	70.1555	591.546	435.691	925.816	98.7079	134.737	307.248	13.8135	191.463	151.331	209.951	290.085	187.16	324.262	333.913	248.615	978.069	55.156	275.457
BCL2L12P1	0	0	0	0	3.71968	0	0	0	0	0	0	0	0	4.04532	0	0	0	0.950048	0	0
BCL2L13	848.584	791.88	765.707	11.4905	2174.44	1045.27	1333	1432.76	2631.07	1246.42	1351.44	1136.59	1765.82	700.277	1101.43	425.044	1288.54	1866.3	635.847	844.77
BCL2L14	1209.24	12.7166	0	3.39379	722.014	23.8987	0	872.465	1450.78	432.867	81.2047	132.906	171.588	175.239	1004.99	27.0685	135.889	102.458	394.037	65.4574
BCL2L15	4657.84	18.5719	1651.81	8905.77	6584.34	2691.19	0	333.192	1336.58	5935.03	695.895	2619.55	1682.26	61.9213	4.60095	3104.7	576.373	9.57114	1513.67	1069.89
BCL2L2	26.2962	143.905	0	623.105	705.122	103.162	1.22744	794.049	70.9295	81.2923	262.876	184.658	143.696	0.701556	0	485.902	188.491	0	113.319	228.111
BCL2L2-PABPN1	126.67	12.7811	1363.8	0	917.861	69.4698	0	0	127.225	47.3872	138.035	16.0816	22.4858	21.5575	0	0	85.4469	0	0	0
BCL3	9640.16	2332.68	6233.61	13815.3	4407.97	4467.05	4458.83	7947.32	15028	8787.39	13709.4	4305.73	9202.87	4584.47	13755.6	9162.35	7280.96	7588.23	2708	2140.75
BCL6	1471.32	558.653	179.76	1192.03	632.98	880.47	1165.31	408.337	911.633	651.507	1532.13	1806.63	1808.77	732.65	1349.22	627.348	1407.5	1142.51	122.319	657.223
BCL6B	43.1529	0	0	0	0	104.174	0	0	5.70936	29.16	9.23311	6.10368	37.274	0	0	0	235.49	0	0	0
BCL7A	592.016	246.44	3.78077	978.379	425.676	249.065	350.464	714.763	62.348	451.874	813.017	326.601	504.16	580.584	296.5	254.273	584.463	159.948	354.705	376.418
BCL7B	2601.53	749.179	3646.34	2029.33	3690.61	1655.07	1129.44	336.457	3881.92	3597.74	4414.69	1546.9	5886.63	2135.93	3069.13	3904.51	2351.23	2365.82	1281.55	1517.13
BCL7C	1938.01	769.553	1240.66	1548.41	2230.55	736.224	642.674	0.92475	1519.64	1444.64	1860.4	875.902	1740.24	1111.2	1851.2	1887.27	1143.06	2174	698.771	1134.87
BCL9	11.8299	240.072	0	30.7905	9.55094	294.288	100.922	137.611	0	397.858	287.142	61.7535	307.803	146.25	18.3075	264.856	75.6647	1.5043	941.637	51.7845
BCL9L	284.574	121.7	15.2166	2033.05	305.3	209.165	553.058	0	506.88	407.765	261.659	323.27	312.944	25.6814	300.459	300.947	124.726	41.0971	175.085	155.113
BCL9P1	0	0	0	0	0	0	0	0	0	0	0	0	0	0	0	0	0	0	0	0
BCLAF1	3250.06	4886.58	2054.44	8724.35	4518.54	3474.28	3552.15	1414.38	5932.24	3677.68	7771.36	3073.42	8308.87	2365.25	10771.2	4219.26	6556.42	1921.05	2167.13	2110.83
BCLAF1P1	0	0	2.92692	2.92005	5.79832	7.1451	1.99175	3.00062	2.04609	2.0595	2.04687	5.07692	2.06385	0	10.9357	2.00893	1.02016	2.98096	0	0
BCLAF1P2	0	1.87429	2.0515	5.4365	0	1.91005	1.82507	0	0	0	3.86594	0	5.72298	0	8.21972	0	1.87582	0	0	0
BCLAF3	84.4743	540.681	9.89469	872.212	316.298	212.032	676.512	167.347	593.002	793.046	357.105	592.402	438.176	341.841	106.601	615.817	406.847	229.75	515.569	489.729
BCO1	0	14.2278	0	0	245.389	139.937	0	0	0	129.079	45.5867	4.04609	0	54.6707	152.165	0	16.2299	0	30.8587	94.4476
BCO2	6.49559	134.264	0	4.3529	4.80328	223.228	2.04107	1.65817	156.959	57.1039	453.749	98.7591	408.66	418.881	849.322	0.875923	762.876	11.9793	280.056	214.556
BCOR	460.878	650.646	1350.18	2609.14	955.606	430.774	1062.87	164.958	363.606	570.815	1166.39	376.24	353.905	351.464	1378.13	499.896	328.138	537.103	451.787	517.27
BCORL1	173.791	291.688	0	1.96747	761.688	182.147	149.972	2.24295	24.0464	52.2569	342.22	22.0248	373.941	321.255	363.243	0	192.919	79.7444	3.15468	259.985
BCORP1	5.10072	3.92165	3.61571	5.3486	10.6582	7.4038	10.0419	0	5.95203	34.8801	2.31665	45.1504	19.3466	30.5194	9.29645	0.984159	275.99	22.068	62.6803	6.15632
BCR	3507.67	510.937	871.329	3045.43	2708.09	1887.4	1306.5	8.65005	899.029	1693.19	3054.04	1482.89	1682.13	655.875	2289.85	1192.97	1100.82	2011.79	367.212	1193.24
BCRP1	0	0	0	0	0	0	0	0	0	0	0	0	0	0	0	0	0	0	0	0
BCRP2	0	28.918	9.10529	9.818	15.4274	16.7778	33.6513	0	22.7507	12.2611	15.7107	35.8805	34.6556	109.471	45.4122	1.44325	29.5207	0	15.7227	0.640614
BCRP3	0	0	0	0	14.5307	47.0698	0	0	0	0	0	0	6.59959	0	0	0	0	0	1.48265	1.56268
BCRP5	0	0	0	0	0	0	0	0	0	0	0	0	0	0	0	0	0	0	0	0
BCRP6	0	0	0	3.80542	0	0	0	0	0	0	1.97103	0	0	0	0	0	0	0	0	0
BCRP7	0	0	0.891178	0	0	0	0	0	1.00991	0	0.725019	0	0	0	0	0	0	0	0	0
BCRP8	0	0	0	0	0	0	0	0	0	0	0	11.0241	0	0	0	0	0	0.961186	0	0
BCRP9	0	0	0	0	0	0	0	0	0	0	0	0	0	0	0	0	0	0	1.93939	0
BCS1L	266.697	338.949	503.586	2870.85	629.018	242.366	99.7797	0	356.112	470.134	364.416	275.631	501.895	76.1682	658.523	1045.16	438.745	1104.53	562.984	571.998
BDH1	2221.88	644.976	1222.49	75.2281	2505.92	284.786	251.555	9.25972	1015.13	676.738	894.429	192.202	906.479	379.174	1012.47	1676.39	471.162	71.389	248.477	827.512
BDH2	820.503	571.602	2161.75	2078.14	4674.04	708.869	516.358	0	1519.15	1079.7	1240.43	1842.9	1678.73	592.027	165.742	932.625	832.589	565.964	328.161	1060.95
BDH2P1	0	0	1.00702	1.02674	0	0	0	0	0	0	0	0	1.07991	0	0	0	0	1.07993	0	0
BDKRB1	3.20928	326.197	16.9122	447.32	378.032	231.153	209.66	9.46223	2644.7	507.071	55.0046	54.7479	4698.91	93.5457	61.5682	0	137.28	15.6938	100.176	90.7193
BDKRB2	0	166.709	42.8244	814.565	2305.96	457.051	1014.78	0	3158.11	205.821	0	124.611	822.545	127.592	341.224	0	483.906	0	97.1757	71.6937
BDNF	0	0	0	8.39726	0	0	0	0	0	4.62432	0	6.37922	47.8922	68.9334	19.9109	0	6.81824	3.37727	100.51	2.88192
BDP1	2581.42	898.854	541.064	4653.75	1519.56	622.729	891.685	1076.49	3213.7	2054.56	1466.52	1692.82	1625.38	579.082	1274.91	600.254	2142.46	584.524	862.981	2126.16
BDP1P	0	0	0	0	0	0	0	0	0	0	0	0	0	21.4412	0	0	0	0	0	0
BEAN1	6.26705	192.495	0	23.9036	0	193.011	46.1922	69.8797	3.94969	14.9605	5.55486	87.3703	158.355	63.2234	373.66	377.055	113.442	128.722	170.602	294.735
BECN1	4471.56	1567.55	2489.66	5641.89	7370.78	1923.87	2039.1	1274.43	2067.64	2344.4	3437.85	1439.38	3192.82	1216.13	3434.09	3667	2690.74	3052.64	1127.66	2128.01
BECN1P2	0	0	0	0	0	0	0	0	0	0	0	0	0	0	0	0	0	0	0	0
BECN2	0	0	0	0	0	0	0	0	0	0	0	0	0	0	0	0	0	0	0	0
BEGAIN	60.0102	13.6498	505.116	0	114.953	0	1.15885	0	1.09121	47.4383	9.79847	95.0366	364.947	1.64634	1.76527	0	89.7738	1.68787	820	0
BEND2	5.80771	7.41685	2.8976	54.1927	5.81881	6.71658	0	1.45542	17.6808	5.76899	33.616	10.4283	3.70564	55.4078	12.2247	5.33053	8.8677	12.4565	73.683	12.2835
BEND3	3.02849	13.3271	0	0	8.4736	24.1184	97.7504	0.963708	69.3879	124.777	98.5837	0	219.322	25.3311	278.62	23.7818	201.401	410.62	36.6355	9.17794
BEND3P1	65.8915	7.14227	0	0	0	0	0	0	0	12.1727	27.412	23.1848	36.7895	39.9784	0	0	27.1639	0	10.604	0
BEND3P2	0	0	0	0	0	0	0	0	0	0	0	0	0	0	0	0	0	0	0	0
BEND3P3	203.727	0	0	0	0	0	0	0	0	55.7654	81.2962	58.3257	120.65	0	0	0	75.5185	0	0	0
BEND4	0	0	0	0	0	72.565	0	0	0	0	0	0	83.6809	18.5429	0	0	92.5869	0	160.605	27.3705
BEND5	0	101.759	0	0	0	0	0	0	393.587	29.5562	137.752	52.988	32.804	60.9024	110.597	0	152.912	0	99.8697	88.8107
BEND6	86.1879	165.793	1.74541	176.717	48.0208	110.563	91.7271	3.52057	352.8	90.1865	28.654	61.334	126.337	471.515	332.872	22.0884	98.6688	290.345	288.919	39.9107
BEND7	2544.27	390.066	310.588	1312.78	801.691	169.353	12.1659	0	784.374	1270.08	556.467	1198.39	1293.93	344.949	4.71704	534.257	691.712	1118.27	215.358	380.53
BEND7P1	0	0	0	0	0	0	0	0	0	0	0	0	0	0	0	0	0	0	0	0
BEST1	142.672	311.675	44.0999	1790.34	221.451	65.864	96.3816	46.6232	474.152	204.924	1156.93	534.37	1102.28	653.866	784.788	1075.91	1039.81	809.872	268.406	638.084
BEST2	1.04786	5.0266	5.80063	4.36052	0.932711	14.6412	0	2.83407	2.44679	1.04473	22.876	14.0666	8.64839	42.1745	9.44644	56.4259	17.3226	14.8676	40.6572	20.4295
BEST3	8.80567	74.1096	0	0	17.527	5.38432	0	5.24016	372.28	20.295	5.12571	5.36154	14.5766	344.749	3.52584	5.82088	30.4775	70.4801	421.742	21.7293
BEST4	0	34.5442	185.585	67.6537	0	6.98118	0	0	7.04907	1.01324	102.63	14.9088	0	43.8547	7.76214	64.51	64.756	0.948386	52.9585	58.8497
BET1	1333.69	568.823	0	1031.31	3716.09	623.111	573.099	1686.3	369.563	642.298	1024.26	649.977	2136.65	629.853	756.677	1064.48	1129.91	435.369	387.731	754.412
BET1L	913.299	659.413	3029.94	2124.17	1581.26	1016.66	501.264	6.23748	2585.19	2041.62	1577.22	1146.25	1140.24	606.378	914.836	1032.28	1723.73	358.815	605.905	1260.81
BET1P1	0	0	0	0	0	0	0	0	0	0	17.6519	0	0	0.967744	0	0	0	0	0	0
BEX1	108.9	4153.63	0	0	8.15257	0.994171	0	0	86.6825	16.4599	252.788	0	23.3241	75.9907	0.967386	92.5697	0	314.773	35.4839	2.00294
BEX2	0	1328.51	24.6841	21.9159	449.27	102.722	0	0	233.624	275.894	144.579	140.677	290.276	2.97495	322.477	0	221.11	161.048	0	91.6837
BEX3	1965.83	3634.49	88.334	1792.54	11920.1	258.914	665.767	2110.65	1048.21	1319.85	509.825	1154.24	1659.21	217.997	523.543	1268.45	530.34	1490.12	276.754	729.786
BEX4	295.54	2561.38	38.6469	2181.98	3362.67	559.077	1599.25	0	2330.28	550.547	3803.47	756.201	3158.12	505.151	1527.01	2113.66	2968.97	2624.44	690.948	2460.52
BEX5	108.845	263.007	0	0	179.723	0	0	14.1733	88.99	205.892	54.3689	57.4289	190.871	15.4343	353.69	80.7076	128.674	3.3649	0	85.9525
BFAR	3907.26	592.929	420.597	903.203	1237.44	705.65	268.403	4.98938	462.576	1712.53	1165.06	916.604	1172.15	306.846	654.07	585.635	678.224	1047.75	830.527	851.037
BFSP1	6.97439	6.35209	0	0	18.2812	101.68	0	0	0	55.6395	0	0.690418	0	187.288	0	0	0	0	115.869	9.8674
BFSP2	0	0	0	0	0	0	0	0	0	0	0	0	0	43.9979	0	0	3.05515	0	0	0
BGLAP	0	4.34539	0	670.277	0	0	0	0	0	2.20068	0	8.73221	5.02406	0	119.566	0	0	0	11.3322	0
BGN	185.265	2474.11	371.054	13.5536	919.374	2659.21	4523.58	55.3559	7312.59	2201.39	3236.2	553.182	6080.98	1614.83	233.611	3039.5	2597.37	756.608	653.489	3331.72
BHLHA15	0	40.2269	0	0	100.138	0	0	0	0	65.9983	0	39.7072	12.8819	41.6389	22.6289	0	21.6554	0	0	14.8599
BHLHA9	0	0	0	0	0	0	0	0	0	0	0	0	0	0.974143	0	0	0	0	0	0
BHLHB9	4.63109	208.833	0	1.45353	186.927	213.802	0	0	0	6.09911	1.39863	74.4506	192.148	28.2946	3.50421	0	1.34567	1.40914	28.6182	54.7347
BHLHB9P1	0	0	0	0	0	0	0	0	0	0	0	0	0	0	0	0	0	0	0	0
BHLHE22	85.7832	3.06992	0	0.955989	0.934561	0	0	0	0	0	44.4146	0	1.01742	0	69.0182	0	17.9775	0	1.93111	3.05898
BHLHE23	0	0	0	0	5.48616	0	7.99026	0	0	0	0	0	0	0	50.6136	0	0	0	0	0
BHLHE40	25823.1	8901.93	6680.7	23096.3	24320.7	11596.2	9695.17	11431.1	21990.1	26597	36480.5	14499.6	33847.6	7494.93	27189.3	29158	23794.6	15455.1	7869.01	11645.9
BHLHE41	681.011	511.689	808.939	7861.7	582.306	618.426	967.246	6.57131	2167.28	1417.98	4137.36	1837.9	4796.62	2141.48	531.821	442.664	3293.41	1519.36	586.177	2447.01
BHMG1	0	0	0.950479	0	0	0	0	0	0	0	0	0	1.01655	95.6114	16.5846	0	0	0	75.2335	1.0179
BHMT	0	2.10854	0	1.89361	0.897212	0	0	17.9721	8.56277	6.97896	0	0	3.21755	95.0168	1.94151	0	2.10038	2.9796	169.304	3.16499
BHMT2	8.50507	102.271	0	6.48094	6.21773	162.14	132.16	3.3244	910.731	37.2913	70.4385	2.87527	175.021	280.448	121.182	1.87711	38.7249	8.65325	175.089	147.913
BICC1	108.76	313.054	247.613	1303.37	0	1533.66	1343.45	160.586	435.515	478.225	44.2791	211.886	958.548	509.749	52.8943	510.024	583.562	0.9443	313.524	421.989
BICD1	1218.99	273.499	0	0	418.941	127.214	0	548.483	271.672	419.326	129.91	917.897	574.544	232.639	43.3731	1512.58	16.72	6.1342	297.498	431.668
BICD1P1	0	0	0	0	0	0	0	0	0	0	0	0	3.03662	0	0	0	0	0	0	0
BICD2	1307.33	581.33	1112.73	294.667	574.938	610.196	361.76	9.76185	1316.41	709.763	2691.42	632.461	2290.63	778.95	1575.3	2584.64	2387.02	1199.86	1371.68	1288.61
BICDL1	312.638	502.948	280.202	229.878	173.427	27.5191	222.665	318.416	264.088	318.446	641.594	262.146	162.17	514.963	802.251	279.676	642.492	15.1076	977.947	385.661
BICDL2	3759.02	389.675	4187.63	1241.03	8368.94	899.862	211.805	282.644	3861.06	3185.61	394.248	2367.61	2039.78	112.226	237.566	2745.27	940.528	0.721151	754.595	1140.07
BICRA	25.6242	86.6909	662.606	41.6282	68.583	12.0362	100.564	7.8264	109.498	70.1535	247.908	118.694	198.55	174.788	74.4738	99.6736	177.66	186.69	87.0449	229.594
BICRAL	402.461	416.953	23.8077	185.114	6.53531	17.9875	28.4715	13.4183	215.475	113.56	330.357	232.927	227.435	237.939	376.841	56.5904	427.423	173.527	206.599	401.55
BID	3914.78	1308.84	1362.93	10345.2	11293.8	2652.13	2809.52	1909.95	6199.94	2595.11	5447.55	1739.03	3728.12	2413.76	6408.83	3784.56	3167.06	8074.19	1060.97	1762.35
BIK	4720.73	0	1165.37	0	5412.74	451.012	69.6847	1072.8	930.178	5222.62	1291.75	2139.77	1312.67	324.748	160.46	987.817	428.779	0	116.229	268.258
BIN1	1728.99	1611.82	886.902	1876.06	1578.04	1011.39	2249.34	0	856.573	1564.18	3088.48	764.579	5485.14	829.483	2351.13	799.514	2316.46	2278.85	287.467	1368.8
BIN2	774.545	740.091	2279.39	6386.72	924.949	1710.76	3664.81	33.252	3251.81	1057.13	3872.33	1198.98	5428.8	2322.11	9086.51	2676.96	5005.99	3910.63	478.661	3238.24
BIN2P1	0	0	0	1.92634	2.77061	1.01329	2.99861	0	3.05115	0	3.04871	3.00595	3.09403	0	6.91175	0	0	4.79137	0	0
BIN2P2	0	0	0	0	0	0	0	0	0	0	0	0	0	1.94449	0	0	0.994974	0.942801	0	0
[truncated: 25,790 more rows]

## Sheet: CD4
	12_011_CD4	12_023_CD4	12_028_CD4	12_029_CD4	01_12_002_CD4	12_027_CD4	13_12_014_CD4	29_13_012_CD4	33_13_013_CD4	17_12_016_CD4	12_013_CD4	6_15_CD4	1_05_CD4	05_12_004_CD4	09_12_007_CD4	21_12_019_CD4	12_035_CD4	6_15_RLT_CD4	25_12_020_CD4	12_026_CD4
A1BG	4220.2	524.512	1298.85	34.454	567.646	423.754	306.804	646.726	519.305	126.088	2315.11	180.787	214.083	588.824	253.824	755.574	450.491	420.276	696.277	556.107
A1CF	0	11.6191	8.96008	0	4.00359	0	6.67515	5.09648	3.44266	9.49097	5.23643	114.329	81.1749	10.0212	8.28882	26.3931	0	8.19042	5.91107	4.37901
A2M	0	770.025	766.505	0	129.048	9.21109	3302.73	2320.76	5568.83	1076.24	641.027	349.112	766.556	1993.05	1335.66	1285.11	1807.45	478.277	1765.32	473.02
A2ML1	70.8952	69.0772	72.3735	0	8.18578	4.25932	11.1537	1.36248	23.931	23.2003	36.7749	412.668	203.693	9.54452	19.3979	19.7381	2.06003	30.918	25.513	12.2402
A2MP1	0	13.3884	39.137	0	0	0	93.8345	62.1499	32.2017	29.4565	6.10044	145.352	217.539	7.16541	2.13069	0	0	47.2677	0	68.5959
A3GALT2	0	0	0	0	0	0	0	0	0	0	0	0	0	0	0	0	0	0	0	0
A4GALT	0	0	1.37827	0	0	0	13.436	2.94485	16.0924	0	0	18.4048	0	4.22417	21.4491	0	0	64.9489	0	0
A4GNT	0	0	0	0	0	0	0	0	0	0	0	32.6952	71.2793	0	0	0	0	0	0	0
AAAS	0	1885.2	417.007	0	218.041	966.487	608.072	676.159	1147.85	575.749	0	737.263	1292.59	584.76	1367.96	1391.08	938.952	534.615	2118.85	797.856
AACS	115.903	513.066	936.553	28.7239	59.2566	254.82	587.26	514.331	627.243	370.492	1452.01	1599.34	1323.94	628.151	397.702	681.904	833.503	782.987	557.576	439.343
AACSP1	0.845827	15.0708	0	0	0	0	18.1815	2.96842	4.99951	2.15838	2.45027	20.3586	53.3302	12.1395	5.28204	10.1581	0	11.1408	4.90278	20.2556
AADAC	0	0	0	0	0	0	0	0	0	0	0	14.4727	175.922	0	0	0	1.98406	0	0	1.68222
AADACL2	0	0	0	0	0	0	0	0	0	0	0	0	0	0	0	0	0	0	0	0
AADACL3	0	19.3952	0	0	0	0	3.94412	2.00102	0	3.00348	0	2.8828	22.7643	1.96852	2.93927	1.9739	0	2.90396	0	0.97167
AADACL4	0	0	0	0	0	0	0	0	0	0	0	141.317	10.4545	0	0	0	75.7765	0	0	0
AADACP1	0	0	0	0	0	0	0	0	1.16395	0	0	4.37684	0	0	0	0	0	0	0	0
AADAT	0.653006	0	0	0	0	0	0	0	0	3.28115	0	18.8785	20.668	0.808202	3.25614	1.09338	2.13807	0.798378	2.63784	141.425
AAGAB	0	1601.66	3627.66	0	220.591	1953.6	1200.19	1892.22	1170.11	1397.56	1867.56	963.154	684.49	1625.7	1644.39	2033.67	2127.55	2563.28	2623.34	2113.45
AAK1	11793.2	8889.64	8138.56	3574.26	737.274	4563.54	3050.89	2733.49	2865.35	3526.36	6997.63	1446.77	805.251	3300.74	3134.72	3618.12	2086.64	3503.88	3771.37	5042.66
AAMDC	2473.02	165.834	20.3976	2.39886	25.7518	35.8467	161.729	84.645	158.858	120.444	81.8375	203.316	147.689	123.284	197.776	203.01	395.332	163.526	322.383	308.075
AAMP	0	3827.16	4575.52	6076.7	361.089	2920.69	2305.63	3154.73	2991.29	2535.42	975.625	876.4	523.276	2519.26	3709.32	4142.83	3271.29	3374.73	4502.5	4013.63
AANAT	0	180.085	0	0	0	0	0	0	155.102	10.309	1.63219	19.561	18.7114	16.1543	15.2076	5.64496	0	4.80596	82.1606	0
AAR2	0	854.777	3916.05	595.794	245.251	2032.65	1238.48	2016.84	1525.28	1884.84	4570.81	866.985	1188.89	2219.5	1649.7	1943.79	1542.77	1997.07	1970.63	2081.92
AARD	0	3.86056	15.3449	0	0	0	10.1172	3.60228	10.5163	4.19059	3.66988	52.884	21.5735	0.724613	18.2503	4.17479	0.795194	34.079	8.07389	8.49349
AARS	12611.6	1144.72	5724.55	9484.62	63.3112	618.947	1394.67	2472.82	1581.91	2176.65	381.172	823.606	1391.38	1214.1	1569.92	2794.29	1917.34	1007.41	4689.87	2344.36
AARS2	0	715.512	14.0306	0	25.9119	1.17081	577.035	517.949	956.743	952.366	2570.67	494.901	74.8286	325.72	680.713	612.735	981.442	425.676	781.078	426.421
AARSD1	9529.82	1788.86	3119.61	0	413.979	842.217	1086.02	875.177	708.759	961.851	2880.81	232.325	248.108	1154.62	831.579	1371.04	1275.86	1529.2	1242.13	1714.74
AARSP1	0	0	0	0	0	0	0	0	0	0	0	0	0	0	0	0	0	0	0	0
AASDH	0	810.162	628.079	5593.77	331.033	289.188	337.736	165.279	356.174	350.638	1036.8	399.172	7.28139	341.07	443.207	572.334	253.845	480.378	758.918	384.735
AASDHPPT	22463	2685.56	6291.88	9475.56	902.85	929.805	1492.89	1415.34	1519.35	2021.13	3143.89	606.847	148.004	1902.04	1939.06	2128.9	3084.33	859.037	2446.6	3109.8
AASS	0	210.098	1.0179	0	0	53.6869	83.8206	1.4171	231.073	65.2213	1.94914	32.4701	204.183	44.6115	48.4252	64.9985	1.29445	0	39.5776	703.782
AATF	9.61552	3670.35	7802.01	0	792.228	2092.46	2387.71	2614.54	2495.84	2817.68	2777.3	1084.91	622.114	3671.57	2907.57	3134.41	2664.24	3254.93	4109.92	2856.4
AATK	0	153.403	0	0	6.17801	0	93.5717	223.333	78.6417	51.4686	276.755	0	0.554768	42.4257	70.3705	83.4659	208.642	0	23.1962	0
ABAT	1.23783	109.185	301.671	1.26493	40.5504	151.425	493.603	244.572	332.16	425.977	152.67	1030.78	638.649	448.256	431.724	480.542	820.188	137.777	308.41	243.814
ABCA1	0	50.7775	969.922	182.986	39.5747	1212.49	1162.3	677.911	315.69	411.068	0	207.259	1185.22	533.527	172.1	603.234	327.515	319.778	28.3858	45.7476
ABCA10	0	18.4225	5.69605	0	0.688465	50.7235	7.36634	4.40456	6.8875	37.3597	113.541	38.217	32.3226	18.1547	14.9266	166.657	3.2512	3.72227	18.3542	0.799944
ABCA11P	0	0	405.741	0	1.25695	195.98	19.6808	10.2405	6.06039	36.3714	902.47	0	0	26.1161	35.4691	8.67018	12.9848	0	83.7551	53.539
ABCA12	0	0	0	0	0	0	1.99981	0	0	0	0	45.8104	102.644	0	0	0	0	0	0	0
ABCA13	0	3.21584	16.9181	8.23128	0	3.17923	4.45794	14.089	10.9099	3.65325	10.1776	201.99	121.362	68.1085	2.34351	8.80217	0.983477	5.64229	4.6937	2.12639
ABCA17P	0	4.06217	5.46611	0	5.01064	0	16.1214	26.1334	57.0593	18.2936	4.08332	15.7547	49.5918	9.00008	0	3.62243	15.6481	10.7946	94.6985	14.883
ABCA2	1264.99	908.336	1154.05	1.82861	165.651	79.413	584.237	532.872	671.049	531.763	773.998	102.973	190.214	460.257	1028.32	560.639	710.148	449.995	1002.28	194.074
ABCA3	0	516.361	527.618	0	118.235	542.971	136.483	564.682	84.5281	471.725	4.96199	228.198	16.1553	64.8198	475.475	159.625	462.911	740.681	296.878	60.2131
ABCA4	0	0	0	15.0851	0	0	0	0	0	0	0	571.155	429.079	0	0	0	0	0	0	1.08914
ABCA5	17.8558	166.331	426.358	0	217.238	783.508	451.446	396.738	230.023	662.457	29.8188	339.789	494.594	472.036	455.174	589.898	149.767	397.598	478.292	1268.53
ABCA6	40.0641	14.0503	15.7613	0	4.88592	2.68533	37.9268	162.97	13.662	25.2384	26.6567	302.632	437.216	39.6837	53.9723	16.422	1069.27	26.4772	295.701	12.1708
ABCA7	0	2994.91	4294.51	0	265.17	1086.39	2604.79	2704.29	3042.89	2038.19	6352.66	1096.03	1026.51	1168.15	2261.52	3976.68	449.955	2543.11	2284.61	2159.64
ABCA8	1.44284	7.13087	7.46255	0	0	7.98471	56.5907	9.81022	5.98054	14.0561	59.3348	358.883	545.74	11.0761	15.6395	15.2282	3.86712	34.6445	261.241	15.7177
ABCA9	0.945426	128.375	145.682	151.359	7.64512	13.9792	67.724	99.5304	78.2288	53.7973	195.067	887.73	1020.56	85.307	70.5082	135.557	89.5527	196.733	165.016	50.0371
ABCB1	0	472.086	285.8	0	827.817	379.025	1580.49	1522.08	1017.26	2175.95	1588.91	413.746	1061.22	2883.18	2129.1	1141.79	991.732	2451.55	800.683	891.92
ABCB10	13794.4	1813.02	4154.28	12635.2	299.23	501.291	845.432	1613.77	615.356	1653.23	1948.64	1072.74	341.651	1320.59	1599.77	2153.61	1715.26	691.483	1146.7	1669.87
ABCB10P1	0	2.37e-06	0	6.36e-08	0	0	0	0	0	0	1.53e-07	81.2009	0	0	0	0	0	0	0	3.03e-07
ABCB10P3	0	0.0764537	0.138897	0.0337602	0	0	0	0.0300565	0	0	0.0422477	4.22498	0	0	0	0	0	0	0	0.0472489
ABCB10P4	0	0	0	0	0	0	0	1.01e-07	0	0	3.94e-08	0	0	0	0	0	0	0	0	5.52e-07
ABCB11	0	0	0	0	0	0	0	0	0	0	0	19.9369	22.8173	0	0	0	0	0	0	0
ABCB4	0	0	0	0	0	0	23.95	18.2802	82.7997	1.74268	5.01658	66.8363	97.3955	7.57931	0	0.11165	0	0	12.9734	0
ABCB5	2.94512	4.25099	11.0999	56.6246	1.22957	10.1281	0	7.21286	6.22134	3.59671	3.9636	474.786	155.458	37.1814	4.495	3.24804	112.373	18.2527	4.45448	3.75216
ABCB6	10.1743	104.987	0	0	26.9314	0	7.01971	51.1661	0.47657	17.6339	13.8395	24.6759	10.9537	17.8255	90.1934	93.9387	2.11697	0	51.5445	1.01166
ABCB7	0	27.4281	0	0	27.6082	266.475	25.4375	20.2389	221.455	204.698	616.061	39.5688	312.451	388.987	429.254	405.344	253.652	212.16	154.078	740.681
ABCB8	7.29989	2085.25	2699.99	0	113.264	843.183	893.748	1056.63	656.55	618.624	1829.83	52.9111	304.566	1355.06	1428.86	1656.4	410.562	781.469	1346.09	1197.01
ABCB9	19.8117	292.627	1235.83	0	5.84714	15.7719	93.5203	35.455	46.3982	117.968	860.467	441.87	251.388	93.6639	117.989	74.609	493.065	232.689	253.711	437.147
ABCC1	0	5929.57	6172.47	95.1981	505.195	3255.19	3678.52	3389.48	3774.97	6038.81	13485.6	2351.45	640.425	4923.74	5715.05	7180.93	1015.6	4738.26	5825.77	6477.33
ABCC10	14644	564.05	813.091	0	288.611	872.375	719.679	803.604	400.565	712.912	1611.48	867.431	478.367	639.645	1072.85	1550.87	643.379	1721.16	1191.28	726.068
ABCC11	0	10.329	0	0	0	0.924273	2.62555	0	20.148	1.0662	1.30379	297.198	233.068	1.42806	88.6552	60.909	0	0.731449	133.338	0
ABCC12	0	0	1.1718	0	0	0	0	0	0	0	0	7.48252	16.0424	0	0	0	0	0	0	0
ABCC13	0	6.05285	3.04447	0	3.08925	0	0.71399	0	1.81447	1.10366	0	76.9476	213.154	1.42529	1.79379	4.001	0	0	0	1.05755
ABCC2	0	1.37318	2.84403	0	0	0	12.2973	4.44885	8.12514	4.1154	154.396	12.4617	23.9988	7.56191	0.0164305	9.85414	4.43515	22.0048	5.33022	6.38464
ABCC3	726.285	55.1274	13.3599	10826.4	30.9949	19.8093	196.129	19.424	240.619	68.9372	109.821	566.995	366.316	100.896	135.585	45.424	1326.71	262.994	563.833	111.307
ABCC4	0	5.48221	234.667	0	0	55.4861	14.7637	118.128	802.768	262.397	2.95749	116.509	15.2605	83.9132	73.8306	192.191	104.933	0	111.983	2.74911
ABCC5	0	573.368	2302.16	0	41.3845	101.871	429.069	624.403	582.7	441.477	852.426	835.844	415.183	398.546	533.153	365.678	999.335	1403.22	596.396	19.3088
ABCC6	20.4809	120.455	32.9714	0	2.13314	9.29547	66.2926	27.918	29.107	32.8504	46.3146	274.811	132.46	27.1598	10.3241	60.4293	68.6704	359.959	35.1245	26.4434
ABCC6P1	0	0	0	4.24707	0	0	0	0	0	0	0	6.60012	0	0	0	0	0	0	0	0
ABCC6P2	0	0	0	0	0	0	0	0	0	0	0	0	0	0	0	0	0	0	0	0
ABCC8	0	0	0	0	0.856248	0	0	59.9427	0	9.46203	0	19.5635	26.4753	47.5053	0	0	0	7.23167	1.69579	0
ABCC9	16.5002	76.914	141.429	77.5289	17.5862	46.531	90.616	53.3369	54.4178	59.5762	229.366	1692.17	2025.61	37.1241	71.7537	99.1103	18.2891	91.8205	89.0679	38.3778
ABCD1	0	344.25	144.414	0	0	187.976	160.901	80.4226	302.521	165.855	114.119	72.7954	0	40.9248	324.969	120.525	180.183	59.9288	287.536	44.2902
ABCD1P2	0	0	0	0	0	0	0	0	0	0	0	0	0	0	0	0	0	0	0	0
ABCD1P3	0	0	0	0	0	0	0	0	0	0	0	0	0	0	0	0	0	0	0	0
ABCD1P4	0	0	0	0	0	0	0	0	0	0	0	0	0	0	0	0	0	0	0	0
ABCD1P5	0	0	0	0	0	0	0	0	0	0	0	0	0	0	0	0	0	0	0	0
ABCD2	0	0	6.90782	0	27.2232	471.427	205.998	93.0093	132.947	421.193	0	46.1419	44.5791	187.821	346.55	420.071	168.613	420.478	895.72	0
ABCD3	13001.1	1057.02	2594.79	0	82.4936	615.222	560.642	1601.13	932.471	1136.18	1910.53	716.185	355.48	1042.84	789.405	1155.79	584.072	905.881	2011.61	554.663
ABCD4	14195.5	1083.24	3346.26	4.05424	277.384	903.946	1048.6	1402.09	1009.68	1343.79	1395.93	960.808	420.733	646.459	1008.86	1784.8	825.606	638.988	1225.9	396.09
ABCE1	427.956	2938.99	9378.3	0	785.393	2658.74	1785.09	4111.71	1506.1	3112.09	2925.55	1225.02	572.342	3080.51	2462.1	4228.17	1754.63	2636.63	3717.36	1887.39
ABCF1	11785.4	4788.08	5756.63	486.883	1360.53	1990.12	2944.6	2485.92	1948.07	2544.34	5256.39	1066.49	679.653	3394.04	3061.63	3012.71	2709.15	3950.98	3143.4	3676.02
ABCF2	2765.28	1743.46	4493.48	77.153	507.807	598.003	1400.11	1551.5	1738.02	2331.49	6432.63	517.872	1305.96	2138.99	1807.83	1788.11	1060.46	1528.21	2392.43	2803.44
ABCF2P1	0	0.970453	0	0	0	0	0	0	2.00243	0	0	0	7.60866	0	0	0	0	0	0	0.974932
ABCF2P2	0	0	0	0	0	0	0	0	0	0	0	0	0	0	0	0	0	0	0	0.969792
ABCF3	0	4263.7	4694.33	0	467.458	1527.34	2165.05	2963.64	1213.02	2267.09	9836.32	1320.14	179.156	3253	2013.51	3987.23	695.29	2390.23	2570.24	5069.2
ABCG1	0	4719.33	5571.75	9290.8	691.389	731.063	2290.88	2319.69	2788.87	2126.69	1844.12	959.555	2493.72	2188.99	3331.7	3185.94	3505.78	1914.6	2662.43	2356.7
ABCG2	0	279.914	0	0	0	0	55.8715	134.644	0	8.2101	0	8.86782	103.255	71.1425	58.3783	0	217.194	0	84.5186	0
ABCG4	0	0	0	0	0	0	0	0	0	0	0	0	0	0	0	0	0	0	0	1.93959
ABCG5	0	10.9713	3.41071	0	1.87895	0	4.21649	8.65437	6.89482	6.03266	7.08033	103.173	57.3099	4.26008	5.28208	3.42308	3.06399	4.87307	4.93661	0
ABHD1	3.06887	36.4722	12.7958	0	1.46025	13.7173	83.1135	4.80917	9.57534	56.2463	34.5582	171.544	240.326	164.825	49.5599	191.105	129.906	5.47767	214.582	14.6816
ABHD10	0	707.054	2986.53	0	654.683	1438.19	736.295	525.399	639.324	1099.39	1722.89	362.111	55.3168	1218.81	667.755	1234.37	537.948	1288.93	1337.56	1107.21
ABHD11	9.14423	92.0416	490.856	320.508	41.9234	297.439	232.054	161.102	309.466	251.98	90.5373	197.386	39.7668	368.354	330.929	437.093	178.537	326.421	570.29	316.975
ABHD12	32020.7	1508.53	3065.45	2204.88	212.6	1260.61	1912.51	2812.09	3788.51	1944.54	3307.55	549.956	641.074	2210.85	2815.08	1960.79	2863.46	3052.36	3233.29	2279.95
ABHD12B	0	39.1999	112.919	41.4325	0	34.6792	29.5512	13.3374	50.3169	47.4094	37.2726	293.891	646.474	27.8246	48.5822	52.4708	287.002	49.8053	44.2416	40.4862
ABHD13	0	2057.84	741.524	0	759.588	1452.24	1302.47	1688.76	1637.46	1938.71	746.617	285.542	0.94872	2204.77	1756.07	2195.07	1809.74	1205.14	1560.25	2559.37
ABHD14A	1.08478	1229.11	2815.74	0	189.287	302.278	838.55	1051.81	555.256	689.391	1530.75	403.263	397.249	1153.85	913.602	1006.47	1727.92	1083.16	1076.3	1966.74
ABHD14A-ACY1	4606.94	17.7391	219.7	0	40.8251	7.00394	60.9215	49.9292	118.245	3.77264	49.8198	54.3351	0	80.3961	83.0246	63.3679	100.734	90.5359	7.38173	0
ABHD14B	8973.09	2374.1	6286.46	6534.24	204.414	1359.89	1746.9	1585.41	2170.51	1871.93	2616.08	381.032	103.34	2371.29	3539.27	2033.07	2250.75	1730.17	3521.68	3735.02
ABHD15	1551.16	700.514	2327.6	0	259.625	205.678	925.21	1233.19	1975.46	1536.85	330.188	544.841	387.484	1607.6	1613.93	1827.59	1258.49	2015.95	1490.52	548.64
ABHD16A	19434.6	2405.98	7166.23	0	406.923	1587.78	1870.08	3492.02	1680.7	1864.98	4659.46	1125.14	1290.82	2104.72	2950.74	3426.35	2020.87	2453.1	1644.44	4430.36
ABHD16B	0	0	454.215	0	0	46.145	98.6567	149.162	36.6854	177.538	35.5094	0	0	115.486	87.408	194.949	55.6988	323.982	198.769	0
ABHD17A	54286.6	9939.34	12452.1	11428.3	702.847	5819.25	7207.41	9878.63	7347.51	7137.39	17948.5	1967.63	1433	5618.14	10750.8	9745.27	6263.19	6300.23	11186.1	9144.86
ABHD17AP1	22.8288	22.6975	13.2152	25.1285	5.61417	3.52923	9.59512	4.80543	14.4468	6.02423	15.6981	6.76982	3.29151	3.58207	12.5217	13.0661	4.68021	9.96842	10.6681	11.9126
ABHD17AP3	36.6392	12.8051	20.6172	55.5616	2.01843	7.45218	4.20118	3.20997	2.12464	5.38473	17.2029	5.07251	2.9875	7.5032	20.7841	14.8713	11.6755	2.07465	14.9154	5.29854
ABHD17AP4	4.16379	4.42957	4.53776	1.03813	0	2.22963	0	0	1.12975	1.13237	4.3525	0	0	1.49961	3.27048	0	0	1.07118	1.11269	1.11688
ABHD17AP5	8.25777	1.11995	1.14823	0	0	1.11042	1.09243	1.13173	0	2.27069	5.9041	0	0	3.02039	3.29794	14.6228	0	3.28537	7.87489	2.27497
ABHD17AP6	10.1002	5.62996	28.4486	0	0	0	1.07294	5.44334	4.34406	1.09989	7.7397	2.03449	0	2.15733	4.49868	5.45462	1.08919	0	6.51866	3.27602
ABHD17AP7	0	0	0	0	0	0	0	0	0	0	0	0	0	0	0	0	0	0	0	0
ABHD17AP8	0	0	0	0	0	0	0	0	0	0	0	0	0	0	0	0	0	0	0	0
ABHD17AP9	0	0	0	0	0	0	0	0	0	0	0	0	0	0	0	0	0	0	0	0
ABHD17B	0	2725.74	6779.81	0	463.425	1300.73	1437.08	1503.29	1307.02	2284.98	2805.12	842.58	1349.11	1828.27	2171.72	1726.91	2868.48	1790.9	1709.83	1669.72
ABHD17C	0	0	0	6397.21	0	333.907	194.431	327.88	306.351	79.2027	0	37.7811	0	245.184	173.527	158.429	360.126	210.853	120.941	951.173
ABHD18	0.740008	927.413	1315.81	9.7435	440.07	965.727	302.853	798.029	384.019	805.029	3808.29	423.173	81.9033	825.964	706.14	1318.41	706.446	1602.16	978.743	2346.13
ABHD2	0	576.727	2117.3	953.492	280.287	1072.06	1320.14	650.247	1691.31	1274.02	2396.57	2544.07	537.453	1307.27	805.848	1637.28	1760.7	1412.47	1359.72	3073.26
ABHD3	98.9029	701.578	2881.71	3655.27	612.907	811.082	1261.62	1152.29	1387.49	1687.08	3140.4	929.42	516.095	1648.61	2312.98	3459.82	1768.61	4160.04	3907.55	1556.87
ABHD4	0	723.289	936.393	0	161.469	242.423	874.33	952.742	1134.29	824.087	1328.48	598.026	0	742.567	875.896	1178.28	536.025	356.375	1080.92	591.992
ABHD5	0.681494	0	0	0	22.8793	0	46.1392	68.0502	99.8216	39.6384	0	65.8729	55.5446	51.6223	42.6683	131.507	27.6721	0	78.5006	1.36829
ABHD6	0	612.363	0	0	37.5418	94.0062	624.465	481.621	463.997	222.155	236.049	353.365	232.177	347.456	340.376	377.277	158.687	673.633	604.485	346.543
ABHD8	0	174.492	0	0	14.826	138.556	357.053	40.0224	499.957	309.705	0	77.5149	0.881599	125.909	533.588	272.98	493.679	5.41547	1550.8	251.799
ABI1	0	6838.93	15916.5	9531.04	864.774	3814.18	3527.78	6171.31	4923.73	7419	3653.99	1916.25	1365.11	7010.66	5916.7	6329.82	4882.94	3741.86	7449.88	9775.77
ABI1P1	0	0	0	0	0	0	0	0	0	0	0	0	35.1625	0	0	0	0	0	0	0
ABI2	8.01662	2303.35	5959.8	4.86538	31.027	1515.96	1328.47	565.846	2224.76	995.049	7101.59	982.674	1788.87	546.574	1018.53	2520.32	3525.83	1181.62	2987.85	964.235
ABI3	10350.4	1139.79	2455.03	0	829.841	1204.82	2088.58	2215.66	3794.69	2805.71	4211.02	453.819	438.605	2806.86	2506.3	2112.86	2141.61	2806.91	2600.01	2215.42
ABI3BP	0	116.906	1.49719	0	11.016	34.7401	48.04	54.6857	243.387	78.4435	135.675	465.993	430.948	57.4747	74.0838	124.633	53.3101	54.5308	75.9702	7.92523
ABL1	0	537.893	4542.38	0	448.987	972.967	1629.84	1985.69	1236.96	1726.8	1505.64	161.557	327.218	964.866	1433.6	1185.26	476.229	1311.04	1341.3	1785.83
ABL2	59.4563	1555.06	1314.32	2217.46	55.9737	300.365	1157.4	493.753	1255.69	467.554	2262.3	386.056	371.651	879.762	799.975	425.644	1095.15	377.93	522.711	206.608
ABLIM1	2454.88	21804.1	33721.9	245.589	1654.99	13857.8	4286.16	4628.29	4226.12	6538.73	13021	2317.7	1053.36	4746.05	4307.53	5330.04	4812.46	2979.99	3976.19	9421.65
ABLIM2	0	57.7209	837.643	0	63.1529	0	110.05	178.454	0	100.005	0	0	0	160.12	94.9554	85.4546	0	242.64	40.2891	145.791
ABLIM3	0	0	0	0	0	0	10.0236	0	34.4253	0	0	12.7998	133.577	6.71642	156.128	0	0	0	0	0
ABO	0	0	0	0	0	2.95585	0	0	0	0	0	0	0	0	33.3671	0	0	0	0	0
ABR	5.2014	1224.07	801.973	16913.9	347.621	837.575	1864.59	1227.08	2039.37	1186.27	1521.87	263.089	41.4813	1034.37	2300.49	1499.13	3726.98	1690.62	2062.19	2614.99
ABRA	0	0	0	0	0	5.8716	5.10625	6.03247	2.9785	12.0556	0.965143	12.7604	14.3453	0	1.01696	4.19976	4.95227	0	2.00917	0.973326
ABRACL	4749.17	2900.97	6827.24	7476.21	1036.02	4789.05	3247.44	3335.81	2175.96	2989.05	6373.09	1263.3	1139.09	4056.57	3277.96	4545.76	2696.07	1883.95	7253.24	5246.63
ABRAXAS1	454.545	259.215	515.607	49.5524	23.212	454.78	201.483	111.251	216.913	248.488	70.2738	489.586	560.383	216.247	101.315	286.241	411.508	162.855	151.993	93.3187
ABRAXAS2	0	84.2998	225.344	0	7.5065	177.966	428.953	1083.63	576.407	489.71	927.399	9.60442	0.948304	816.324	300.9	450.241	489.427	508.615	840.107	1312.69
ABT1	0	2954.23	6864.02	0	1398.04	1650.3	2134.89	3372.95	3253.02	3365.85	6462.14	331.339	362.244	3586.36	3327.59	3698.54	2653.56	1063.79	2891.07	3059.8
ABT1P1	0	0	0	0	0	0	0	0	0	0	0	0	0	0	0	0	0	0	0	0
ABTB1	11253	2405.84	9240.77	0	391.032	1930.14	3135.04	4575.93	2080.55	3474.94	6102.55	1032.86	451.657	2081	3952.83	5812.24	1644.49	3809.21	4770.95	4887.07
ABTB2	0	0	181.489	0	128.272	8.03811	102.803	139.673	273.577	111.439	0	105.612	0	131.279	325.415	161.051	18.952	229.935	9.6651	0
ACAA1	10746.2	4562.31	6331.91	0	438.883	1386.06	2220.75	2428.85	3017.73	1668.94	4706.78	816.857	1811.14	2234.31	2112.6	2821.94	2455.76	2168.83	3030	1965.33
ACAA2	0.519396	2929.55	8364.67	22399.6	1006.42	1766.15	2017.39	2787.46	1953.62	2130.77	2619.19	1083.56	690.97	5118.76	2746.72	2688.86	2284.02	3622.65	4782.42	4250.32
ACACA	2.42068	317.293	730.534	4208.01	378.336	908.935	262.913	212.596	423.567	295.491	104.428	397.891	671.781	311.639	343.45	439.021	2.00464	157.246	669.236	1.8515
ACACB	391.335	159.873	517.323	78.0056	40.6366	45.5828	247.593	278.092	287.388	278.612	82.8211	642.5	455.42	198.141	240.975	256.762	388.552	361.082	276.208	237.345
ACAD10	504.812	832.668	2425.05	165.465	94.5204	395.19	505.716	353.175	888.801	453.844	3268.39	1112.39	1022.62	386.063	506.78	841.922	502.32	621.721	1139.05	852.968
ACAD11	3.92912	1823.44	3145.18	0	291.299	408.605	859.241	885.395	731.03	999.708	4150.56	341.494	135.469	777.473	2154.74	1714.71	605.138	1598.19	766.756	686.013
ACAD8	0	875.645	1850.41	0	69.4642	31.1336	1203.77	885.201	926.287	821.64	1121.53	498.672	147.477	963.969	1517.03	1944.94	1087.52	391.821	1882.9	1032.92
ACAD9	0	1321.43	1291.41	0	83.7303	1079.95	638.266	575.105	500.357	652.374	8.48111	224.093	224.688	796.345	935.032	670.213	873.686	608.863	1475.15	256.546
ACADL	2.93978	17.2867	15.692	0	0	1.03627	8.62604	4.37662	2.39225	3.73215	19.8931	47.0052	142.881	7.65584	5.50353	20.584	16.8261	16.0073	31.4322	3.08397
ACADM	0	911.345	1893.61	5940.38	247.072	359.696	894.515	1158.66	508.924	925.7	25.0066	218.804	604.876	700.233	1465.07	1228.93	1051.21	542.895	2960.71	660.035
ACADS	0	866.849	1443.36	5161.67	30.6156	1276.65	677.218	808.298	500.057	556.274	776.65	151.086	182.059	579.796	1078.49	1245.35	503.729	1425.5	919.674	243.044
ACADSB	948.256	2169.71	9708.89	0.605048	68.4198	843.516	1096.35	1470.59	600.475	1631.35	209.568	896.277	522.779	1438.8	638.629	2689.55	1017.78	2798.85	2471.62	650.819
ACADVL	14956.6	9179.75	19317.8	12262.2	2722.72	4625.8	10490.6	11621.9	8341.15	6155.25	22812.6	2866.11	2181.21	10270	14953	15171.1	4859.99	12325.6	14408.8	13803
ACAN	0	2.15106	3.0256	9.4019	0	2.05584	2.08838	50.4683	0	1.06247	12.1994	117.812	95.5661	1.12326	5.19914	1.05023	1.01238	4.5006	4.22195	6.26544
ACAP1	18507	17026	26768.6	50.9402	3761.64	8659.24	7445.11	11076	8467.92	8090.1	26498.7	3995.02	2309.11	8588.29	12533.2	15358.9	7282.1	11097.8	16275.9	14474.7
ACAP2	5020.74	3595.67	4312.82	75.6397	485.344	1122.97	1830.8	1023.62	1920.04	1968.41	2300.57	1157.41	1722.04	1645.99	3096.9	2342.96	2024.34	2053.59	3373.81	2415.46
ACAP3	0	1068.29	477.634	0	50.0842	52.683	1384.19	643.543	718.576	914.781	2450.76	181.437	770.423	632.072	917.047	1336.29	257.614	939.202	1063.04	535.612
ACAT1	0	1060.63	1868.53	0	162.993	521.393	688.843	772.965	775.276	872.899	18.8003	1214.3	1016.37	1013.49	1453.02	1079.28	1284.01	1379.67	1655.37	2187.81
ACAT2	0	1327.88	521.018	0	664.64	1008.1	1259.07	1257.32	1873.21	1805.34	695.783	517.207	677.81	1499.74	1760.97	2328.41	890.711	2324.44	2825.69	1155.36
ACBD3	0	3060.59	4731.3	0	847.753	164.954	1621.86	1589.79	1769.55	2686.82	2577.51	1380.86	576.981	3120.6	2086.31	2402.46	1630.41	2388.16	2624.34	2339.78
ACBD4	42.0991	173.434	803.798	0	82.8281	0	216.085	562.006	242.133	197.329	498.195	110.562	385.077	168.072	442.517	400.544	162.903	382.957	748.397	0
ACBD5	7.51227	942.014	2333.3	0	116.991	129.275	752.483	349.588	1136.68	735.957	8.01033	270.165	222.098	1131.17	1218.75	692.506	500.923	524.832	1466.89	858.516
ACBD6	0	756.204	1129.37	0	285.55	967.619	725.131	739.72	885.481	652.767	917.217	410.502	586.406	694.506	596.155	800.152	1152.01	342.177	1240.29	1045.53
ACBD7	0	41.4845	37.1916	0	5.57816	2.03574	31.276	13.2219	13.2296	51.1751	68.529	302.13	306.445	37.8902	17.208	13.4982	9.06031	12.5375	65.8786	36.0658
ACCS	0	2690.28	1838.41	0	63.5273	369.667	621.355	275.574	544.625	577.402	1547.64	0	108.598	635.64	774.931	998.81	179.266	882.288	525.95	257.33
ACCSL	0	0	0	0	0	0	0	0	0	0	0	15.384	48.4612	0	0	0	0	0	0	0
ACD	0	1343.77	733.025	4.49189	319.574	176.36	651.007	1103.91	687.652	1357.13	1297.94	306.333	176.22	827.233	838.799	922.964	317.068	772.832	305.753	1797.53
ACE	0	17.7421	35.0259	479.192	5.54888	359.601	89.8095	119.618	182.324	168.192	363.151	110.354	35.6757	34.9943	205.318	258.932	241.914	45.0032	41.4763	476.827
ACE2	0	0	0	0	0	0	0	0	0	0	0	0	3.52808	0	0	0	0	0	0	0
ACE3P	0	0	0	0	0	0	0	0	0	0	0	10.5769	15.0862	0	0	0	0	0	0	0
ACER1	0	0	548.878	0	0	0	35.3647	8.43379	62.2217	129.203	0.994905	205.734	49.4074	28.8963	1.04637	2.40461	0	0	3.95138	2.0164
ACER2	0	75.5246	33.6282	0	0	0	1.9718	3.00118	0.991555	73.1175	0	14.3906	0	41.3748	56.8643	51.3622	6.93182	0.969776	9.93747	25.2758
ACER3	27.2976	1666.98	800.002	1.62849	4.64544	1041	642.698	558.972	804.106	697.275	3448.65	124.072	301.38	572.532	608.958	986.066	1809.22	1907.38	1106.66	1197.15
ACHE	0	0	0	0	0	247.626	65.6959	0	0	39.7607	0	0	6.76382	70.5086	2.43515	32.4287	0	0	241.287	95.6892
ACIN1	471.267	2058.53	1530.06	12590.4	576.349	2297.25	1794.31	961.67	950.044	1136.63	4837.47	431.767	335.506	1563.84	2254.07	2205.53	404.239	1179.43	1271.07	1589.91
ACKR1	0	0	0	0	0	0	0	0	0	0	0	0	0	4.14825	0	0	0	0	0	0
ACKR2	16.6202	31.2116	29.1465	0	7.61689	4.71611	23.2916	11.2567	10.5643	26.1728	26.6515	190.863	247.982	9.04194	33.598	14.4977	99.2774	9.37762	22.082	15.845
ACKR3	0	298.701	1020.22	0	0	0	264.581	155.58	478.782	98.8649	569.207	0	0.898652	647.404	148.79	24.3539	2346.84	36.7878	556.893	285.072
ACKR4	0	0	0	0	0	0	9.63833	0	0	0	0	0	238.79	1.60579	0	0	0	0	0	0
ACLY	12705.3	1158.63	5028.96	231.366	325.769	2409.66	3110.48	2334.59	3412.1	3150.01	3270.41	1356.14	67.7664	2754.56	4058.06	3059.18	3187.92	1783.15	4854.08	5424.91
ACMSD	0	0	214.02	0	0	0	6.9749	3.03327	0	1.01339	0	116.702	0	10.9724	0	10	0	0	0	0
ACNATP	0	0	0	0	0	0	0	0	0	0	0	0	18.6621	0	0	0	0	0	0	0
ACO1	10.697	2226.32	19.7701	0	50.6536	739.079	532.394	306.11	543.653	892.587	27.6845	85.3685	217.372	529.776	243.913	807.13	869.236	200.978	1197.46	101.196
ACO2	0	5499.26	8969.34	0	704.325	2504.18	4173.83	5418.91	5259.8	4211.21	4368.7	1678.75	1591.64	4643.78	5641.23	4876.38	4531.89	3651.74	5700.16	3970.4
ACOD1	0	0	0	0	0	0	38.3258	0	0	0	0	7.58397	10.3016	61.4842	0	0	0	0	0	0
ACOT1	0	261.75	23.8687	0	37.1859	121.697	106.442	105.144	163.982	141.979	73.8634	38.9673	0	80.3258	194.933	197.221	236.517	44.2883	9.82502	308.853
ACOT11	535.439	361.74	533.092	0	28.8158	210.635	246.95	441.066	344.864	188.322	350.327	1329.25	979.912	249.079	413.81	534.846	985.352	220.29	213.536	280.607
ACOT12	0	0	0	0	0	0	0	0	0	0	0	0	13.6352	0	0	0	0	0	0	0
ACOT13	0	965.324	4.51052	2.95687	171.836	518.81	465.928	383.425	227.818	365.009	677.011	339.735	92.8265	388.452	482.677	498.018	766.555	625.042	1713.5	604.618
ACOT2	0	1503.64	924.629	0	211.42	898.188	551.623	648.433	992.286	791.66	974.413	471.27	227.55	819.067	1200.03	1123.32	910.031	1045.25	885.515	2426.46
ACOT4	0.924688	1.94983	0.991957	0	6.56725	2.93486	148.877	77.3859	0.994353	96.5768	354.17	1.93863	9.74964	82.7837	145.192	101.957	87.0908	131.927	187.931	582.072
ACOT6	0	0	0	0	0	0	0	0	0	0	0	24.6914	0	0	0	0	0	0	0	0
ACOT7	7688.68	908.489	1025.31	0	285.925	331.761	1020.6	1216.28	1230.04	514.144	1804.57	182.076	542.582	1215.3	1694.1	628.772	1678.88	196.46	3242.28	969.114
ACOT8	431.905	1271.01	1059.94	347.96	132.893	519.106	526.733	386.729	570.83	647.254	777.583	224.668	202.23	427.76	856.947	894.889	688.581	536.871	1210.76	1041.7
ACOT9	106.77	2265.17	3342.56	114.698	399.38	1917.93	2139.13	4616.22	2340.91	1891.55	356.018	898.219	333.214	1883.89	2908.96	4143.66	3019.35	3461.18	2456.83	2756.73
ACOX1	42.9327	944.984	1331.81	0.760666	438.203	46.5174	484.135	81.6652	615.389	828.546	2424.68	407.928	675.293	916.801	1026.8	878.254	816.733	384.601	862.842	1181.42
ACOX2	0	0	0	0	0	0	0	0	0	0	0	12.7774	296.664	0	0	0	89.3693	0	0	0
ACOX3	0	378.95	364.853	0	95.9709	183.7	677.717	638.524	530.546	734.755	1610.82	296.395	408.538	969.408	904.452	974.96	298.881	375.144	624.146	715.116
ACOXL	0	27.2161	23.9665	0.985758	3.93099	11.6701	11.8902	10.8192	14.6462	16.6724	92.5815	129.807	96.6485	19.0812	18.4887	20.175	8.50542	70.1073	97.465	19.6851
ACP1	6138.35	2995.82	6406.2	9053.23	1379.73	2082.58	1856.27	2657.8	1502.89	2547.13	1408.81	1065.09	467.902	3312.04	2606.38	3575.99	2672	3521.5	4464.92	4025.49
ACP2	0	1267.47	1195.98	6371.86	91.6105	0	905.96	1300.75	559.24	489.825	2505.4	136.619	0	697.037	1105.88	930.435	1646.37	1182.49	820.006	2144.88
ACP4	0	39.5141	81.0493	0	0	0	5.89411	0	2.96104	0	184.36	0	0	24.5817	0	4.92879	0.991847	31.9968	0	0.970969
ACP5	0	493.599	856.036	0	12.2865	139.975	1481.61	812.427	1756.51	924.726	598.445	873.459	324	423.179	1148.3	1471.22	1667.05	2569.83	2405.08	295.939
ACP6	0	1333.13	1483.21	21109.4	286.548	756.742	714.454	1189.83	1153.5	742.408	18.5322	406.949	422.446	1000.48	818.426	579.899	249.174	1772.03	1490.89	1704.64
ACP7	0	72.5249	8.08211	3.95228	1.84277	23.7431	5.71554	1.96271	3.70256	4.98432	7.18018	87.4224	206.13	21.1995	20.024	26.3718	2.01554	20.3211	25.2607	7.21665
ACPP	0	5.7924	226.243	0	2.42378	18.2965	446.851	3.56226	114.842	51.741	0	98.7766	114.202	44.3311	386.996	47.7908	343.841	63.193	185.353	6.07233
ACR	0	0	0	0	0	0	0	0	0	0	0	13.4835	0	0	0	0	0	0	0	0
ACRBP	0	0	501.864	0	0	0	60.4701	1.23479	170.337	90.3555	0	0	38.8433	92.0555	100.863	0	0	0	180.569	0
ACRV1	0	3.81327	0	0	0	0	0	0	0	12.8738	0	0	0	0	2.36278	0	0	0	3.99133	0
ACSBG1	0	214.927	49.0924	0	9.79861	0.696959	55.5587	108.727	52.9327	27.1809	2.55296	153.832	283.114	59.7126	115.19	67.9461	110.553	39.3038	116.108	44.8679
ACSBG2	0	0	0	0	0	0	0	0	29.3452	5.25738	0	45.086	75.7587	0	0	0	0	0	0	0
ACSF2	0	58.3079	309.764	0	13.388	33.2347	167.311	111.345	109.351	202.409	530.375	289.661	249.112	141.291	175.022	291.589	322.2	301.076	231.45	23.0234
ACSF3	115.534	4451.91	10794.9	3834.31	337.036	468.196	1212.03	3246.73	1169.96	1584.45	4005.7	602.097	252.023	1142.48	2110.1	2920.11	2062.77	566.938	1789.14	2863.65
ACSL1	0	353.428	1899.5	978.032	192.004	364.115	3250.45	3326.52	8096.89	2680.88	1073.1	688.858	2329.87	3735.33	1942.39	2857.03	5212.37	1675.23	3078.88	2709.71
ACSL3	10861.6	3051.25	6844.06	199.626	771.682	811.714	1573.21	2922.25	3962.9	3653.3	3706.65	1252.36	1598.22	2766.19	2064.3	2640.72	2259.48	2696.46	1760.92	1588.63
ACSL4	0	2159.44	2553	0	145.322	299.906	1281.46	748.387	1861.93	1910.91	2401.34	471.696	1129.02	1224.15	1133.87	2226.28	2693.65	1451.78	2613.44	2228.45
ACSL5	0	5116.69	3787.57	11192	518.909	3463.5	2652.17	2792.3	2495.18	3776.98	6858.93	1079.73	456.878	3481.63	2927.65	2635.37	2386.99	2261.66	3402.76	3866.03
ACSL6	1.46408	1446.58	479.48	0	69.6995	362.638	227.044	235.093	533.017	631.982	927.116	323.616	627.474	459.777	281.844	781.026	0	141.421	112.43	1797.93
ACSM1	0	0	0	0	0	0	0	0	0	0	0	0	0	27.8173	1.67769	0	0	0	0	0
ACSM2A	0	132.648	163.421	45.3174	21.7957	70.8187	84.057	14.2143	62.8733	54.6013	60.621	861.515	1054.08	47.4815	90.7568	62.8768	9.42187	63.3936	112.362	86.5885
ACSM2B	0	15.1082	47.9383	16.6579	2.7468	15.7822	15.7536	35.0208	62.6506	69.1081	10.0541	235.593	154.629	30.0465	56.0099	196.348	125.189	41.4634	75.3004	3.52242
ACSM3	75.7246	107.75	57.1478	6.23192	9.67221	26.8958	73.9915	39.2644	149.092	70.396	125.274	312.861	333.256	60.0348	196.193	53.4065	237.011	90.0754	142.099	94.3492
ACSM4	0	0	0	0	0	0	0	0	0	0	0	0	21.6748	0	0	0	0	0	0	0
ACSM5	0	0	0	0	0	0	25.7275	0	1.33642	6.78554	0	56.5455	31.1617	24.6721	7.25526	5.36146	0.961725	0	0	0
ACSM5P1	0	0	0	0	0	0	0	0	0	0	0	2.88531	119.781	0	0	0	0	0	0	0
ACSM6	0	47.0086	0	0	3.68301	0	18.6645	4.28252	6.74746	8.29541	20.2282	101.545	121.875	32.188	9.1469	24.6866	6.11738	19.261	0.812286	10.7394
ACSS1	22.3114	3703.56	5793.39	3251.11	369.614	1858.75	1954.52	2726.22	1266.62	1565.08	1563.61	1224.91	418.955	1943.21	2464.13	3642.19	2296.37	1753.51	2665.97	5091.81
ACSS2	38.8875	937.709	1398.12	0	55.7476	466.345	437.215	171.459	378.505	350.334	388.402	252.612	23.4799	231.46	433.181	492.502	702.128	87.2697	482.237	211.572
ACSS3	0	5.12116	1.03217	0	0.931	1.0182	0.99522	0	1.96928	2.14432	4.01647	52.8344	291.314	0.987051	3.91743	2.96891	4.1334	6.3894	1.55457	2.03029
ACTA1	7.4643	17.4588	18.3695	2.75883	0.957782	3.94769	10.2564	4.09805	9.12864	4.11124	14.7534	5.87224	6.7817	12.9116	15.0963	7.09938	6.00643	1.99739	15.2527	16.6835
ACTA2	1.53496	34.8604	468.754	974.993	98.7596	921.067	1041.87	548.063	1005.62	1345.76	1004.85	786.061	148.434	808.418	1148.22	563.334	1559	707.324	1630.49	1722.15
ACTB	2918.32	3081.66	4219.4	2531.82	227.496	1749.98	2126.16	2445.93	2346.09	2229.9	5625	776.689	695.286	1928.81	2994.44	3554.65	1843.84	2121.47	7603.3	2917.38
ACTBL2	0	0	0	0	0	0	0	0	0	2.00388	0	4.80328	0	7.88188	0	0	0	0	4.97282	0
ACTBP1	8.38312	7.74187	23.8702	5.50499	0	1.97025	2.96019	2.00249	3.96314	13.0528	6.70969	3.82486	6.62593	7.90931	13.7678	1.98211	3.99729	9.7585	13.9079	9.76788
ACTBP11	8.38571	9.68556	17.8602	12.8559	0.936335	10.8399	12.8399	4.00791	19.8353	9.04325	18.2289	0.957184	0	15.8299	12.3313	8.92518	7.99633	9.76471	35.7935	14.6598
ACTBP12	0	0	0	0	0	1.00539	0	0	0.985607	0	0.939821	17.7536	0	0	0	0.998494	0	0	0	0.989031
ACTBP14	0	0	0	0.919484	0	0.987914	1.97845	0	3.97315	1.07062	0	0	0	0	0.986055	0	0	0	3.98341	0.979417
ACTBP2	58.2033	24.9152	41.2213	82.5885	3.59718	13.2762	21.0223	11.7788	26.6873	7.1286	30.2317	2.787	5.12349	25.6765	15.4299	18.1624	29.7062	18.2913	58.0547	34.11
ACTBP6	59.482	0	121.064	0	0	0	0	0	0	0	1.91175	0	0	0	0	0	0	0	0	0
ACTBP7	0	0	2.02507	1.84764	0	0	0.985648	8.99908	0	0	1.01736	0	0	1.01078	1.00112	3.95907	0	0	0	4.99551
ACTBP8	5.59162	7.53009	5.9707	22.0238	2.80864	0.985561	2.96161	2.00362	0.991291	4.01827	5.75264	24.8731	25.5682	6.92392	3.93572	0.991535	4.99916	0	9.93846	5.86326
ACTBP9	18.3911	22.9816	32.8168	21.9765	2.80972	11.3911	15.0569	13.5561	21.8211	15.9205	27.1171	21.8418	36.7438	11.0244	12.4512	9.92217	17.1417	11.0011	32.9548	15.1605
ACTC1	0	0	0	0	0	0	0	0.874892	0	1.01993	0	1.70962	0	5.70768	0.999494	0	0	0	0.668255	0
ACTG1	98737.8	51644.7	113188	75955.3	10187.5	44212.9	40815.9	31464.5	43407.8	40797	57099.2	14708.1	15391.3	48915.1	53064.4	44205.1	65250.3	41190	89051.6	55776.6
ACTG1P1	4.66349	6.82657	11.4232	38.5892	0.938389	1.97323	2.9639	2.49278	5.95102	28.1444	22.9084	5.74376	0	1.97949	12.2707	1.29552	2.00104	0	89.5218	6.27856
ACTG1P10	5.77984	7.76316	8.72612	15.6199	24.4009	2.96023	41.7153	2.08988	0	49.9181	4.72991	0.958267	72.108	7.0635	7.88702	5.96111	151.111	0	5.94751	321.893
ACTG1P11	2.86635	0	0.547615	2.66469	0	0	0	0	0	0.501786	0	0	0	0.494089	0.992432	2.90462	1.04065	0	2.04257	4.06057
ACTG1P12	5.04463	0.970957	5.98465	9.2068	0	0	5.91433	11.0026	6.92981	0	4.80957	47.7859	0.945718	2.96205	6.87536	1.97956	0	0	4.96257	3.91853
ACTG1P13	0	0	0	0	0	0	0	0	0	0	0	0	0	0	0	0	0	0	0	0
ACTG1P14	26.1373	31.7945	57.8249	62.3274	2.81046	21.7194	66.1724	27.06	63.4801	43.2144	83.6392	81.3587	8.52923	47.4965	53.1496	43.6434	47.0663	20.5065	87.2926	95.8675
ACTG1P15	13.382	41.2903	50.1658	49.9892	3.13569	13.2647	22.6256	9.4845	17.7334	28.7973	42.8466	1.93697	2.87247	28.4396	35.6148	18.5152	16.7105	19.8867	57.4657	38.2248
ACTG1P16	0.936099	0	0	0	0.93732	0.989982	0	0	0	0	3.85044	0	0.948398	1.0563	0	0	0	0	2.98569	1.05337
ACTG1P17	16.6422	13.9386	29.771	0	0.77618	46.3095	7.10046	43.2388	0.83073	6.62715	0.765483	123.687	272.958	7.93428	2.31839	0	0	4.02539	10.9129	2.04071
ACTG1P18	0	0	0	0	0	0	0	0	0	0	0	0	0	0	0	0	0	0	0	0
ACTG1P19	6.53216	8.7257	11.9581	12.8663	0.935114	4.93461	6.90295	0	4.95186	10.035	12.4857	0	0	8.89286	16.7085	3.96188	4.00449	3.90127	17.8708	8.80847
ACTG1P2	2.86635	0	0.547615	2.66469	0	0	0	0	0	0.501786	0	0	0	0.494089	0.992432	2.90462	1.04065	0	2.04257	4.06057
ACTG1P20	0	47.4154	3.04659	0	0	1.00917	42.8744	41.409	27.8343	21.4328	1.06729	68.3337	0	48.2072	21.4813	53.445	1.03299	55.9014	0	62.6859
ACTG1P21	2.79553	11.5941	16.4579	22.8857	0	5.9123	4.93559	3.00516	17.7114	1.00482	14.3488	4.77863	5.67893	3.95882	4.32374	4.96044	6.00165	4.88764	25.8308	6.83624
ACTG1P22	0	0	0	0	0	0	0	0	0	0	0	0	0	0	0	0	0	0	0	0
ACTG1P23	25.1553	14.2257	18.9024	7.33717	0	6.50724	13.8253	5.01006	9.91558	7.03553	18.2091	80.3452	19.8917	12.8637	12.7965	15.7224	6.99759	0.976942	23.8588	13.6766
ACTG1P24	3.7485	6.66123	0	2.75217	0	0.99084	3.95231	0	0.991375	2.01302	1.9174	0.955247	0	5.95063	4.9312	7.09379	1.00664	4.90221	7.95332	3.92558
ACTG1P3	0	2.1603	1.99964	0	0	0	23.6623	0	24.7504	8.0258	0	0	0	0	1.96526	0	0	0	3.97033	0
ACTG1P4	16.5566	18.4492	38.3577	62.5547	0	12.8591	10.7533	0.629438	14.0639	13.9314	19.7109	0	0	23.5841	28.2045	17.4661	10.722	7.68236	36.3527	20.3182
ACTG1P9	49.0365	52.4623	33.817	38.8665	3.05263	18.7019	27.8746	19.3057	22.7782	18.4736	52.7796	91.5758	58.1149	38.2893	27.9068	38.7401	21.4553	19.4246	46.9369	45.4892
ACTG2	2.03075	103.782	300.241	47.5636	0	0	65.0415	96.0656	103.546	66.5972	0.73949	249.704	299.676	53.6141	46.6514	23.8545	167.055	114.2	645.37	13.2774
ACTL10	0	16.7182	269.633	0	79.73	0	21.7061	157.18	85.325	22.0552	0	37.429	0	257.133	91.2667	162.149	84.3913	0	175.01	199.725
ACTL6A	14730.2	2518.96	1202.34	0	277.519	1550.2	1133.7	1447.14	866.189	1298.12	827.601	396.592	165.162	1144.44	1920.49	1447.91	1134.53	2825.93	2875.2	1308.42
ACTL6B	5.86356	0	0	0	0	0	0	0	0	0	0	0	24.219	0	0	0	0	0	0	0
ACTL7A	0	0	0	0	0	0	0	0	0	0	0	0	12.3889	0	0	0	0	0	0	0
ACTL7B	2.77342	0	0	0	0	0	0	0	0	0	0	33.6491	0	0	0	0	0	0	0	0
ACTL8	0	0	0	0	0	0	0	0	0	0	0	0	0	0.983981	0	0	0	0.96948	0.991361	0
ACTL9	0	0	0	0	0	0	0	0	0	0	0	0	0	0	0	0	0	0	0	0
ACTN1	2074.71	18020.2	28513.7	12115.9	9.25198	7908.09	2856.81	2714.47	5298.05	3891.59	5045.89	826.049	1005.77	2349.64	3571.94	3788.45	9294.17	1657.9	8565.3	6040.31
ACTN2	0	0	0.635507	0	0	0	0.46775	0	258.556	9.89712	0	48.7962	695.667	42.2631	16.5437	2.99992	0	0	0	14.5275
ACTN3	0	0	0	0	0	0	8.96482	4.73572	11.1516	15.9972	0	0	0	0	80.0228	0	0	184.593	0	0
ACTN4	2858.19	1178.4	832.275	6214.99	442.916	118.956	1531.9	830.78	1338.03	872.107	1515.56	343.961	766.794	1393.94	2114.67	1847.91	1346.85	1267.14	2022.78	1565.9
ACTN4P1	0	0	0	0	0	0	0.994634	0	2.03305	1.00007	0	15.2072	0	0	0	0	1.00219	0	0	0.988679
ACTN4P2	0	0	0	0	0	0	0	0	0	0	0	1.92594	0	0	0	0	0	0	0	0
ACTP1	0	0	0	0	0	0	0	0	0	0	0	0	0	0	0	1.02471	0	0	0	0
ACTR10	7.09386	1390.83	4173.16	1.91684	706.34	748.996	1180.95	1761	613.578	1541.45	1484.9	808.057	636.047	1478.56	1566.77	2753.66	1176.21	2380.93	2273.78	1685.46
ACTR1A	12522.7	4223.16	5032.85	0	1050.74	1753.05	2915.1	2993.29	2821.42	3452.99	3013.85	1114.3	610.549	2981.51	4973.37	3716.25	2901.31	2640.73	4303.11	2331.16
ACTR1B	128.812	1246.47	2572.5	0	135.621	413.782	827.401	1408.91	942.134	943.212	533.828	36.6004	44.3871	584.413	890.56	1714.89	578.034	1526.39	1586.86	819.618
ACTR2	2596.69	19274.1	26721.6	10257.2	1601.49	9372.88	10615.7	8677.71	11808.1	13814.2	10144.4	3883.79	3796.04	18015.2	17107.3	13283.9	18132.7	12883.5	12490.6	17345.3
ACTR3	14111.9	17917	24677.1	21950.6	2472.88	10714.5	13663.4	9575.23	12863.4	12057.5	10736.7	3698.18	4668.98	14651.8	16829.7	17084.2	19420.2	11546.5	28160	12883.1
ACTR3B	26.1901	18.3409	1569.25	0	37.7965	1527.97	290.109	546.871	411.588	352.307	1039.75	326.496	134.064	222.377	144.226	296.09	7.24271	793.619	485.239	28.5129
ACTR3BP1	0	0	0	0	0	0	0	0	0	0	0	0	0	0	0	0	0	0	0	0
ACTR3BP2	0	0	0	0	0	0	0	0	0	0	0	0	0	0	0	0	0	0	0	0
ACTR3BP3	0	0	0	0	0	0	0	0	0	2.00465	0	0	0	0	0	0	0	0	0	0
ACTR3BP4	0	0	0	0	0	0	0	0	0	0	0	0	0	0	0	0	0	0	0	0
ACTR3BP5	0	0	0	0	0	0	0	0	0	0	0	0	97.443	0	0	0	0	0	0	0
ACTR3BP6	0	0	0	0	0	0	0	0	0	0	0	0	0	0	0	0	0	0	0	0
ACTR3C	62.7075	1792.62	48.9562	0.43236	30.136	0.926435	254.631	92.15	47.6574	239.908	1272.84	206.735	70.1132	273.605	353.684	162.425	287.326	744.359	323.531	5.03493
ACTR3P2	0	0	0	0	0	0	0	0	0	0	0	0	0	0.981677	0.975056	0	0	0	0	0
ACTR3P3	0	0	0	0	0	0	0	0	0	0	0	0	0	0	0	0	0	0	0	0
ACTR5	0	582.568	1453.47	0	181.055	70.4876	400.39	641.434	132.929	686.173	1221.84	290.908	9.48177	863.923	412.77	387.19	549.565	595.244	600.475	879.225
ACTR6	0.623464	1541.36	3209.82	0	576.741	699.087	896.403	900.723	924.566	1375.08	77.9659	820.066	171.885	1166.32	777.896	1375.03	734.328	1691.59	1055.46	890.696
ACTR6P1	0	0	0	0	0	0	0	0	0	0	0	167.964	254.624	0	0	0	0	0	0.997075	0
ACTR8	0	937.267	2209.59	0	201.088	223.95	947.396	945.026	898.048	1147.25	2901.93	450.263	320.491	1148.94	1492.97	817.813	888.193	453.149	1395.05	1568.27
ACTRT1	0	0	0	0	0	0	0	0	0	0	0	0	46.8304	0	0	0	0	0	0	0
ACTRT2	0	0	0	0	0	0	0	0	0	0	0	0	0	0	0	0	0	0	0	0
ACTRT3	0	0	0	0	0	0	4.92578	0	95.1012	0	0	1.91645	0	49.2326	0	40.4773	0	56.2366	268.073	0
ACVR1	0	582.356	932.755	0	185.867	133.077	411.443	535.984	642.182	979.886	298.616	150.616	53.5554	586.556	404.319	786.017	1022.78	1797.59	880.402	1616.18
ACVR1B	0	216.481	398.443	0	21.4088	0	31.2353	19.8477	60.3389	143.57	0	10.9201	216.894	124.481	33.6316	39.7269	124.937	25.4325	30.3856	208.818
ACVR1C	0	209.484	1296.05	0	34.4609	488.907	144.348	11.4492	115.001	297.661	0	198.324	74.5586	130.338	0	1.53903	0	181.423	13.4518	0
ACVR2A	0.511142	351.97	2105.85	2.06834	6.47173	57.5041	360.191	1105.87	424.166	455.198	2797.44	24.7883	0.853112	341.737	224.752	306.93	40.5611	308.98	290.013	713.817
ACVR2B	16.2386	22.1329	1.21857	1.776	5.97245	2.08203	50.8161	8.38077	10.1782	8.6606	35.8237	123.46	37.7183	8.47	185.421	110.396	0	6.52731	114.463	4.58757
ACVRL1	6.37988	38.276	33.7981	0	8.38109	40.3517	74.6339	1.12826	1.66615	36.9027	9.50313	56.53	34.0643	71.0086	27.0265	27.3511	91.3014	18.1154	110.938	19.8346
ACY1	9002.6	161.693	894.559	49.1885	101.653	262.102	263.251	147.772	210.447	189.85	685.607	179.561	41.5072	310.934	176.406	296.17	256.627	189.792	584.577	26.3565
ACY3	0	101.788	0	0	0	0	35.5282	62.947	251.147	34.8413	0	35.0379	186.001	13.7085	26.742	42.5951	0	212.998	237.657	0
ACYP1	0	284.098	0	0	91.5316	141.606	181.26	146.08	199.25	236.623	0	244.935	37.8525	137.84	347.707	245.864	73.4499	245.685	1053.31	165.749
ACYP2	0.264691	1043.28	1597.86	1.58919	64.2087	366.5	557.806	175.859	490.632	431.699	408.528	305.175	263.223	512.727	279.741	358.239	313.721	383.358	594.86	880.505
ADA	0	1525.65	1470.57	0	1269.43	1616	2096.91	2747.65	2056.54	1834.83	2083.3	498.364	486.593	2656.18	4995.75	2453.32	1068.58	2667.28	3234.82	2200.68
ADA2	12618.6	7265.7	12060.8	5.13043	195.247	4944.9	4924.86	4354.72	6113	3134.04	3803.9	780.491	2532.92	5813.09	3831.33	2879.14	5038.65	2796.42	2824.36	8765.94
ADAD1	0	0	1.97186	0	0	0	0	0	0	0	0	28.8838	0	0	0	9.00015	0	0	0.696115	0
ADAD1P2	0	0	0	0	0	0	0	0	0	0	0	0	0	0	0	0	0	0	0	0
ADAD2	83.1007	1.85867	0	0	0.874819	0	2.92831	0	2.69908	21.9414	8.30226	20.1572	32.6106	6.3671	0	0	0	3.52533	17.1082	0
ADAL	0	146.656	11.2799	36.1701	79.6876	149.735	147.181	119.031	89.0736	84.1648	159.48	97.0705	292.421	184.568	210.358	194.863	133.417	103.83	253.717	46.0408
ADAM10	27644.9	13389.1	30581.9	1.66451	468.692	7063.91	5844.09	4319.51	6712.18	16219.8	13888.5	3561.33	2255.37	5340.14	9382.2	11898.1	11557.7	7372.91	7914.78	11196.7
ADAM11	0	127.286	0	0	0	0	0	0	0	0	0	0.923009	1.82315	2.53992	0	0	0	0	0	244.23
ADAM12	103.841	144.176	0.726174	0	405.837	0	140.118	241.4	169.876	612.9	0.709204	514.984	42.8497	801.285	1222.35	1146.41	1173.96	235.492	786.737	348.201
ADAM15	6773.8	627.443	608.331	13.2455	66.3078	457.568	948.561	503.267	911.295	529.036	567.358	123.319	422.318	592.308	1229.84	920.717	873.035	1483.08	2306.95	213.5
ADAM17	0	100.588	0	0	0	0	49.7674	0	57.4598	48.7757	5.16e-05	0	0	23.5793	102.173	27.5947	109.596	0	159.383	58.6313
ADAM18	0	0	1.00188	0	0	0	0	0	0	0	0	43.412	0	0	0	0	0	0	0	0
ADAM19	1931.85	1246.39	1046.32	15.2385	101.278	617.499	2847	3514.47	2097.11	2484.33	2038.03	435.505	217.146	3756.7	4813.89	3049.56	1331.84	1898.25	3240.15	3798.56
ADAM1A	0	0	0	0	0	0	0	0	0	0	0	0	0	0	0	0	0	0	0	0
ADAM1B	0	3.27947	94.1199	0	0	2.03154	1.9789	2.00698	1.12341	2.00783	14.4701	21.6806	20.8765	1.05709	0.989918	1.98275	0.991101	0	3.0538	0
ADAM2	9.21198	0	0	0	0	0	0	0	0	0	0	57.3597	106.902	0	0	0	0	0	0	0
ADAM20	0	0	0	0	0	0	0	0	0	0	0	0	0	0	0	0	0	0	0.994997	0
ADAM20P1	0	0	0	0	0	0	8.48424	0	0	0	0	8.26378	26.2907	0	23.6373	0	0	0	0	0
ADAM20P2	0	0	0	0	0	0	0	0	0	0	0	0	0	0	0	0	0	0	0	0
ADAM20P3	0	0	0	0	0	0	0	0	0	0	0	0	0	0	0	0	0	0	0	0
ADAM21	0	0	0	0	0	0	0	0	0	0	0	0	0	0	0	0	0	0	0	0
ADAM21P1	0	0	0	0	0	0	0	0	0	0	0	0	0	0	0	0	0	0	0	0
ADAM22	0	21.9061	0	0	71.3786	0	0	0	0	38.6058	1.5413	50.3014	111.254	131.879	0	15.1909	0	0	0	0
ADAM23	0	265.421	0	0	1.14428	0	362.178	328.564	671.347	1525.82	767.934	72.6117	21.9739	271.428	249.2	1108.02	1215.04	212.447	1124.03	198.316
ADAM24P	0	0	0	0	0	0	0	0	0	0	0	0	95.03	0	0	0	0	0	0	0
ADAM28	0	743.568	990.258	83.8556	38.7525	4.44783	1818.08	252.637	2205.61	663.297	1042.98	455.227	321.125	824.598	1498.23	828.302	1692.04	1067.14	1201.61	578.753
ADAM29	7.10329	25.4215	3.38385	41.9557	4.5892	12.8942	11.2734	6.8253	6.76515	4.03214	12.8609	317.962	118.015	6.75387	11.3334	2.89459	2.08676	182.1	5.81773	29.0452
ADAM30	0	0	0	0	0	0	0	0	0	0	0	15.3983	0	0	0	0	0	0	0	0
ADAM32	32.5837	370.613	547.627	275.104	105.67	388.242	529.074	262.675	244.906	283.665	658.445	4772.6	5174.91	288.975	339.409	457.781	143.221	824.925	497.053	331.834
ADAM33	0	7.51086	4.4132	0	0	1.10334	11.1487	3.44259	5.64577	10.2067	2.13128	25.5698	33.8484	10.1382	10.15	11.259	0	8.91576	14.4633	4.34312
ADAM3A	0	35.6681	16.5733	31.167	0	1.12086	13.9177	4.56562	15.6437	17.7434	53.2622	68.7431	92.0008	2.17006	15.7292	8.72026	1.08857	4.16241	11.8539	4.46173
ADAM3B	0	0	0	0	0	0	0	0	0	0	0	0	0	0	0	0	0	0	0	0
ADAM5	0	0	0	0	0	0	0	0	0	0	0	0	17.8651	0	0	0	0	0	0	0
ADAM6	0	0	0	0	0	0	0	0	0	0	0	136.068	0	0	0	0	0	1.8445	0	0
ADAM7	0	0	0	0	0	0	0	0	0	0	0	38.0989	31.3487	0	0	0	0	0	0	0.969794
ADAM8	9099.88	7566.9	3239.06	4175.04	400.292	2871.92	7157.65	10391.8	12388.8	7402.41	7656.69	1011.75	2173.66	5681.7	7797.61	5473.07	10985.4	4537.79	8644.97	7762.23
ADAM9	0	360.995	867.248	0	1.32782	319.855	1303.21	576.232	618.431	481.006	37.9766	383.605	584.146	881.254	427.12	529.107	2317.87	226.25	606.607	417.82
ADAMDEC1	0.936982	0	0	0	0	208.706	1219.28	110.405	220.548	109.631	25.2666	138.39	3.4369	173.837	1023.54	54.9094	264.717	0	343.26	0
ADAMTS1	23.0872	0	4.16916	40.0988	0.897283	0.953957	612.482	0.948198	30.0685	19.249	8.45662	16.1862	12.9938	69.0313	2.96292	5.67091	2.60563	1.89594	2.12992	7.38362
ADAMTS10	0	1964.24	703.07	0	5.64869	484.028	296.41	483.318	148.291	146.504	28.1301	162.544	0.815794	81.1533	409.536	309.066	230.069	277.994	233.046	284.329
ADAMTS12	0	0	0	0	0	0	0	0	0	0	0	0	0	0	0	0	0	0	0	0.445491
ADAMTS13	0	0	407.884	0	10.6359	0	16.1394	72.5281	0	2.15442	0	30.6715	11.0573	17.842	92.1192	12.8244	0	0	0.759573	199.983
ADAMTS14	0	0	0	2351.83	0	0	6.90789	197.234	0	0	0	0	0	0	286.062	30.6103	0	0	312.521	0
ADAMTS15	0	0	0	0	0	0	0	0	0	0	0	0	0	0	0	0	0	0	0	0
ADAMTS16	0	36.5181	59.7745	0	0.540729	18.1978	19.5387	7.71001	6.55174	5.5126	123	228.328	251.537	23.4327	17.2655	16.3064	11.5029	6.40121	10.9432	13.56
ADAMTS17	0	548.485	0.489776	0	40.4671	0	125.658	269.176	19.1345	223.89	1.44381	778.971	129.509	367.145	110.991	83.1149	0	1.2818	274.357	2030.8
ADAMTS18	1.84765	0	0.988344	1.84797	0	0	0	0	0	1.70293	0	19.1334	11.3006	0.836923	0	0	0	0.82271	0.846047	0
ADAMTS19	0	0	0	13.8281	0	0	0	0	0	0	0	8.7535	216.097	0	0	0	0	0	0	0
ADAMTS2	572.236	24.5123	31.0473	0	19.2996	17.0785	68.9655	161.419	146.824	54.5356	38.8486	91.3112	59.8456	15.3423	50.6485	36.4621	9.80483	29.271	24.0946	22.5134
ADAMTS20	0	0	0	0	0	0	0	0	0	0	0	78.6829	347.128	0	0	0	0	0	0	0.971091
ADAMTS3	0	0	0	0	0	0	0	0	0	0	0	320.093	28.8254	0	57.781	0.609228	0	0	0	0
ADAMTS4	80.1516	102.022	56.4946	25.1931	2.78687	63.4987	838.129	34.4843	38.1762	60.1408	184.687	657.43	380.604	52.998	60.1301	63.8974	26.6282	60.0131	93.9947	101.599
ADAMTS5	0	0	0	0	0	0	47.3442	0	0	0	0	0	0	0	0	0	0	0	0	0.970287
ADAMTS6	41.5739	31.6895	178.246	0	0	89.4735	2.37495	0	0	3.61575	0	344.501	39.549	20.8884	15.331	5.34548	0.894851	136.518	2.39556	0
ADAMTS7	0	0	0	0	0	0	47.1311	0	0	0	0	46.6286	0	0	0.92915	0.754644	0	0	0.713722	0
ADAMTS7P1	1.89599	0	0	0	31.929	0	54.1691	0	2.81758	57.3555	0	26.499	0	0	20.0325	18.6869	0	0.98226	69.6341	0
ADAMTS7P3	0	0	0	0	0	0	0	0	0	0	0	0	0	0	20.653	0	0	0	0	0
ADAMTS7P4	8.75193	2.68142	90.7033	0	1.28991	0	8.7874	5.32511	6.84054	20.9504	0	31.2485	234.077	23.1363	72.4599	5.75576	0.286603	64.3921	64.0655	4.5012
ADAMTS8	0	1.93194	0	0	0	4.8819	1.36836	5.55391	0	0	0	61.2521	0	0	0	4.11267	0	69.9893	2.75851	0
ADAMTS9	0	8.12886	0	0	16.6862	21.0142	6.73065	13.4793	18.5406	18.4931	0	65.4767	175.238	25.7425	13.9985	14.0541	7.14424	20.7613	15.8468	16.9589
ADAMTSL1	0	0	0	0	0	0	0	99.3203	0	0	0	94.3746	220.22	0	0	0	0	0	0	0.432593
ADAMTSL2	37.3459	2.87807	0	0	0	99.3336	15.7888	0	1.96285	0.99287	2.84791	40.2867	5.96354	15.7438	2.92774	2.95977	0.965306	7.72804	2.00719	0.965811
ADAMTSL3	70.1633	643.264	918.473	381.663	148.528	306.981	620.182	451.08	502.628	481.823	1447.67	4230.15	4401.76	579.358	677.178	702.875	233.961	816.739	789.791	620.771
ADAMTSL4	3827.23	37.6802	48.2906	286.761	102.548	16.9961	348.194	298.415	843.9	143.205	104.048	62.5514	79.0436	154.238	339.577	301.662	1178.28	46.3512	526.309	104.035
ADAMTSL5	0	172.067	927.898	12.4987	0.61743	315.948	95.8157	146.143	288.305	202.654	879.483	43.0707	100.605	99.7027	168.996	199.91	365.34	9.26682	403.616	58.9045
ADAP1	9441.3	209.936	1296.98	0	269.147	471.373	607.011	1378.32	436.91	169.811	361.242	0	26.8904	470.434	1070.14	1038.41	1031.2	722.622	660.86	273.149
ADAP2	0.687642	1.46503	23.5625	5180.87	3.40215	0	1152.03	328.808	2225.54	477.587	984.017	110.804	308.996	314.35	530.096	262.614	1848.45	21.0964	456.186	238.896
ADAR	1074.4	3098.71	950.296	0.772064	418.43	624.52	1108.03	1085.48	749.099	1305.46	4141.07	201.324	245.722	1344.36	2544.71	2046.66	1150.07	1212.26	863.877	2082.08
ADARB1	0	2056.54	3138.25	1795.78	365.95	904.481	1260.49	524.277	1188.06	761.573	1377.08	485.678	177.421	1532.45	876.068	520.702	875.36	1136.94	925.658	2412.21
ADARB2	0	13.971	2.61689	11.4167	88.0058	4.3134	2.75728	50.8528	6.115	433.206	7.68686	40.0371	747.352	704.402	836.041	874.054	0.948274	526.697	411.216	1171.5
ADAT1	0.724531	984.096	3426.81	0	171.381	1351.38	601.049	1018.78	1135.93	1346.01	4649.26	410.766	187.436	1068.15	1072.12	834.254	215.414	734.406	1066.95	834.517
ADAT2	2.08707	745.443	1548.96	0	140.106	493.183	860.455	1192.17	1274.21	578.425	368.952	346.969	279.163	545.263	1137.7	1962.62	512.913	1103.66	1186.67	269.232
ADAT3	5050.33	1221.15	578.982	1035.02	47.0276	212.029	376.832	517.74	338.652	238.542	1308.49	46.3609	118.784	611.943	323.671	494.067	439.86	383.418	460.489	796.113
ADCK1	0	2.12228	1082.79	0	40.0184	318.854	118.074	571.843	154.234	149.837	377.696	112.592	15.9241	101.2	237.059	122.084	165.489	95.0168	4.61017	200.565
ADCK2	0	655.666	1624.49	0	180.404	232.073	1153.04	442.154	892.223	689.286	639.733	374.608	507.169	972.355	344.791	1259.27	1456.94	1138.6	924.053	726.903
ADCK5	0	505.626	1657.81	0	32.0103	275.828	400.94	570.988	376.565	209.173	718.684	176.516	120.269	298.268	408.773	423.357	136.756	1253.33	390.782	571.71
ADCY1	0	2.17245	1.09897	1.76896	26.8484	0	0.889979	2.2926	2.27554	0	2.78659	113.783	17.4804	0	0.90735	23.9667	0.944949	6.18812	0.895254	2.17002
ADCY10	0	0	0	0	0	0	2.53051	0	0	0	0	9.37546	79.1912	0	49.4009	0	0	0	4.10043	0
ADCY10P1	0	968.269	0	0	0	0	27.8567	225.804	170.581	37.9638	24.4998	71.2975	74.0052	12.768	193.976	193.251	0.0170324	5.11361	177.162	1.5508
ADCY2	40.6339	47.8402	152.216	55.0352	5.29447	19.2842	43.3512	3.63188	47.0705	31.1301	15.0635	546.081	736.584	34.137	21.9676	50.3049	24.4818	10.9354	220.643	27.1832
ADCY3	29728.2	1978.68	1176.43	0	10.4461	729.03	1569.27	927.819	2444.15	1935.07	2894.24	253.28	420.892	807.812	1490.45	2284.55	1800.05	1839	2340.87	1006.14
ADCY4	0	70.3187	14.5623	0	0.707699	15.1919	118.028	10.9155	285.272	29.5352	9.62888	29.4967	12.8736	77.0375	161.888	178.99	22.8715	10.1729	381.498	23.2811
ADCY5	0	0	0	0	0	0	29.965	0	15.5525	0.353505	0	168.95	148.424	0	0	0	0	0	0	0
ADCY6	1.66197	4.27805	22.6355	0.813319	0.83042	19.8379	45.1606	2.93989	87.7734	9.09025	5.26961	57.2401	363.792	4.65686	3.50893	51.8841	1.74942	3.44103	7.22273	8.69029
ADCY7	28.2009	2611.82	8900.54	8.305	521.758	2444.03	3818.52	3148.65	3305.68	3331.45	2555.9	1895.72	1293.66	2679.79	2882.42	4502.03	4463.87	3681.64	4402.71	2695.96
ADCY8	0	0	0	0	0	0	0	0	0	0	0	70.2126	212.569	0	0	0	0	0	0	0.51514
ADCY9	303.164	322.823	189.391	77.9531	6.96617	20.7485	169.114	257.217	170.548	108.833	101.629	313.38	353.901	106.825	103.514	145.214	29.9439	577.797	406.52	7.50045
ADCYAP1	0	0	0	0	0	0	0	0	0	0	0	0	0	0.518895	0	0	0	0	0	14.8709
ADCYAP1R1	0	5.29471	0.896677	0	0	0.88785	3.95036	0	1.99086	1.00348	1.76481	52.4005	6.69362	1.97055	1.96897	0.987458	0	0.969643	0.996796	0
ADD1	16912.3	7468.12	8275.64	7120.7	560.436	3249.54	4541.32	4696.35	4957.75	5390.2	6617.01	2264.47	1491.86	3115.12	6508.21	6978.68	3995.93	5578.5	6204.92	4164.43
ADD2	3.32087	641.239	1327.37	38.3128	0	706.439	105.956	41.0144	2.46734	8.60347	22.714	321.702	209.175	228.373	32.4216	280.507	2.72222	68.648	81.2294	28.2657
ADD3	13534.5	16929	29838.6	0	809.472	7037.02	5684.79	8079.38	6521.53	10591.9	8822.57	3197.22	1867.17	5889.41	7494.47	10296.3	4868.53	7257.7	9335.63	12115.3
ADGB	0	23.4959	2.85211	0	1.91896	4.09337	16.6447	3.08931	19.2361	6.54067	0	236.174	255.675	8.01013	8.25865	9.41437	6.29687	30.316	7.08829	86.1757
ADGRA1	0	0	0	0	0	0	0	0	0	0	0	0.81655	0	0	0	0	0	0	0	0
ADGRA2	0	0	0	0	0	0	37.5938	0	0	0	0	0	0	1.84111	19.6295	0	16.5519	0.89376	12.6203	0.737145
ADGRA3	0	287.751	89.5427	0	1.11981	115.014	84.8392	4.4681	33.9759	7.3562	80.8268	404.216	231.661	3.66013	34.3762	124.514	3.84824	33.9921	14.8454	3.81335
ADGRB1	0	0	0	0	29.7133	0	13.1109	0	1.25729	10.0718	109.633	0	0	0	8.06496	8.27183	0	0	1.15266	0
ADGRB2	0	0	0	0	1.82684	85.9676	30.7909	0	0	88.9152	0	0	0	47.443	0	12.8297	0	23.065	87.4543	211.403
ADGRB3	0	0	0	0	0	0	12.7561	0	0	0	0	0	0	0	0	0	0	0	0	2.64765
ADGRD1	27.1477	49.6533	64.832	76.6927	8.59623	3.86167	164.092	22.7455	262.779	25.937	46.7184	232.212	758.559	134.377	52.9868	266.881	10.713	43.3175	80.0976	16.5974
ADGRD2	7.46207	33.8934	7.50705	18.4499	0	0.994366	24.3508	27.6756	2.53351	14.5008	66.1122	110.75	323.103	9.09655	21.4456	19.6338	14.2543	18.9834	35.221	18.8707
ADGRE1	0	707.871	0	0	0	477.976	36.3759	32.042	111.178	23.7357	765.021	152.999	382.192	103.499	15.6972	113.859	270.288	62.1081	167.494	120.805
ADGRE2	1086.05	562.689	971.216	124.653	60.5804	17.8979	1302.43	577.844	2629.51	398.193	1151.93	236.038	1184.75	869.503	742.013	563.038	1226.6	530.836	920.952	473.901
ADGRE3	0	80.6667	0	0	0	207.23	62.4229	168.779	181.112	93.0398	0	55.1465	118.879	39.9279	65.8744	101.127	234.261	0	21.3697	5.39414
ADGRE4P	0	297.315	249.915	0	0	429.147	33.5396	388.484	46.7938	137.325	0.939031	51.647	72.1278	6.69855	14.9376	0	0.991834	0	0.969064	0.941415
ADGRE5	94720.8	41993.2	35393.3	5381.71	10474.9	10636.3	34849.7	28641.2	36749	30108.8	70575.2	8356.23	7674.38	43090.8	29101.9	32661.7	24611.7	25012.2	20285.2	67829.3
ADGRF1	44.6534	94.5423	121.942	1.07815	12.1142	7.45282	142.565	27.3848	51.7865	28.3398	134.553	686.92	455.124	46.8896	66.7186	57.8876	91.972	50.7011	220.845	72.6498
ADGRF2	0	1.93994	3.74576	3.72479	0	0	0	5.68558	0	0.946429	0	178.23	19.7947	0.92934	0	0.933889	4.91469	0	3.07085	0
ADGRF3	0	3.06376	0	0	2.61981	12.5576	99.1695	266.086	0	12.814	0	46.281	0	92.3705	12.0757	13.0336	0	97.5473	308.379	0
ADGRF4	0	0	0	1975.81	0	0	0	0	0.997546	0	0	0	37.1874	0	0	0	0	0	0	0
ADGRF5	0	0	0	0.929752	0	0	25.7459	0	0	1.74228	6.79438	1102.78	42.9419	0	0.852435	0	0	0	12.2583	0
ADGRF5P1	0	0.969521	48.9228	0	0	6.9241	4.95318	3.01602	3.97745	7.0601	0	93.9815	53.1913	2.98036	18.7729	4.97918	9.03818	9.81388	8.97344	6.86176
ADGRF5P2	0	0	0	0	0	0	0	0	0	0	0	0	0	0	0	0	0	0	0	0
ADGRG1	0	207.589	108.541	0	130.197	0	73.2671	639.872	624.917	359.373	764.132	165.383	206.133	525.12	2150.08	666.947	395.486	311.957	420.493	407.248
ADGRG2	97.9383	20.9168	44.7481	40.0961	8.65391	9.54979	18.8848	9.49487	222.224	50.1341	30.8563	155.812	379.543	86.3683	40.5412	20.3037	15.9009	41.725	27.6693	17.1361
ADGRG3	0	0	0	0	35.8972	0	0	331.161	0	0	0.749665	144.401	0	0	0	0	0	0	0	1.5359
ADGRG4	0	0	0	0	0	1.01951	0	0	0.952	0	0	14.2671	84.3101	0	1.0273	1.02777	0	0	1.04362	0
ADGRG5	0	161.7	0	0	41.8267	27.8389	658.22	415.98	67.8388	153.5	0	243.472	252.683	365.76	390.795	278.981	398.932	167.086	374.092	879.77
ADGRG6	0	0	0	0	110.949	29.788	358.846	0	154.753	80.6952	0	86.5337	492.976	6.55047	0	351.447	183.916	0	134.324	327.72
ADGRG7	0	0	0	0	0	0	0	0	0	0	0	82.1653	11.4051	0	0	0	0	0	0	0
ADGRL1	0.653161	260.24	343.54	0	43.8782	67.6818	82.7772	280.685	213.499	93.2173	119.872	26.4719	233.863	62.7561	65.853	305.161	157.779	240.404	1139.53	39.3877
ADGRL2	0	0	0	0	0	0	22.7942	0	0	0	0	164.673	165.297	0	0	16.0803	78.5244	0	2.67878	24.2724
ADGRL3	0	1.87952	0	0	0	0	0.606503	1.2308	0.610645	0	0	965.481	130.665	26.6137	0	0	0	0	0	20.8685
ADGRL4	0	0	0	0	0	0	0	0	0	0	0	7.11615	0	0	0	0	0	0	0	0.970739
ADGRV1	0.808623	157.785	324.831	0	16.127	69.6672	49.2037	9.43444	72.4195	66.7239	4.24392	155.554	36.769	118.468	77.1574	70.4222	99.2741	1.96328	187.539	304.757
ADH1A	0	0.824077	193.321	0	0	0	0	0	0	0	0	0	0	0	0	0	0	0	0.950606	0
ADH1B	0	5.6165	1.9273	3.31479	1.79897	0	4.52448	0	6.30219	4.63458	1.88713	26.3715	34.4473	3.59131	3.57964	6.62068	3.13029	0.874096	167.508	0.930615
ADH1C	0	0	0	0	0	0	12.7578	73.6983	0	0	0	3.57172	41.1701	31.8242	0	0	0	0	0	0
ADH4	11.0336	43.1116	41.6565	0	3.14784	7.96882	18.8937	11.6279	17.7833	13.1746	73.485	389.852	245.407	12.3772	24.3915	20.0621	8.96084	27.0876	12.3953	20.0067
ADH5	374.401	1731.15	5451.65	7000.51	660.776	2044.93	1058.64	1228.64	1046.49	2057.4	1466.51	686.876	977.502	1870.85	2233.34	2527.64	994.048	1595.24	3259.72	3667.41
ADH5P2	0	0	0	0	0	0	0.986854	0	0	0	1.94753	0	0	0	1.97101	0	0	0	0.996447	0
ADH5P3	0	0	0	0	0	0	0	0	0	0	0	0	1.89858	0	0	0	0	0	0	0
ADH5P4	0	5.04812	8.29496	13.8387	2.90321	0	0	0	0	1.04478	0	58.3114	0	0	2.03615	1.03047	2.04817	0	1.02571	1.01595
ADH6	1.61316	0	4.00262	0	2.22139	0	2.36053	4.10406	0	0	0	26.8384	2.2534	0	0	0	0	0	0	0
ADH7	0	0	0	0	0	0	0	0	0	0	0	52.3531	0	0	6.70688	0	0	0	0	0
ADHFE1	0	544.245	494.252	0	208.711	217.237	829.902	954.839	545.982	676.083	244.996	129.632	347.525	725.306	871.271	1252.71	420.834	1305.63	806.129	327.17
ADI1	7648.58	3163.47	9994.26	13123	218.736	1257.08	2876.03	4333.19	2188.81	3603.71	2477.79	1150.31	971.14	2464.56	3390.31	4869.39	3067.16	2731.87	4892.22	4093.06
ADI1P1	0	0	0	0	0	0	0	0	0	0	0	0	0	0	0	0	0	0	0	0
ADI1P2	0	0	0	0	0	0	0	0	0	0	0	40.1524	18.1562	0	0	0	0	0	0	0
ADI1P3	0	0	0	0	0	0	0	0	0	0	0	0	0	0	0	0	0	0	0	0
ADIG	0	0	0	0	0	0	0	0	0	0	0	0	0	0	0	0	0	0	0	0
ADIPOQ	10.5015	9.70218	3.46121	0	2.99066	3.24448	2.52735	4.16075	11.2993	0	19.2942	100.196	53.0069	10.2822	6.33455	13.7659	0	6.00081	10.5809	6.01455
ADIPOR1	0	9026.84	12286.3	567.136	1243.13	5815.19	5770.8	6166.69	8536.1	6529.89	8994.32	2196.06	2124.02	6079.51	5142.24	6591.43	7397.35	7127.75	7310.76	7322.97
ADIPOR1P1	0	0	0	0	0	0	0	0	0	0	0	0	73.6618	0	0	0	0	0	0	0
ADIPOR1P2	0	0	0	0	0	0	0	0	0.981325	0	0	0	0	0	0.978156	0	0	0	0	0
ADIPOR2	0	609.69	662.109	6.28305	43.9012	103.976	338.752	135.344	654.328	338.976	775.026	464.088	268.741	291.893	445.423	341.23	424.929	384.678	352.692	661.546
ADIRF	0	0	0	3494.63	1.87523	0	51.7522	5.03613	11.9367	0	0	0	0	36.9411	0.992374	18.0087	81.6918	7.91266	0	0
ADK	256.164	1581.81	2637.63	0	420.034	943.202	1576.1	2213.6	1617.54	1339.05	3006.67	452.582	408.534	1500.16	1803.63	1609.71	1340.47	1712.54	2830.55	2295.58
ADM	0	0	0	0	59.287	152.672	1095.87	740.79	1537.82	241.673	93.7977	223.716	0	466.205	402.361	1001.75	1468.75	218.878	1390.92	687.375
ADM2	0	1.93931	336.53	0	0	0	59.0003	15.9051	8.23127	51.1959	8.73125	22.683	8.3866	23.1521	85.7735	128.692	3.07278	0	94.1714	160.526
ADM5	0	0	0	0	0	0	40.4511	0	0	18.05	492.477	0	0	1.97317	0	76.2903	0	321.705	0	0
ADNP	1257.18	10.5809	3.98858	0	0.000952697	9.13229	86.0769	0	70.3758	108.527	83.8072	309.499	45.6326	104.216	151.775	64.6495	120.916	305.21	217.685	0
ADNP2	0	2667.25	147.785	0	108.168	418.271	903.681	43.778	731.842	1516.71	3405.98	270.504	23.1516	1029.71	863.59	921.767	1155.03	337.524	285.149	2017.39
ADO	0	505.063	138.332	0	40.3524	199.405	128.168	104.04	85.319	115.124	261.853	196.944	82.5058	77.7529	163.609	213.17	268.755	77.4413	502.05	35.9445
ADORA1	0	0	0	0	0	0	33.0569	0	0	0	0	0	2.01111	0	0	0	82.4824	0	20.3993	0.78927
ADORA2A	0	1389.43	1716.93	5511	243.575	1138.71	907.902	1261.96	1219.7	1252.3	920.016	743.792	366.309	1940.96	2351.66	1552.96	1802.84	1446.53	1811.66	865.659
ADORA2B	0	0	66.8897	0	0	0	85.7978	74.1559	233.672	16.506	59.5506	106.693	5.10762	124.165	50.4984	3.05277	22.3451	110.401	170.717	0
ADORA2BP1	0	0	0	0	0	0	0	0	0	0	0	0	0	0	0	0	0	0	0	0
ADORA3	0	0	0	0	0	0	92.6373	0	171.887	54.4836	0	47.0666	0	69.8348	0	0	57.3148	0	441.706	230.955
ADPGK	2594.33	5587.36	9592.17	3338.34	493.921	5064.99	2598.65	4118.64	3958.55	3747.6	6171.2	1622.43	1644.76	4188.8	2798.47	4280.82	6528.55	4435.74	2595.53	5194.99
ADPRH	0	819.526	943.888	0	193.173	745.73	383.97	488.831	641.68	406.946	0	462.994	1181.42	370.423	398.178	465.06	2214.24	322.455	1076.04	0
ADPRHL1	0	0.86403	8.04195	0	0	0.865682	34.5535	4.0435	191.888	5.69541	3.7942	106.622	40.2134	86.0808	187.778	0.826085	0.983601	4.99682	1.62582	2.81025
ADPRHL2	16658.3	2377.77	2302.03	0	370.219	387.295	1043.69	1530.52	731.831	1437.87	2648.06	824.467	271.022	1631.75	1527.5	1296.72	1133.86	2151.07	2051.5	3038.74
ADPRM	0	1445.18	3134.65	0	315.933	654.548	419.638	656.584	314.425	567.331	0	244.529	56.3839	226.401	501.522	489.909	461.856	716.541	560.561	682.305
ADRA1A	0	11.7569	9.41613	0	0	0	7.45109	1.75501	5.61689	9.09452	3.94156	37.7516	56.2923	5.80128	0.802168	15.3513	0.848037	1.13236	13.0834	11.4764
ADRA1D	0	0	0	0	0	0	0	0	0	0	0	18.8164	1.61924	0	0	0	0	0	0	0
ADRA2A	0	0	0	0	0	0	0	0	0	0	0	0	0	2.95437	0	0	0	328.334	0	0
ADRA2B	0	0	0	0	0	0	142.008	167.043	192.426	26.1236	0	28.0722	96.7102	28.5415	7.86392	63.2323	34.0062	121.24	40.7763	324.282
ADRA2C	0	0	0	0	0	0	0	0	44.7603	0	0	2.36325	0	0	0	0	0	0	0	0
ADRB1	0.928063	0	0.992437	3.6997	5.6304	12.7648	43.4628	3.0023	7.94471	24.0598	0	69.8266	18.0943	5.90982	52.0933	1.98129	0.992946	0	111.367	1.95125
ADRB2	0	294.742	1573.6	0	485.846	3.91136	867.043	622.26	398.189	341.492	582.006	128.763	190.793	620.204	408.745	283.736	734.459	351.501	244.624	872.034
ADRB3	0	1.70007	4.30415	0	0.955258	1.00355	5.58412	1.02703	176.084	18.7131	2.27237	179.652	16.5322	2.42521	77.4032	2.3506	183.561	0	183.527	1.35885
ADRM1	13775.5	4115	7274.92	10540	1378.76	3306.34	3670.89	4896.63	4343.87	4246.31	8331	1820.07	1558.77	5907.16	4397.04	5231.54	4063.4	4897.34	5901.64	6124.94
ADSL	0.594776	3413.36	3089.22	6.8552	532.452	1754.35	1460.8	2054.97	1062.17	2654.86	5152.08	1048.32	956.143	2111.18	2935.67	3361.77	1634.94	1829.42	3276.1	2306.22
ADSS	11944.7	3704.25	7992.9	0	711.978	1876.21	1879.46	3252.31	1276.88	1830.06	3712.39	442.757	493.62	4840.49	2159.26	2725.02	2218.94	1433.22	1755.42	6099.41
ADSSL1	403.991	74.2918	0.644657	1.38625	29.2718	0	123.54	19.851	41.4691	60.9094	1577.73	101.719	81.962	128.041	105.429	16.3569	2.96552	175.772	240.815	116.628
ADTRP	0	5239.95	4580.54	0	0	887.857	541.274	2003.59	456.246	800.9	1979.3	408.737	259.225	1082.18	1025.42	842.846	990.196	872.553	912.928	1467.86
AEBP1	0	971.182	1204.71	0	0	464.728	136.583	277.791	176.564	125.197	298.15	0	0	47.0636	64.0008	608.758	426.67	150.952	345.971	316.918
AEBP2	1245.17	834.629	1771.11	6283.94	61.8228	338.718	883.461	784.109	897.345	1235.16	1163.6	1851.76	954.467	967.476	1155.13	950.503	826.972	970.527	2000.94	1367.71
AEN	6940.4	3389.57	3923	0	256.084	1803.94	1852.94	1572.6	3802.61	6400.09	3879.46	933.259	274.921	2059.9	2547	3654.53	2167.57	3162.8	2537.15	2973.89
AES	44645.8	21240.4	54604.4	18816.4	1063.67	12869.4	11738.5	12904.3	15189.9	18081.4	25578.6	5172.28	3819.42	13825.3	12620.7	19048	16334.2	14502.9	18952.2	21944.7
AFAP1	0	320.369	672.126	0	351.35	57.7646	341.433	221.324	270.676	989.412	522.854	866.024	770.188	855.414	727.141	571.646	120.411	959.993	955.653	986.655
AFAP1L1	0	15.2258	2.85297	0	0	1.88167	5.57659	1.29207	1.01226	1.26561	5.55637	25.8321	11.5514	1.99852	7.45754	13.0255	0	11.7959	5.04546	3.73985
AFAP1L2	0	0	0	0	27.1589	103.925	92.7324	0	97.1859	38.8763	0	402.341	38.9961	30.9491	0	88.2673	259.335	466.565	273.019	0
AFDN	0	216.515	202.053	1273.17	44.7075	498.723	548.759	486.231	972.139	517.977	271.824	260.055	55.6228	881.881	770.369	578.441	1245.22	765.116	916.352	186.8
AFF1	182.131	1541.01	2428.67	0	735.682	917.452	1885.71	1929.66	3401.88	4164.86	1713.13	547.486	35.1661	2914.98	3594.34	4180.57	1370.76	2631.89	3005.46	3998.74
AFF2	5.13289	1352.42	0	0	0	0	51.9822	304.973	0.620519	12.0047	10.0648	78.7427	128.905	1.84395	95.3291	39.5482	0	0	0.621742	0
AFF3	0.639558	2766.06	207.963	2.51602	13.5151	1232.26	330.011	149.027	1773.68	791.164	1114.28	566.024	882.896	393.377	168.54	427.702	524.042	403.467	384.471	490.253
AFF4	2.32729	4278.88	5298.23	0	569.529	1946.78	2160.5	926.102	3230.46	3558.77	4234.98	845.038	1128.72	4105.69	3017.54	2319.41	2713.32	2639.17	2417.43	2845.96
AFG1L	0	121.485	29.8186	0	192.952	33.5113	108.596	20.9637	30.7806	117.666	81.8623	462.063	142.61	93.5812	35.0996	106.86	306.588	35.81	563.505	444.423
AFG3L1P	125.636	890.989	589.365	28.3462	208.611	497.937	459.775	1079.84	570.48	620.74	1050.69	581.383	113.024	695.657	740.888	945.435	308.894	1057.73	824.803	1299.81
AFG3L2	1870.08	3276.77	8531.08	189.214	646.821	1373.65	1311.36	1583.45	1483.95	2142.17	2701.65	465.319	95.7895	2755.1	2162.9	2670.29	1716.68	2183.57	2181.25	2714.9
AFG3L2P1	0	2.93197	2.00367	0	0	0	0	1.00878	0	0	0.965077	0	0	0	0	0	0	0.978968	1.99682	0
AFM	0	0	0	0	0	0	0	0	0	0	0	25.9066	53.0868	0	0	0	0	0	0	0
AFMID	115.897	15.0346	29.0391	17.1277	67.5227	148.211	110.33	4.89602	230.677	113.336	34.1918	230.078	183.626	60.3802	84.4036	64.0007	183.228	42.5016	79.6388	20.8833
AFP	0	0	0	0	0	0	0	0	0	0	0	0	0	0	0	0	0	0	0.534875	0
AFTPH	0	1679.98	2140.98	0	337.347	836.853	789.28	1640.66	1585.2	1157.55	1514.8	636.557	962.23	1147.32	1543.52	2157.78	1222.78	916.403	2948.23	2406.91
AGA	0	1071.46	762.456	1564.11	174.539	386.454	671.071	1067.11	542.275	626.551	798.025	129.365	427.663	1276.45	880.331	1121.91	1573.89	1818.5	795.204	542.317
AGAP1	0	9.0926	2.06579	0	9.51073	13.2799	40.5319	5.57181	5.52219	88.4094	1.00253	2.6712	119.053	57.716	0	204.02	2.26352	6.75313	5.53448	5.07286
AGAP10P	0	0	3.29988	0	1.37e-05	7.99482	0	1.63419	0	3.84781	0	0	8.54321	0	7.50495	20.4669	1.81175	0	9.81445	2.23987
AGAP12P	0	29.8205	9.75446	54.2093	0	0	2.72677	3.3072	3.28107	6.96467	13.5625	14.5501	0	0	2.45166	8.66384	1.87349	0	5.53164	7.63904
AGAP13P	0	0	0	0	0	0	0	3.01107	0	0	0	0	0	0	4.36243	0	0	0	0	0
AGAP2	222.904	458.596	2526.82	139.178	216.02	334.007	553.768	169.916	214.067	1069.95	215.277	666.943	286.209	532.569	761.516	996.789	64.8618	300.145	1214.22	547.064
AGAP3	0	1666.3	3026.21	0	174.425	362.223	2409.31	2174.67	2323.19	1520.03	311.29	164.611	534.783	1319.34	1669.43	1320.62	2041.36	776.055	1267.36	1429.86
AGAP4	0	152.296	203.01	0	54.9545	292.937	177.647	182.875	28.867	257.875	467.336	952.092	332.61	199.04	368.183	768.248	244.899	72.8346	201.511	517.519
AGAP5	0	148.377	54.8215	0	41.8186	12.755	96.4855	65.4153	32.7474	92.0881	17.8667	203.507	39.9016	34.7011	54.7095	224.252	63.2817	59.6342	57.3975	36.4259
AGAP6	0	1012.04	301.822	0	190.124	108.85	453.5	554.945	279.727	332.27	1825.38	345.751	156.696	277.429	399.163	729.801	16.616	508.217	274.478	294.648
AGAP7P	0	100.928	259.73	0	5.85557	130.396	22.6656	267.395	44.9946	48.2611	131.892	84.8539	8.96128	29.0858	107.869	41.8251	135.898	0	117.399	0
AGAP9	0	592.69	875.45	0	8.20728	1.10697	97.3111	36.9539	153.297	191.735	165.976	5.55012	19.1229	121.386	119.626	231.175	222.304	0	29.8565	0
AGBL1	1.75709	12.1771	12.7005	0	1.03632	6.92336	9.48446	7.51916	1.92971	2.78846	4.60536	376.902	394.819	4.70804	10.1912	4.71515	0	0	14.1509	5.2912
AGBL2	0	452.473	26.7043	0	1.18709	253.5	82.643	80.199	1.25114	43.7061	9.35048	156.33	117.482	116.141	69.4031	37.3881	182.622	3.78402	88.4752	0
AGBL3	0	40.1207	1365.14	0	0	0	57.2812	209.408	82.3253	121.901	2.77088	73.7881	96.3909	69.4496	45.7524	319.25	71.3389	22.3066	152.261	61.2133
AGBL4	0.893416	1.85882	10.0197	2.52739	0	1.80468	9.51664	1.77471	129.924	5.94463	5.01107	200.034	66.6226	4.29678	1.73671	7.75124	0.919091	14.2463	9.51029	7.18626
AGBL5	0	591.368	615.536	18.3448	137.928	251.189	224.829	126.045	325.283	430.676	0	117.526	351.741	447.726	330.419	565.972	372.173	447.258	852.014	828.856
AGER	825.799	75.1881	255.483	0	0	0	27.8165	101.72	35.8337	21.1185	0	91.905	0	52.9027	32.8105	42.3123	67.7207	0	111.557	104.071
AGFG1	2.55956	3001.15	5518.72	50996.5	492.898	2547.51	1983.71	2812.76	2589.77	4642.65	1545.26	277.831	67.5895	2984.95	4311.74	2733.75	5590.59	2372.34	5995.95	2460.83
AGFG2	1.9511	1126.51	1936.6	0	103.143	2358.72	806.378	744.287	217.99	1149.55	2424.46	385.051	1057.82	752.085	1854.43	1372.33	1193.59	1534.61	3015.21	631.862
AGGF1	0	2946.73	2639.02	7.67956	55.7143	1489.37	870.086	1453.12	1377.19	1160.59	2213.4	284.164	178.524	1264.64	1370.45	1428.23	1790.44	642.237	1772.9	2182.64
AGGF1P1	0	0	0	0	0	0	0	0	0	0	0	0	0	7.89181	0	0.989549	0	0	11.9283	0
AGGF1P10	0	0	0	0	0	0	0	1.0066	0	0	0	0	0	0	0	0	0	0	0	0
AGGF1P2	0	0	0	0	0	0	0	0	0	0	0	0	0	56.2563	0	0	0	0	36.9191	0
AGGF1P3	0	0	0	0	0	0	0	0	0	0	0	0	0	0	0	0	0	0	0.994579	0
AGGF1P4	0	0	0	0	0	0	0	0	0	0	0	0	0	0	0	0	0	0	0	0
AGGF1P5	0	0	0	0	0	0	0	0	0	0	0	0	0	0	0	0	0	0	0	0
AGGF1P6	0	0	0	0	0	0	0	0	0	0	0	0	0	0	0	0	0	0	0	0
AGGF1P7	0	0	0	0	0	0	0	0	0	0	0	0	0	0	0	0	0	0	0	0
AGGF1P8	0	0.965838	2.98295	0	0	6.89531	1.97776	0	0.992629	3.01986	0	31.5942	42.6676	0	0.986093	0	1.99987	0	8.95723	0
AGGF1P9	0	0	0	0	0	0	0	0	1.97292	0	0	0	0	0	2.94272	0	0	0	0	0
AGK	0	1057.94	3591.35	0	153.841	876.681	1050.42	934.921	823.259	1012.58	1952.36	793.852	135.686	1177.15	1760.44	1382.78	899.141	1757.27	2371.01	491.232
AGKP1	0	0	0	0	0	0	0	0	0	0	0	0	0	0	0	0	0	0	0	0
AGL	0	1486.52	212.267	0	68.5026	901.154	552.064	1368.24	204.27	560.175	613.715	88.1958	1.88832	872.565	296.907	1219.69	340.841	499.786	812.721	1004.37
AGMAT	0.970004	2.30959	733.233	0	0	10.0243	100.662	83.0828	77.6057	117.533	6.91915	55.4543	62.0304	144.618	285.88	147.394	264.154	20.5937	705.292	230.085
AGMO	18.1745	8.58851	0	0	0	8.61089	1.615	0	5.86162	4.51793	17.0843	64.351	60.9889	0	2.84972	0	8.61792	8.94573	15.2674	0.921449
AGO1	0.73702	1446.62	1752.4	0.738432	10.6075	538.216	821.297	893.696	1430.69	569.03	55.7213	476.665	850.526	431.99	316.759	1004.78	61.0592	498.922	2238.73	562.253
AGO2	0.762315	4220.85	12652.7	0	1216.17	6838.63	7297.3	5655.23	7656	7229.43	5501.75	290.911	588.868	6511.42	6566.76	7795.66	4357.9	9394.32	4747.79	11389.7
AGO3	247.654	4424.14	3766.81	40283.8	276.033	1709.53	1158.6	893.069	374.909	2231.92	10316.1	317.228	850.754	1900.63	1709.04	2942.38	681.27	1925.26	1441.95	5812.04
AGO4	151.521	250.54	1411.68	0.874448	4.12524	408.72	799.885	571.58	514.949	1111.66	6.46086	82.9843	318.397	718.596	1266.43	1955.51	1418	1131.91	225.305	544.712
AGPAT1	0	982.163	1561.89	5571.13	78.6922	333.534	711.449	393.512	973.403	674.027	438.189	104.216	111.904	215.696	749.971	506.381	1200.34	543.338	1614.93	799.658
AGPAT2	0	811.268	609.916	7867.46	322.763	552.352	1395.48	954.785	1052.68	643.791	3164.74	562.861	113.548	1357.87	1259.07	1803.8	2148.64	410.313	1881.12	1191.55
AGPAT3	1.74159	2872.93	3471.02	525.29	562.968	1370.46	2140.51	2456.79	1314.21	1876.22	3593.37	806.461	1028.51	1276.93	2699.14	2849.9	1741.93	2167.06	1752.33	2788.73
AGPAT4	0	997.824	602.027	0	79.5709	677.879	950.488	837.709	358.109	705.707	697.164	180.698	127.789	1201.82	585.499	630.027	253.452	485.416	396.53	959.841
AGPAT5	8579.21	2231.26	5281.68	0	343.797	3191.23	2051.68	2874.4	1876.59	3568.3	2704.96	792.693	592.425	4251.77	4802.04	3557.9	1947.2	1317.65	2011.24	2687.38
AGPAT5P1	0	0	0	0	0	0	0	0	0	0	0	0	0	0	0	0	0.984108	0	0	0
AGPS	0	1334.64	2830.08	0	215.328	675.608	525.95	1053.59	2003.4	1969.46	1294.08	630.341	363.685	1283.13	1149.13	1566.65	1918.49	451.385	2856.66	242.152
AGR2	1.70968	0	0	0	155.448	0	48.8304	3.69246	0	41.65	0	50.1585	60.3061	143.003	49.323	48.4178	365.667	9.07039	50.8558	295.903
AGR3	0	0	0	1327.86	0	0	0	0	0	0	0	92.0243	20.1377	3.62783	0.901644	0	193.603	0	0	0
AGRN	3.79683	15.6564	12.2105	30.0517	0.76089	4.01322	50.5449	50.3745	23.024	20.2097	47.2795	59.7506	42.4735	30.7185	97.967	196.69	26.0303	10.6562	125.522	41.9617
AGRP	0	0	0	0	0	0	0	0	42.7278	13.1341	94.1327	0	0	0	3.96072	0	135.869	0	0	0
AGT	0	0	0	0	0	0	78.0083	0	0	0	0	78.7987	0	58.2097	0	1.97847	0	0	0	0
AGTPBP1	3181.89	1509.06	1008.86	24.3164	204.257	1267.33	823.035	1667.63	815.03	942.519	528.055	175.498	87.7104	741.449	1021.15	797.689	1266.3	267.419	636.306	1152.15
AGTR1	0	0	0	0	0	0	0	0	55.6658	0	0	0	0	7.63059	0	29.6854	0	0	1.67414	4.68888
AGTR2	0	0	0	0	0	0	0	0	0	0	0	0	0	0	0	0	0	0	0	0
AGTRAP	0	742.704	3212.38	1.89783	149.087	1245.77	637.36	318.804	1207.2	720.346	2190.06	328.41	76.2526	1308.24	988.872	830.327	1732.04	1098.38	2153.25	838.414
AGXT	0	31.2322	0	0	4.66304	3.93023	15.7832	6.10542	7.95234	9.20874	24.6353	115.395	94.64	12.3112	18.5503	23.3151	10.4127	15.2313	20.7102	2.38072
AGXT2	0	0	0	0	0	0	0	0	0	0	0	18.729	39.9957	0	0	0	0	0	4.71163	0
AHCTF1	0	2662.18	2355.35	0	169.303	334.971	1520.19	2189.59	1687.37	1784.22	3009.36	1417.47	1643.54	1182.1	3494.4	1989.33	704.798	2548.52	493.723	2764.14
AHCY	12805.7	1103.39	1207.08	0	97.0893	865.055	465.668	583.337	674.949	452.914	1759.59	118.874	393.184	363.675	737.243	545.221	169.986	315.118	2214.46	2619.83
AHCYL1	0	2874.77	3676.6	98.6263	96.341	3154.2	1496.15	1260.26	2757.48	2594.46	1549.16	1030.45	1145.65	1672.37	2032.22	3177.98	4653.67	2599.73	2475.32	2952.52
AHCYL2	0	1224.05	1726.17	0	9.56626	1473.19	789.363	356.221	483.03	654.135	57.3187	318.159	28.3833	551.417	1047.75	897.763	282.558	934.253	1000.47	624.421
AHCYP2	0	0	0	0	0	0	0	0	0	0	0	0	4.78016	0	0	0	0	0	0	0
AHCYP3	0	0	0	0	0	0	0	0	0	0	0	0	0	0	0	0	0	0	0	0
AHCYP4	0	0	0	0	0	0	0	0	0	0	0	2.88897	0	0	0	0	0	0	0	0
AHCYP5	0	0	0	0	0	0	0	0	0	0	0	0	13.2105	0	0	0	0	0	0	0
AHCYP7	0	0	0	0	0	0	0	0	0	0	0	0	10.393	0	0	0	0	0	0	0.972983
AHCYP8	0	0	0	0	0	0	0	0	0	0	0	0	0	0	0	0	0	0	0	0
AHDC1	0	6.78814	117.382	0	0	0	9.87094	81.8865	158.51	85.9552	0	0	0	30.4347	37.8036	17.6739	0	0	42.0074	38.0793
AHI1	6083.92	672.774	1508.18	0	427.371	465.834	1462.13	1270.06	798.693	755.685	3193.91	383.277	95.3827	1146.3	1360.19	1365.44	720.66	815.314	1287.67	548.347
AHNAK	601.673	7747.1	11251.4	12319.4	2618.51	7272.28	17753.4	10402.9	14557	17387.1	20622.6	3291.15	2701.24	22402.6	21102.2	11522.5	11498.2	14382	14581.7	28833.9
AHNAK2	0	0	0	152.101	0	0	106.824	12.0241	0	55.3243	0	0	0	235.915	133.167	0	514.922	0	230.368	47.0646
AHR	912.37	391.108	2917.88	136.958	426.694	1494.33	5119.8	1956.24	4781.87	4898.77	4245.89	1751.41	689.802	5359.93	5111.5	4429.08	5248.33	3448.76	3952.66	2461.31
AHRR	0	5.22986	7.6423	0	0.63404	2.78499	9.55945	128.76	120.465	93.4933	6.54212	25.3672	10.879	8.88319	11.5642	73.429	0	9.78601	121.637	9.8374
AHSA1	2661.29	1993.51	3130.49	13244.1	1139.82	2403.77	1610.51	1784.69	3083.1	3511.89	1796.79	3211.36	1157.35	2174.07	2225.21	6118.75	2265.69	8460.28	8483.41	1670.52
AHSA2P	12792.3	3700.52	2947.36	0	219.71	1512.32	2447.91	2043.79	662.539	1666.38	2013.61	375.981	352.679	807.543	3416.78	3816.2	1704.11	1804.6	2709.04	2784.23
AHSG	0	0	0	0	0	0	0	0	0	0	0	0	0	0	0	0	0	0	0	0
AHSP	0	0	0	0	0	0	0	0	0	6.86826	0	0	0	1.78319	0	0	0	0	0	0
AICDA	19.9717	11.8644	10.5477	0	0.895606	3.67494	13.2888	24.8265	8.83049	7.87715	43.7087	45.0894	59.6167	11.2605	13.2036	48.3598	8.44177	7.42112	6.63117	8.42784
AIDA	964.634	1453.97	1185.65	142.911	131.288	986.874	756.717	713.118	1176.08	1070.3	1143.96	214.745	92.8539	946.294	967.333	1454.89	1131.61	1197.81	1203.69	1176.38
AIF1	0	821.78	482.546	8919.51	62.3438	957.299	3143.97	1534.32	4435.2	1382.54	471.341	248.097	1052.63	1424.41	1292.95	604.902	7424.85	799.512	3194.14	792.663
AIF1L	0	0	0	0	0	0	53.1372	0	0	0	0	0	22.7308	14.1581	0	0	0	0	0	0
AIFM1	0	1195.91	673.021	0	33.1815	794.141	637.305	554.153	569.552	798.933	1107.71	99.1151	274.144	647.61	1246.59	1415.9	1929.13	1116.55	1163.07	1627.9
AIFM1P1	0	0	0	0	0	0	0	0	0	0	0	21.1487	0	0	0	0	0	0	0	0
AIFM2	7.22405	5.37057	1.88852	0	20.8637	156.716	69.7443	2.91056	10.351	117.655	177.364	116.664	35.2888	82.8061	136.884	66.1777	6.58193	87.3393	198.454	509.292
AIFM3	0	0	0	0	0	0	0	0	0	0	0	2.011	0	0	0	9.01718	0	0	20.3617	234.407
AIG1	1.20336	961.339	2617.88	4.40803	125.163	238.089	320.639	436.58	352.089	365.633	377.897	337.783	542.242	287.96	73.6278	339.161	529	213.431	298.712	307.465
AIG1P1	0	0	0	0	0	0	0	0	0	0	0	0	0	0	0	0	0	0	0	0
AIM2	0	1.40451	6.16439	0	62.0481	0	88.1416	239.808	44.3544	220.583	15.6706	22.2679	234.573	309.92	282.662	187.753	1.44541	14.2642	272.253	0
AIMP1	3079.74	1812.34	2855.18	1072.91	628.952	1248.15	1457.89	1860.53	868.791	1978.14	1492.64	747.839	81.2422	1213.04	2014.97	1725.63	1296.18	1846.11	1761.94	1769.31
AIMP1P1	0	0	0	0	0	0	0	0	0	1.00654	0	0	0	0	0	0	0	0	0	0.988724
AIMP1P2	0	0	0	0	0	0	0	0	0	0	0	0	0	0	0	0	0	0	0	0
AIMP2	0	454.731	197.627	6721.61	81.0552	438.784	372.149	141.031	229.151	327.867	353.457	245.585	92.3942	457.624	398.295	315.502	266.601	451.319	743.953	249.625
AIP	28430.8	3680.74	6050.49	1593.24	938.549	2444.39	2205.21	3916.38	2626.88	2429.65	1545.69	798.028	660.904	2463.72	3418.97	4016.74	2523.53	3241.21	7053.75	3552.49
AIPL1	0	5.15601	27.4565	1.87027	0.946219	0	3.09524	2.09678	0	3.49231	14.5874	17.9256	66.4826	3.0221	10.0248	6.43824	7.22212	7.04372	3.02984	14.5814
AIRE	0	0.939893	0.955721	0	0	0	8.92223	4.70262	6.72178	3.44965	14.5521	29.1427	11.4984	14.6417	3.33278	4.45664	0.95525	3.58398	0	0
AJAP1	0.782429	1042.75	0.837773	0	0	0	0.805994	37.4762	0.803029	62.689	226.961	17.6443	46.4963	2.38066	0	0	0	2.34174	1.60692	1.6544
AJM1	0	0	27.6541	755.456	11.2648	0.976952	50.285	54.0246	93.2754	37.0374	0	62.4735	23.7146	20.6649	106.773	35.5228	154.02	68.7004	126.281	67.0072
AJUBA	5.78455	5.21741	177.888	0	64.8235	15.4244	5.23503	0	0	17.6254	2.24157	318.724	43.1243	9.0356	4.50154	24.6005	0	2.26667	62.1683	8.53631
AK1	12330.5	1362.43	2730.96	2112.36	139.498	589.458	1014.71	2042.35	223.404	735.322	2935.95	612.282	192.14	404.215	1825.58	1504.45	710.99	1429.98	876.801	1272.72
AK2	9747.04	3924.42	9209.71	1.64593	1367.69	3335.26	2676.46	2541.32	3299.86	2777.76	2602.92	592.646	1971.63	3725.36	3518.28	3214.17	5564.9	2887.75	5718.17	4186.16
AK2P2	0	1.01477	0	0	0	1.05561	0	0	0	0	3.90017	0	0	0	0	2.01982	1.06464	0	1.00948	0
AK3	1.80403	2427.64	4864.36	1275.66	481.504	2483.78	1510.44	1282.03	1254.21	3138.16	4152.91	193.621	775.303	1766.06	3103.62	1948.5	1663.61	1510.27	2435.32	2430.47
AK3P2	0	0	1.00151	0	0	0	0	0	0	0	0	0	1.90666	0	0	0	0	0	0	0
AK3P3	0	0	0	0	0	0	0	0	0	0	0	0	82.497	0	0	0	0	0	0	0
AK3P4	0	0	0	0	0	0	0	0	0	0	0	0	0	0	0	0	0	0	0	0
AK3P5	0	0	0	0	0	0	0	0	0	0	0	0	0	7.86544	0	0.986221	50.0402	0	0	0
AK4	0	186.566	749.291	0	145.015	461.084	0	19.6425	25.3912	4.27598	0	397.247	46.9146	161.674	375.857	97.1632	487.349	2.07517	897.944	1.92654
AK4P2	0	0	0	0	0	0	0	0	0	0	0	0	0	0	0	0	0	0	0	0
AK4P3	0	0	0	0	0	0	0	0	0	0	0	0	0	0	0	0	0	0	0	0
AK4P4	0	0	0	0	0	0	0	0	0	4.02583	0	0	0	0	0	0	0	0	0	0
AK4P5	0	0	0	0	0	0	0	0	0	0	0	0	0	0	0	0	0	0	0	0
AK4P6	0	0	0	0	0	0	0	0	0	0	0	0	51.1826	0	0	0	0	0	0	0
AK5	4.50642	1604.74	4214.36	0	4.80868	596.231	99.7052	149.138	0	328.565	480.216	365.078	92.9069	69.9264	48.8434	109.153	100.981	135.693	50.2077	3.13384
AK6	2022.33	1344.29	3593.08	0.896952	363.503	601.668	567.737	976.527	824.105	627.847	854.25	458.465	434.406	1222.11	851.154	1147.19	435.939	977.92	1854.14	1700.75
AK6P1	0	0	0	0	0	0	0.997649	0	1.00183	0	0.943144	6.65168	0	0	0.998229	0	0	2.00025	0	0
AK6P2	0	0.963389	0	0	0	0	1.00562	0	0	0	0	58.1555	0	0	0	0	0	0	0	1.97885
AK7	0	18.9517	4.46325	50.1615	1.01707	0	5.13893	1.06759	4.33531	9.38873	15.6922	155.231	74.7307	4.19155	16.4894	54.7749	0	16.1917	15.0044	6.14614
AK8	0	0	32.5619	0	0	0	2.89158	0	0	0	0	0	0	1.55569	0	0	0	0	0	0
AK9	1.05241	229.063	1817.31	0	6.51631	0.923801	298.117	322.865	265.693	235.124	7.63176	383.841	202.861	361.387	291.143	540.425	182.853	379.407	539.101	546.387
AKAIN1	0	0	0	0	0	0	0	0	0	0	0	0	0	0	0	0	0	0	0	0
AKAP1	0	1801.85	2149.62	0	82.4171	946.489	1513.38	1141.61	416.54	1312.7	3047.91	251.199	289.696	1360.05	758.218	1713.28	1338.74	1019.15	810.463	1827.49
AKAP10	0	2626.7	1146.99	0	213.617	305.968	977.609	1204.25	787.424	999.897	2887.17	563.112	517.193	1127.29	1562.48	1147.68	704.809	1042.01	1407.33	258.39
AKAP11	2771.69	1426.53	1424.29	0	78.8935	1483.74	719.646	245.071	370.199	831.39	934.454	431.41	194.805	897.703	940.724	659.632	627.003	972.026	540.985	1570.63
AKAP12	0	103.841	1496.78	0	0.774619	0.549326	429.457	729.734	1165.62	75.2332	5.99059	15.4923	47.487	605.701	11.0728	61.9727	589.478	1.1735	36.9496	0.747748
AKAP13	31366.4	23162.5	37934.3	12676.1	3654.28	10058.2	18422.1	16418.2	20358.9	17187.6	41225.4	6591.25	6699.2	31282.3	24909.6	22839.4	13256.1	13588.5	10644.1	24464
AKAP14	0	0	0	0	0	0	0	0	0	0	0	0	59.2712	0	0	0	0	0	0	0
AKAP17A	24937.3	10435	18436.1	0	945.454	4111.1	8277.18	9394.31	6992.82	7884.32	18314	2006.87	1362.91	7235.19	9503.13	9974.46	4449.16	8182.91	7517.44	10281.8
AKAP17BP	0	0	0	0	0	0	0	0	0	0	18.2473	16.3407	0	0	0	0.988596	58.2822	0	0	0
AKAP2	0	371.519	1964.89	0	139.277	956.521	597.42	756.921	1426.02	705.93	0	1103.77	363.53	316.553	822.121	1250.39	2060.32	168.949	1122.18	2598.34
AKAP3	0	35.4917	0	0	0	0	1.58225	0	0	0	0	5.3952	71.7514	0	0	0	152.361	0	35.8022	224.779
AKAP4	0	0	0	0	0	0	0	0	0	0	0	33.7929	66.3269	0	0	0	0	0	0	0
AKAP5	0.872629	282.841	714.965	0	45.6525	1.12161	244.707	296.481	230.881	397.626	1072.63	62.7294	30.3962	150.06	240.352	570.507	732.799	422.512	662.592	439.525
AKAP6	0.517363	573.431	38.7017	0	13.2103	4.61614	95.6757	8.68098	132.967	13.5853	24.0186	489.428	750.653	77.3198	53.1296	9.89246	2.77388	24.0565	393.398	18.7962
AKAP7	0	1133.84	1944.99	0	131.697	384.027	183.418	189.606	258.654	642.403	229.92	272.386	463.28	146.829	453.546	376.381	151.207	540.081	231.255	288.328
AKAP8	7941.32	2563.47	6678.5	1406.5	309.412	3421.26	2074.91	2415.03	2129.75	2519.27	6319.68	804.395	408.266	2402.71	4039.51	2654.91	2901.02	1285.9	2989.29	4962.25
AKAP8L	8465.17	10338.3	10097.4	0	1043.91	2724.82	2939.85	4967.54	5580.22	5135.41	10494.8	1788.43	1245.19	4862.34	5865.08	7126.07	3538.18	5760.31	6955.51	8678.65
AKAP8P1	0	0	0	0	0	0	0	0	0	0	0	0	0	0	0	0	0	0	0	0
AKAP9	26144.8	7004.58	4223.26	1302.95	3595.03	2573.44	5297.86	6018.03	4084.39	5603.13	10514.7	2150.07	1667.21	5885.91	6024.42	7665.65	2166.75	5643.99	6310.25	6319.03
AKIP1	1.967	383.247	3.31797	0	32.3385	166.946	326.986	518.293	952.022	475.22	392.159	446.724	77.558	272.035	403.66	727.314	1130.71	906.732	877.555	140.835
AKIRIN1	1.73848	6347.56	17944.8	5400.66	2084.58	2662.25	5594.21	5796.21	5676.83	10674.7	12815	2712.91	2192.55	7244.24	5237.3	7710.69	5757.94	5849.05	4896.13	11622.5
AKIRIN1P1	0	0	0	0	0	0	0	0	0	0	0	0	0	0	0	0	0	0	0	0
AKIRIN1P2	0	0	0	0	0	0	0	0	0	1.00615	1.94215	0	0	0.992426	0.987022	0	0	0	0	0
AKIRIN2	0	2824.39	5195.22	8484.74	766.964	2480.55	3741.87	4971.33	5999.96	5441.25	9028.58	2209.94	908.225	5994.03	5574.32	4923.97	6859.32	6499.26	6040.65	7832.89
AKIRIN2P1	0	0	0	0	0	0	0	0	0	0	0	0	0	0	0	0	0	0	0	0
AKNA	31776.2	4878.86	7310.18	100.303	963.047	3502.71	3514.88	4345.78	4626.91	3508.61	5562.58	923.605	894.847	3209.55	5237.4	3567.32	1511.87	1802.65	3515.21	2775.04
AKNAD1	0	4.03809	4.45317	0	0	17.6263	0.845804	0.849642	0	4.2528	0	59.5615	21.0431	0.853157	2.49726	4.21127	0	0	0.844835	1.75098
AKR1A1	3.18583	2575.64	1526.21	3732.07	428.045	945.293	2309.6	1600.49	1667.19	1338.26	1541.45	665.23	608.076	1973.18	2061.51	2163.41	3876.02	3417.83	4114.86	2074.37
AKR1B1	0	2470.15	6784.18	2565.73	452.362	1996.56	3841.04	3346.2	6534.04	2937.85	2967.35	1011.49	805.152	3835.96	2807.45	3410.81	4111.62	3193.15	5904.07	3890.2
AKR1B10	0	0	0	0	0	0.691198	0	0	5.78464	0	7.02322	17.0921	7.36975	46.4948	1.55437	8.19145	3.53235	0.799924	0	8.59921
AKR1B10P1	0	0	0	0	0	0	0	0	0	0	0	0	0	0	0	0	0	0	0	0
AKR1B10P2	0	4.81909	3.97043	0	0	0	0.988943	2.00725	1.02212	0	0	9.61867	6.79222	5.95376	0.98715	0	9.98386	0.979981	6.06259	5.84267
AKR1B15	0	168.438	143.831	1.79011	29.7258	47.2513	88.6592	129.585	137.301	81.6812	188.679	791.802	974.26	101.174	103.446	129.819	121.672	139.701	148.54	49.2381
AKR1B1P1	0	0.973165	0	0	0	0	0	0	0	0	0	0	0	0	0	0	0	0	0.99733	0
AKR1B1P2	0	0	1.97369	0	0	0	0	0	0	0	0	0	0	0	0	0	0	0	0	0
AKR1B1P3	0	0	1.00685	0	0	0	0	0	0	0	0	3.82223	0	1.00707	0	0	0	0	0	0
AKR1B1P4	0	0	0	0	0	0	0	0	0	0	0	0	0	0	0	0	0	0	0	0
AKR1B1P6	0	0	0	0	0	0	0	0	0	0	0	0	0	0	0	0	0	0	0	0
AKR1B1P7	0	0	1.01076	0	0	0	1.98686	0	1.99451	0	0	52.1454	0	0	0	0	0	0	0	0
AKR1B1P8	0	0	0	0	0	0	0	0	0	0	0	0	0	0	0	0	0	0	0	0
AKR1C1	0	8.05083	247.159	0	4.88644	99.5366	43.0616	4.94184	623.372	150.877	18.5869	47.6621	84.3655	9.58917	46.5177	11.2277	2.71476	0.784049	9.41702	0
AKR1C2	0	6.27038	242.752	0	1.32998	0	22.3399	0	3.74188	24.2179	43.7652	60.454	96.6667	8.53292	14.1328	27.6857	0	42.3351	15.5971	3.17359
AKR1C3	0	0	694.091	5229.72	33.6598	114.935	72.754	73.7096	418.632	419.633	0	239.777	27.3315	189.563	0	101.28	166.203	181.921	295.451	9.80368
AKR1C4	0	0	0.92252	0	0	1.8508	0	0	0.824826	0	1.38384	0	92.3514	1.63108	0	0	0	0	0	0
AKR1C5P	0	0	0	0	0	0	8.80267	0	0	0	0	0	0	0	0	0	0	0	0	0
AKR1C6P	0	0	0	0	0	0	0	0	48.7727	0	0	27.8394	0	0	0	0	0	0	0	146.563
AKR1C7P	0	0	0	0	0	34.7076	42.1476	0	36.0812	24.4049	0	2.28201	41.4382	65.5252	22.484	28.4945	119.84	0	0	0
AKR1C8P	0	0	0	0	0	0	0	0	0	0	29.9073	10.5781	33.2492	0	0	0	0	0	0	0
AKR1D1	0.92462	10.8726	11.874	0	0.887944	3.91322	4.7101	0.544819	99.227	1.0339	11.8565	59.8457	144.745	6.04225	7.51099	3.02353	0	1.8467	13.8884	8.27221
AKR1D1P1	0	0	0	0	0	0	0	0	0	10.015	0	0	0	0	0	39.5564	0	0	43.2963	0
AKR1E2	0	0	230.018	0	0	55.6832	15.1234	0	0.903777	21.8862	0	118.919	0	6.80853	40.7489	2.71356	4.80478	0	19.8402	0
AKR7A2	0	1485.71	4310.16	0	91.0597	1523.27	1006.91	569.604	1732.27	963.495	555.588	311.262	357.317	1232.97	1746.37	1965.73	2307.06	920.317	3131.28	1626.14
AKR7A2P1	0	0	0	0	0.936252	0	0	0	0	0	0	0	0	4.95897	0	0	0	0	0	0
AKR7A3	0	1.95326	0.998472	0	0	0	0	1.00999	0	0	0	0	0	16.7981	0	20.0005	0	0	56.7743	0
AKR7L	0	6.47769	1.26245	0	4.58882	0	41.709	17.1021	13.8374	21.7845	18.6666	134.37	131.242	23.5596	24.2131	72.5087	26.7092	57.3176	11.0147	4.2291
AKT1	0	7955.46	15648.7	11298.9	520.559	4254.4	6764.16	5154.49	7105.4	4728.29	9400.1	2595.49	2378.69	5515.67	8558.29	5437.66	7860.7	3801.39	8084.01	3921.28
AKT1S1	0	334.774	505.214	0	21.3246	244.438	316.572	486.707	396.145	269.452	250.457	135.807	13.1808	237.64	287.992	227.686	478.95	361.317	336.464	159.796
AKT2	1367.1	4877.23	2507.96	123.89	375.311	1369.2	992.301	551.622	1054.19	958.252	2107.64	975.166	513.89	928.935	1107.43	1330.07	692.959	1278.4	987.42	1832.5
AKT3	9386.99	272.567	438.761	484.225	123.983	230.996	376.894	144.162	256.672	365.962	375.996	685.1	655.93	129.562	432.118	317.553	83.3951	464.954	373.1	102.84
AKTIP	0.64031	1397.04	2329.33	0	365.694	472.142	1253.17	1028.03	1832.34	1924.26	1043.36	594.57	695.607	1136.23	1419.77	2691.33	2388.77	1672.65	1499	94.4617
ALAD	0	1459.23	4631.04	11840.5	176.226	16.1686	653.103	442.874	445.968	685.086	1971.95	725.573	1767.01	504.28	1743.48	1220.12	1697.17	312.15	1503.55	744.714
ALAS1	0	597.939	2343.33	24.997	531.251	226.256	742.474	1207.92	1569.5	1436.76	708.187	842.927	869.476	1590.73	1248.83	1438.7	1958.81	444.14	4329.51	1284.29
ALAS2	0	0	0	0	0	0	3.53726	0	0	0	0	0	0	0	0	0	0	0	0	0
ALB	0	0	0	0	0	0	0	0	0	0	0	0	58.3042	0	0	0.425516	0	71.9794	2.47169	0
ALCAM	0	724.122	120.567	132.167	104.991	5.56233	949.455	1298.3	3770.27	1044.61	2785.4	579.588	605.993	732.694	700.791	824.967	3297.92	953.935	1312.35	375.639
ALDH16A1	255.185	1200.9	3574.68	0	24.2282	1354.58	1015.41	1002.85	923.869	994.386	2992.73	312.323	462.53	959.2	1379.81	976.096	2271.26	813.283	1831.1	1105.34
ALDH18A1	0	2144.26	5139.76	10664.8	123.969	600.712	1685.98	1199.49	1532.51	1792.5	3829	967.336	769.332	1179.42	1948.54	1252.04	982.414	1084.46	2594.51	908.746
ALDH1A1	0	0	0	0	9.02692	0	95.8033	112.1	128.458	18.5916	0	123.989	163.083	62.1026	44.6369	102.049	475.697	42.4616	0.869896	0
ALDH1A2	0.929683	0	1.59229	0	31.3848	0	29.0747	7.47079	24.5352	0	0	63.7374	53.6475	85.4911	51.1161	3.72552	2.01754	2.87087	23.4109	0.74972
ALDH1A3	0	0	0	0	0	0	102.067	220.404	253.927	47.3855	0	55.1279	58.6479	0	0	50.6841	0	0	0	0
ALDH1B1	1.04638	309.953	4.07136	22.6501	2.25062	4.64566	40.0328	4.37346	80.4503	157.265	30.6834	28.2892	37.1573	185.16	327.847	110.09	567.102	4.35817	365.517	2.10556
ALDH1L1	0.711443	70.4983	124.195	0	0	3.81437	3.42109	10.6563	6.95511	38.8901	13.9045	70.4294	191.314	9.04631	12.947	24.363	1.52221	32.4842	38.072	7.35557
ALDH1L2	0.833929	31.0048	34.0448	0	0	3.78358	27.3144	0	13.6347	1.82948	18.2231	1573.48	95.4178	4.50817	13.8498	4.37371	9.0166	1.98911	8.72487	2.33848
ALDH2	406.2	5965.8	4678.02	3055.74	9.64559	1735	4339.89	6164.35	15578.6	4463.5	5915.63	577.547	3817.54	4662.09	6436.19	2350.79	33045.1	1025.49	16157.4	2740.66
ALDH3A1	0	0	0	0	1.88983	0	0	0	0	0	0	0	0	0	0	0	0	0	0.934907	0
ALDH3A2	0.531931	936.784	186.856	325.974	98.9907	1567.54	602.781	924.29	612.932	951.615	1950.86	596.182	827.798	816.101	1083.02	1644.18	1320.89	823.071	1188.48	437.233
ALDH3B1	0	28.4882	9.08503	7709.75	0.608962	18.7512	465.196	7.10349	830.285	175.019	19.8028	75.9346	294.948	142.546	303.354	115.656	1159.19	15.9401	659.259	33.3456
ALDH3B2	0	0	0	0	0	0	1.14803	0.525531	0	0	0	0	3.69505	0	0	0	0	0	0	0
ALDH4A1	0	0	962.399	0	0.756433	204.905	165.355	0	79.7553	182.077	0	4.4072	185.772	153.83	27.5933	43.0838	25.0204	0	156.088	269.198
ALDH5A1	0	1025.25	3005.92	0	3.42306	972.197	249.924	663.455	142.615	551.045	4.67722	345.836	343.046	375.588	297.373	340.435	662.309	234.454	995.492	375.782
ALDH6A1	66.9484	393.565	2461.67	23.0385	148.24	831.942	435.359	226.884	221.851	704.519	1755.35	268.388	379.008	654.166	459.173	751.206	928.365	265.547	586.229	564.182
ALDH7A1	20.1843	104.966	95.6973	20.7016	13.9482	523.416	190.115	219.898	53.9742	88.1459	136.995	666.833	729.205	182.522	77.5851	121.221	646.335	285.807	368.685	59.663
ALDH7A1P1	0	9.75495	0	0	0	0	0	0	0	16.0413	154.471	0	0	0	0	0	0	0	0	0
ALDH7A1P2	0	0	0	0	0	0	0	0	0	0	0	0	0	0	0	0	0	0	0	0
ALDH7A1P3	0	0	0	0	0	0	0.978397	0	0	0	0	0	0	0	0	0.989022	0	0	0	0
ALDH7A1P4	0	0	0	0	0	0	0	0	0	0	0	0	0	0	0	0	0	0	0	0
ALDH8A1	0	7.22105	7.62032	0	0.525689	5.54666	41.5331	9.8909	4.50349	10.7345	10.1438	117.034	79.1156	6.26006	5.53956	60.4397	5.6432	196.83	13.6664	7.04149
ALDH9A1	1632.53	4556.51	7883.34	0	474.036	1645.14	1954.62	3161.11	3448.27	3173.2	1196.31	972.845	351.438	2246.54	3336.13	4763.5	2643.88	2476.29	4689.31	1865.15
ALDOA	98749.7	21695.3	42657.2	34336.3	7947.1	17555.6	22562.6	21047.6	29223.1	22187.4	36831.1	8763.69	7529.52	29984.2	33375.1	26830.4	36655	19262.7	48727.8	27929
ALDOAP1	1.8717	2.91614	0	1.84182	0	0	0	0	0.989827	0	0.962671	0	0	0	2.94864	1.98066	1.00419	0	0.992434	0
ALDOAP2	1.87533	0	0	0	0	0	0	1.00439	2.98353	1.00706	0.96449	21.0823	0	0.99187	0.986185	0	2.01239	0.980331	0.996643	0.983454
ALDOB	0	0	0	0	0	0	0	0	0	0	0	32.3837	0	0	0	0	0	0	0	0
ALDOC	0	975.535	5248.24	0	576.033	1836.75	947.911	1387.31	1464.75	1261.04	939.098	626.323	230.07	2438.13	2012.37	1576.66	2109.94	2101.88	2473.9	3507.76
ALG1	3014.54	944.821	1992.34	0	36.7692	552.736	647.351	619.827	977.139	1100.4	19.6049	490.307	334.348	1132.41	1228.73	1132.52	1732.49	212.904	1025.95	533.507
ALG10	0	459.091	857.255	0	0	0	121.347	0	136.869	321.128	1013.83	2.31793	153.968	87.078	198.81	386.767	0	8.44591	338.881	278.821
ALG10B	0	41.8465	127.476	0	10.9498	4.51195	140.591	168.407	63.2163	96.9764	233.375	241.379	372.161	50.2949	387.985	466.098	13.3821	1209	184.914	45.4008
ALG11	40.9509	1335.03	2374.94	0	398.668	815.156	535.771	661.67	463.161	514.087	2079.62	1315.2	889.947	640.625	797.869	989.315	1128.61	246.298	702.171	616.906
ALG12	0	1815.51	5388.05	0	183.785	1890.12	1479.65	1436.56	2705.63	1572.49	2968.17	10.4062	297.25	1793.42	2748.53	2382.54	848.261	1867.62	3504.29	572.241
ALG13	19117.7	8304.21	17857.5	5567.71	2111.82	5829.8	3122.37	3081.85	1993.59	5486.98	7393.56	930.909	1758.86	4524.59	3443.69	5203.28	2858.61	3622.45	1596.85	7226.71
ALG14	12.6232	59.4289	1089.86	5.36595	31.2011	877.663	235.729	501.88	13.7227	216.974	1401.8	263.647	393.081	65.1918	234.566	117.037	374.69	430.612	328.067	716.646
ALG1L	0	0	0	0	46.9607	0	4.20416	38.7329	0	2.07743	7.42222	36.3817	23.3169	1.15985	47.8313	40.0629	2.94946	1.91522	5.50028	11.3339
ALG1L11P	0	0	0	0	0	0	0	0	0	0	0	0	0	0	0	0	0	0	0	0
ALG1L12P	0	0	0	0	0	0	0	0.275712	0	0	0	0	0	0	0	0	0	0	0	0
ALG1L13P	0	42.9631	20.7241	0	0	0	0	9.9212	12.5658	12.5141	10.4319	0	4.82272	3.05314	6.06923	1.10978	0	0	7.45542	0
ALG1L14P	0	0	0	0	0	0	0	0	0	0	0	0	0	0	0	0	0	0	0	0
ALG1L15P	0	0	2.08697	0	0	0	0	0	0	0	0	46.0625	0	0	0	0	0	0	0	0
ALG1L2	0	118.514	124.713	0	0	0	18.6661	0	13.3386	35.9926	0	9.74212	15.2672	37.7457	32.0868	10.5595	0	4.25259	37.2649	2.1826
ALG1L3P	0	0	0	0	0	1.00352	0	1.0055	0	0	0	0	0	0	0	0	0	0	0	1.07631
ALG1L5P	0	0	0	0	0	0	2.99648	0	0	0	0.958018	0	0	0	0	0	0	0	0	0
ALG1L6P	0	1.95725	0	0	0	3.11697	0	2.00511	0	0	0.95755	0	0	0	6.02028	5.0843	0	0	0	0
ALG1L7P	16.1709	0	0	0	0	0	0	0	0	0	41.4741	0	0	3.97029	0	0.993485	0	0	0	0
ALG1L8P	0	0	0	0	0.966873	0	0	1.00517	0	0	0	0	0	0	0	0	0	0	0	0
ALG1L9P	0	0	1.03557	0	0	18.9487	0	0	0	0	0	0	0	0	0	0	0	0	0	0
ALG2	0	2775.82	2913.53	0	320.39	589.222	849.579	1809.92	2126.08	1849.3	2119.06	904.11	518.038	1935.41	1321.46	1337.09	1115.83	2046.17	1171.45	2365.5
ALG3	0	1922.4	3150.02	0	30.8394	827.369	945.294	790.523	1126.94	740.021	0.849713	266.995	222.974	1056.8	861.298	1327	1951.44	1780.85	1851.71	1070.39
ALG3P1	0	0	0	0	0	0	0	0	0	0	0	120.019	36.9321	0	0	2.97439	0	0	0	0
ALG5	169.484	1018.88	1785.25	4555.76	353.32	1072.42	895.646	1015.16	645.145	1227.77	1937.92	363.045	483.483	1504.83	1309.02	1371.41	966.496	1367.09	1574.49	564.604
ALG6	1457.85	193.873	187.437	0	63.1345	102.422	176.896	221.1	106.957	327.498	1794.13	166.652	225.039	266.156	417.177	511.04	339.138	74.9255	299.654	992.323
ALG8	1.16621	975.654	2366.68	3299.15	426.493	508.997	945.773	1059.26	1001.98	699.221	2433.97	302.625	77.2787	799.621	706.215	765.56	550.957	497.059	2666.74	1721.44
ALG9	46.8467	408.319	937.33	1.02628	57.7629	559.886	529.422	564.78	500.262	489.696	281.311	692.929	615.962	433.744	721.073	466.68	158.137	758.695	514.785	361.222
ALK	0	0	0	0	0	0	0	0	0	0	0	26.4296	206.224	0	0	0	0	0	0	0
ALKAL1	0	0	0	0	0	0	0	0	0	0	0	0	46.6149	0	0	0	0	0	0	0
ALKAL2	0	0	0	0	0	0	0	0	0	0	0	47.0319	0	0	13.3641	0	11.9334	0	0	36.6672
ALKBH1	0	1349.02	2908.67	0	116.63	400.411	230.224	1158.56	229.667	605.513	552.101	153.166	149.99	589.548	555.959	506.874	293.165	389.545	832.244	369.965
ALKBH2	4237.35	947.148	1093.13	0	85.5138	363.973	90.6288	524.755	153.82	243.843	428.495	12.8469	19.2693	273.652	163.648	324.915	149.402	392.478	290.057	280.531
ALKBH3	0	380.457	2623.06	0	162.493	180.827	194.576	639.385	107.382	252.945	861.987	122.647	121.121	497.801	404.359	189.682	1048.81	168.788	633.186	421.071
ALKBH4	1.02077	27.6327	1349.16	0	52.6047	128.948	102.591	298.448	191.865	188.694	21.1416	177.511	45.1715	237.941	281.73	229.239	35.4552	373.844	126.074	382.592
ALKBH5	739.69	9680.51	21398.6	6859.25	487.677	2769.66	5232.94	6472.99	6218.76	8443.86	9048.77	2720.47	1951	4497.03	6506.93	8176.07	6659.63	4613.88	9344.58	11045.1
ALKBH6	22994.9	1192.73	1793.54	0	264.38	487.149	977.314	1592.78	1382.89	881.868	2010.3	496.687	115.864	1104.47	1176.28	958.889	674.684	915.436	1425.7	652.082
ALKBH7	0	1174.6	1501.77	2096.18	349.655	149.811	343.539	519.054	678.813	546.56	993.434	253.129	113.077	466.895	479.12	694.059	895.207	322.112	943.6	941.825
ALKBH8	0	250.752	1044.07	0	48.717	0	109.765	278.68	91.8999	335.85	0	108.406	0	157.117	155.298	536.467	303.56	0	193.166	230.675
ALLC	0	0	0	0	0	0	0	0	0	0	0	2.87939	0	0	0	0	0	0	0	0
ALMS1	0	317.062	2216.15	4.78171	15.0067	217.791	336.474	346.835	64.5177	643.461	934.619	525.894	770.263	606.28	175.722	211.338	579.109	501.5	595.824	0
ALMS1P1	0	0	424.358	0	0	0	0.911522	0	0	6.03149	0	62.3894	0	0	38.4081	0	0	0	8.79148	0
ALOX12	0	180.208	839.072	0	0	0	40.6961	64.1414	48.8477	100.129	107.159	48.0179	39.2768	50.4317	92.7491	179.44	38.9076	11.9682	66.8272	87.3233
ALOX12B	0	0	0	0	0	0	0	0	0	0	0	13.032	0	1.16286	1.73607	25.9866	0	0	38.5895	0
ALOX12P1	0	0	0	0	0	0	0	0	0	0	0	26.9451	35.2302	0	0	0	0	0	0	0
ALOX12P2	11.0504	444.73	37.2704	5.50307	85.2941	4.54078	63.3799	13.9428	0.813117	14.0667	2.99763	242.699	113.283	9.24262	49.0253	18.54	7.32724	9.19475	47.4047	36.5055
ALOX15	0	0	0	0	0.718739	5.67942	2.47701	0	2.2723	47.2316	0	5.28282	1.45281	13.6246	9.50435	28.5583	0	0	108.869	1.37267
ALOX15B	0	14.7392	0	0	0	0	148.598	1.0059	1248.37	219.779	0	10.6475	280.949	61.209	292.551	1.00579	0	6.04283	224.06	3.98548
ALOX15P1	0	279.132	43.7648	40.6903	0	16.2139	111.463	14.0974	11.8451	99.7613	479.808	200.412	138.553	11.2055	38.0483	79.3093	93.7948	1.74898	158.263	214.633
ALOX15P2	0	0	0	0	0	0	0	0	0	0	0	44.2971	43.7726	0	0	0	0	0	0	0
ALOX5	0	510.255	0	0	49.3687	321.503	2483.15	3855.28	7895.14	2415.01	1032.33	233.261	869.51	1124.22	3459.02	1168.05	9298.24	1144.83	5812.02	1559.44
ALOX5AP	29378.9	5168.17	8602.3	25818.6	3913.29	2352.2	7343.89	7027.83	15699.4	6406.58	9219.49	1507.5	2177.76	14865.9	8295.01	4638.8	24163	4378.52	12885.7	9497.51
ALOXE3	0	0	0	0	6.40028	256.495	29.3378	0	0	0	0	26.9332	35.2166	0	0	0	0	0	2.04233	0
ALPG	0	0	0	0	0	0	0	0	0	0	0	0	0	0	0	0	0	0	0	0
ALPI	0	0	0	0	0	0	0	0	0	0	0	0	0	0	0	0	0	0	0	0
ALPK1	33.3059	775.647	2603.2	167.01	44.3952	196.97	331.052	555.525	423.279	412.313	1264.12	1084.95	2114.04	247.542	511.269	376.115	756.641	246.485	648.798	880.354
ALPK2	1.2288	0	0	9109.35	1.66714	0	8.29879	38.0427	213.284	44.1204	12.1622	51.761	6.65	11.8728	8.31786	17.4563	0	6.53468	28.6799	1.29107
ALPK3	0	64.8858	0	0	0	0	188.249	1.65662	247.387	35.6232	0	0	25.1447	2.44251	10.5375	163.051	53.0114	0	62.5864	0
ALPL	0	0	0	0	0	0	0	0	0	0	0	0	0	13.344	0	0	0	0	78.2024	0
ALPP	0	6.67041	9.71098	0	1.82197	8.26709	2.87179	4.85311	2.92466	3.88631	3.78753	16.6017	18.0742	1.91126	0	78.512	0.994983	7.94187	4.83719	1.11889
ALS2	0.933972	348.883	397.06	0.894971	79.2457	320.691	310.788	371.143	256.767	432.874	9.41503	360.782	527.996	413.244	347.918	380.876	356.931	51.1423	268.703	17.5781
ALS2CL	0	2291.4	3820.08	114.313	20.755	286.882	386.642	237.135	595.361	224.702	20.4895	193.678	112.39	299.245	55.2735	682.63	18.2352	940.036	723.718	433.285
ALS2CR12	44.8942	7.49018	3.16365	0	3.86684	43.9126	8.28388	0	2.05457	9.02839	20.3542	54.5163	32.918	30.8101	33.5257	81.3213	4.51948	17.4251	5.11041	0
ALX1	0	0	0	0	0	0	0	0	0	0	0	0	0	0	0	0	0	0	0	0
ALX3	0	0	0	0	0	0	6.90507	2.00189	16.8606	0	0	0	0	12.82	0	0	0	0	0.99406	0
ALYREF	3286.12	3035.44	7792.09	2416.47	641.968	2095.91	2371.01	2582.1	1790.32	2056.16	3391.86	492.154	118.62	2066.54	2658.91	2177.77	3159.66	3363.72	3113.65	3901.39
AMACR	0.689345	6.86589	1.02239	0	75.8989	0	127.768	153.605	274.331	257.169	347.239	6.63833	221.641	493.524	209.224	307.606	160.484	243.246	354.029	282.951
AMBN	0	0	0	0	0	0	0	0	0	0	0	10.2091	0	0	0	0	0	0	0	0
AMBP	0	0	0	0	0	0	0	0	0	0	0	36.462	0	0	0	0	0	0	0	0
AMBRA1	0	1536.68	3071.33	19229.6	51.2022	275.232	885.102	503.685	334.896	618.218	863.702	717.926	1033.21	891.261	1327.56	932.633	1136.79	1975.15	1313.56	342.902
AMD1	11625.2	6551.34	14802.9	0	2299	5409.76	5610.72	4682.88	6051.45	9587.84	5289.59	3454.36	987.791	10871.2	6988.25	8681.18	6819.15	7203.95	4400.44	12044.7
AMD1P1	0	0	0	0	0	0	0	0	0	0	0	10.5725	0	0	0	0	0	0	0	0
AMD1P2	3.72159	0	0.995608	0	0	0	0	0	1.97863	0	0	26.918	0	0.986749	0	0	0	0	0	1.95411
AMD1P3	0	6.83626	0.999733	0	0	0	0.991391	2.02367	1.00134	1.01462	2.88414	8.68407	0	2.98221	0	2.00788	0	0	0	0
AMD1P4	174.113	161.117	131.487	52.4512	13.114	30.0013	76.3442	54.7	50.6768	67.2339	166.874	99.0554	92.8274	55.8086	118.925	114.38	17.9945	86.9054	55.1781	87.4538
AMDHD1	31.7726	17.7119	42.4897	0	0	85.5853	38.0469	14.7288	25.1517	45.3871	51.8817	38.6736	0.644837	25.6862	47.5109	25.4917	43.6377	30.602	80.5197	89.5822
AMDHD2	0	2259.49	1372.59	4874.36	240.392	1068.87	1343.24	1120.21	1186.29	848.644	1296.4	242.557	0	507.164	1208.38	1740.22	547.88	808.818	1387.18	795.476
AMELX	0	0	0	0	0	0	0	0	0	0	0	0	0	0	0	0	0	0	0	0
AMELY	0	0	0	0	0	0	0	0	0	0	0	0	0	0	0	0	0	0	0	0
AMER1	0	0	1.86411	1.84652	0	0	1.04435	0	0	0	1.03053	29.1858	15.4157	0.988141	0	0	0	0	0	1.94908
AMER2	0	1.99337	4.79448	0	0.912891	15.1939	5.81428	4.00163	0	8.89123	20.8448	140.585	101.979	11.527	14.6164	4.84519	0	4.0026	1.97623	0.976527
AMER3	1.0659	63.7681	25.1284	113.086	0	0.989255	19.7967	23.0806	5.88949	14.8117	44.4293	36.8413	22.8958	17.4447	28.7241	35.3168	11.3097	26.1411	17.6737	35.7705
AMFR	19749.9	5318.45	1398.57	50.246	332.619	3877.85	1737.37	3097.88	2767.45	2479.11	5370.52	817.489	667.423	3147.37	1936.16	6015.67	2960.92	1505.34	637.516	5962.53
AMH	0	0	0	0	0	0	49.2406	0	0	6.42691	0	0	2.83427	18.9968	0	33.8082	0	0	0	0
AMHR2	0	0	0	0	0	0	0	0	0	0	0	15.9417	0	0	0	0	0	0	2.19063	0
AMIGO1	0	0	3501.88	0	36.5443	590.773	54.0419	35.7621	11.2634	230.954	966.691	214.388	1.79418	124.96	119.037	422.375	0	315.8	242.797	738.114
AMIGO2	0	296.02	750.287	0	306.563	1394.61	800.892	225.463	309.628	612.948	990.369	289.667	14.8591	428.411	766.239	1307.61	1503.86	1421.38	974.835	1785.65
AMIGO3	0	494.164	0	0	0.525989	142.537	9.68002	65.722	0	7.61478	207.168	14.4067	0	0	120.063	21.3375	48.4273	2.4399	60.2922	0
AMMECR1	772.71	1122.49	1031.09	0	229.654	151.539	393.326	353.123	385.772	444.863	307.785	79.3335	210.287	426.565	570.598	1152.31	375.581	640.59	1476.95	1254.8
AMMECR1L	1656.89	379.068	3827.71	0	215.924	145.849	683.288	593.273	726.388	1265.76	3168.25	800.166	174.468	420.158	811.044	828.816	326.989	786.565	764.857	1059.35
AMMECR1LP1	0	0	0	0	0	0	0	0	0	0	0	34.5676	158.017	0	0	0	1.96481	0	0	0
AMN	0	569.772	0	0	0	0	73.9227	73.3839	0	99.4288	552.357	0	0	44.9781	58.5909	123.25	94.5375	0	49.2021	0
AMN1	14.1264	244.313	736.029	19.5334	141.328	206.233	130.609	91.3473	160.329	404.406	99.4916	785.009	605.918	89.1138	305.342	271.969	260.712	305.278	323.991	83.2395
AMOT	0	0	0	0	16.1629	0	25.7108	0	0.517632	27.6621	1387.29	2.92757	174.931	30.0444	0	0	33.1568	0	9.93005	632.474
AMOTL1	0	0	3.09541	0	0	0	26.8707	0	284.553	0	0	33.0449	619.172	61.5438	5.92228	5.96524	0.766521	0	0.751995	0
AMOTL2	0	0	0	0	0	0	45.3017	212.544	27.3111	0	0	0	0	0	0	21.5996	196.372	0	0	399.959
AMPD1	0	0	0	0	0	0	0	0	0	0	0	48.8471	0	0	0	0	0	0	0	0
AMPD2	74.997	7402.85	6631.54	0	509.236	1871.42	8016.56	8361.97	7549.58	5446.68	13283.2	2691.24	970.566	5188.37	5181.84	5262.62	2176.34	3719.75	3945.09	3514.93
AMPD3	0	512.488	2774.66	0	21.9915	1004.88	1083.03	151.92	1326.33	599.173	412.862	1216.99	988.655	893.234	1025.5	1157.2	675.817	931.908	1134.23	684.843
AMPH	0	5.5399	11.1012	0	0	68.0202	7.83641	3.80343	0	7.67956	2.70464	219.157	79.7115	5.16868	7.49201	0	0	0	7.13317	0.491751
AMT	5.15426	223.264	500.842	0	11.5056	144.921	273.737	33.4139	442.046	184.788	25.0342	188.992	103.751	65.815	189.063	105.906	14.4594	7.80911	416.557	227.265
AMTN	0	0	0	0	0	0	0	0	0	0	0	28.1924	4.56776	0	0	0	0	0	0	0
AMY1A	0	2.36464	1.40078	0	0	2.70856	2.46179	0	0.963035	4.87325	6.02842	20.3025	211.531	0.593069	0.4883	0.527852	2.62293	0	0.491502	21.734
AMY1B	0	2.48866	1.47425	0	0	0	2.37465	0	0.928949	4.70076	6.34461	11.862	102.535	0.572077	0.471017	0.509168	2.7605	0	0.474105	8.19046
AMY1C	0	0	0	0	0	0	0	0	0	0	0	0	74.4584	0	0	0	0	0	0	0
AMY2A	0	0	0	0	0	0	0	0	0	52.8442	0	0	13.4369	0	0	0	95.7765	0	2.06465	0
AMY2B	52.1597	472.358	499.81	0	56.2938	133.37	315.885	238.914	349.245	473.287	1451.18	566.913	351.681	249.669	393.614	524.265	0.767158	87.9796	391.04	399.556
AMYP1	0	0	0	0	0	0	0	0	0	0	1.10487	0	0	0	1.11464	0	0	0	0	0
AMZ1	10.732	149.048	6.45664	0	4.90165	0.504432	67.8488	115.092	111.862	1.55724	6.61207	15.843	27.2965	113.987	73.5387	166.443	172.926	108.071	130.546	189.138
AMZ2	16012.9	2317.27	8991.4	0	910.373	2291.18	3481.26	4240.85	4056.65	3470.92	5376.58	1132.97	888.176	4322.03	3765.95	3288.72	2107.24	3780	6255.62	3820.3
AMZ2P1	10457.3	1602.08	1550.03	91.4675	388.039	253.841	851.481	1511.18	889.512	679.909	1912.92	83.4626	659.115	878.958	1100.63	684.766	305.721	358.394	906.375	2165.33
AMZ2P2	0	116.813	0	0	1.86811	0	20.6997	0	0	10.0272	0	23.9447	77.4854	32.6097	42.2678	25.7366	0	14.6249	0	0
ANAPC1	21.5148	4479.86	9062.98	6092.31	753.035	1780.73	1695.33	912.144	1476.18	1949.79	5091.6	948.866	278.165	2172.52	1709.01	2503.89	845.224	2520.9	1883.87	1253.9
ANAPC10	0	601.068	658.204	0	321.078	1165.2	344.625	359.616	544.16	438.343	1033.35	207.675	129.461	594.046	741.604	482.127	446.268	371.044	599.856	942.642
ANAPC10P1	0	0	0	0	0	0	2.01328	0	0	0	0	59.7621	77.605	0	0	0	0	0	23.5105	0
ANAPC11	0	2230.83	5206.49	1646.57	629.836	1490.2	1432.75	1074.4	1495.77	1247.45	2769.77	658.747	381.824	1607.72	1419.05	1658.86	3917.96	2025.2	2976.54	2416.29
ANAPC13	0	2461.67	2804.77	0	534.53	1190.97	587.619	1299.81	1345.79	1824.69	523.433	63.6536	524.211	1652.13	1199.8	1613.44	1143.93	832.019	1775.83	1029.6
ANAPC15	9767.77	970.83	2286.67	502.252	110.526	973.263	769.457	998.672	830.354	717.568	804.424	530.129	508.533	971.968	852.156	828.753	861.75	703.062	1316.63	1481.21
ANAPC16	27740.3	7820.3	27218.9	9979.52	1497.17	8156.53	4251.19	5364.24	6365.62	6098.21	7979.56	1798.77	2031.5	6262.77	5929.84	7723.15	5496.29	7395.11	8904.11	6023.74
ANAPC1P1	0	1.19359	3.40121	0	3.75112	0	1.11289	5.26771	0	3.70659	0	28.532	39.8987	2.23603	0	4.76988	0	1.08949	2.25837	2.28645
ANAPC2	3950.77	691.998	1167.65	3266.92	274.674	124.353	422.713	294.331	250.068	267.714	517.521	69.7825	6.73654	179.614	649.042	276.372	320.382	387.653	559.953	423.746
ANAPC4	0	2842.62	5753.83	0	337.921	1691.07	909.26	523.085	1554.02	1416.27	2864.43	800.578	621.421	1272.57	1681.77	2136.5	1613.44	2222.89	1787.28	1913.07
ANAPC5	11708.4	9189.72	16090.8	452.741	1324.7	4741.84	4776.65	4986.06	3916.01	6036.85	9620.88	2862.46	1980.7	5860.74	6536.68	6770.72	4021.45	6104.47	6859.85	8249
ANAPC7	903.585	265.535	3446.06	3.24934	116.761	704.066	462.368	359.756	681.888	703.551	384.306	532.092	564.624	481.544	899.996	772.05	829.352	340.976	1018.89	274.968
ANG	0	0	42.9876	0	19.5771	0	24.1646	0	259.536	71.5672	0	1.64085	93.5995	74.9439	39.9177	4.8048	263.093	44.6684	47.4381	252.214
ANGEL1	0	2196.13	2037.55	2781.76	45.5367	703.803	798.3	1018.99	554.761	848.974	62.0203	1093	380.457	974.653	1299.25	1001.05	679.946	331.372	1667.22	1253.69
ANGEL2	1092.47	1844.62	6677.42	10.3567	466.525	86.8944	761.296	882.044	1265.46	1290.26	1683.71	534.459	556.57	1542.13	1473.13	1247.46	1285.02	643.875	701.95	1640.73
ANGPT1	0	4.98599	5.21717	0	0	1.25439	23.5213	2.89183	6.95129	1.49796	32.2109	17.0797	29.9572	2.76868	1.5031	9.72174	0	0	3.85189	1.31613
ANGPT2	0.647324	21.3042	13.3725	6.51409	3.96649	12.709	94.246	6.29004	35.9951	13.5673	8.34555	83.3176	121.233	37.613	49.0399	31.2015	1.32856	28.9475	31.4812	18.8012
ANGPT4	2.77443	13.9122	0	0	0	3.2891	15.0901	1.14586	3.35496	2.03858	12.8936	78.2687	57.8157	5.45795	6.03676	28.8598	0	2.10523	100.813	2.93323
ANGPTL1	0	0	0	0	0	0	0.964497	0	0	0	0	0	0	0	0	44.4948	0	0	0	0
ANGPTL2	0	0	0	0	0	0	20.6139	124.254	87.4825	0	0	0	0	0.894684	1.30906	19.9309	0	0	0	0
ANGPTL3	0	0	0	0	0	0	0	0	0	38.094	0	0	0	0	0	0	0	0	0	0
ANGPTL4	0	0	0	1.42729	0	37.8961	58.7674	152.959	287.049	0	6.0322	18.536	7.11492	194.59	58.5825	0	481.56	6.90421	151.004	144.985
ANGPTL5	0	0	0	0	0	0	0	0	0	0	0	0	0	0	0	0	0	0	0	0
ANGPTL6	0	452.15	310.554	0	7.64012	8.32627	98.1696	144.569	68.2218	52.5979	450.501	0	0	28.0382	1.38968	100.461	0	75.8302	43.034	20.0166
ANGPTL7	0	0	0	0	0	0	2.92855	0	0	0	0	6.64939	0.938345	0.975402	0	0	0	0	0	0
ANGPTL8	0	0	0	0	0	0	0	0	0	1.23129	0	0	0	0	0	0	0	0	0	0
ANHX	0	0	0	0	0	0	0	0	0	0	0	19.2529	44.3993	0	0	0	0	0	0	0.969161
ANK1	0	17.7107	317.776	0	1.89668	125.284	63.8557	18.1104	141.352	255.151	122.695	126.88	170.832	97.7335	151.849	848.025	236.662	302.129	463.352	154.821
ANK2	0	0	0	0	0	0.686537	55.0584	0	49.0678	7.56589	0	946.173	1787.25	0	0.630589	49.575	0	0.622764	7.58341	0.682515
ANK3	1406.39	2093.06	6390.69	29.0934	497.363	2006.21	911.442	1100.38	1421.67	1661.43	3479.47	214.735	346.87	760.349	1953.97	1092.88	660.366	1440.62	860.729	2398.29
ANKAR	0	419.341	254.198	0	133.408	2.41976	196.562	158.907	46.4845	242.968	0	61.3595	76.7058	101.095	181.636	167.996	12.7245	247.747	164.554	0
ANKDD1A	0	639.998	518.702	1.48067	24.2099	16.5153	58.5616	4.44881	151.905	68.487	18.2174	161.913	122.763	433.178	508.822	269.936	1.54545	46.6564	656.574	230.212
ANKDD1B	0	0	0	0	0	0	19.554	11.905	0	25.834	0	15.0283	96.7577	0	0	0	63.3259	0	8.12239	0
ANKEF1	0	16.1114	6.68322	0	73.9715	379.385	106.727	29.99	47.3799	375.884	8.90207	343.855	700.673	144.592	209.906	24.9338	475.172	294.046	785.072	534.603
ANKFN1	0	0	0	0	0	0	2.70851	1.83223	48.0738	5.50547	0	69.6906	66.9652	0	0.898305	3.62031	0	0	2.72925	0
ANKFY1	4831.64	1842.38	843.741	78.2223	291.309	2210.51	1485.89	1626.18	1008.78	1861.34	2648.96	1700.81	650.104	1199.83	2167.3	1887.41	401.584	1331.68	1858.77	1910.59
ANKH	5.84256	527.297	2629.69	0	23.1875	1199.58	584.855	862.625	810.861	858.211	1843.27	406.266	470.258	426.836	590.512	1082.45	1328.34	472.246	761.848	1588.65
ANKHD1	4194.02	9951.65	14347.8	0	792.098	5428.66	5867.33	6529.83	4255.46	6194.38	7044.79	2044.64	1917.18	6616.89	7190.23	7493.79	3694.63	6824.86	6401.11	10894.2
ANKHD1-EIF4EBP3	0	355.204	1746.91	0	59.7962	201.633	134.96	171.738	86.8347	495.983	1149.48	422.472	268.691	423.089	454.639	302.493	581.963	461.135	710.484	88.8715
ANKIB1	384.044	986.804	995.839	15201.5	138.143	250.315	628.627	337.705	1102.17	963.901	962.919	355.044	439.44	467.546	319.377	692.853	350.434	485.614	716.815	1182.87
ANKK1	0	13.8918	3.95832	0	0.881179	0	40.1121	74.3232	2.80745	32.7201	1.96276	12.8244	2.83461	0.935172	2.80184	0.953991	2.97861	2.81694	1.86933	1.9532
ANKLE1	6.18076	49.7489	16.9709	0	5.98076	27.562	91.1683	8.49496	37.6233	69.4177	103.223	470.979	561.174	45.1963	51.5715	25.202	15.0765	89.035	83.8611	121.734
ANKLE2	20700.2	4387.32	11954.9	2.50107	524.824	1247.97	3556.98	4327.29	4762.42	4526.75	8019.57	1695.44	555.947	4486.2	4903.38	5366.74	2814.15	6846.92	4951.51	3611.45
ANKMY1	0	1682.25	2867.73	0	19.3451	344.508	389.16	585.077	780.553	331.797	29.4123	66.3942	179.09	421.747	523.094	852.868	602.945	508.026	929.051	785.546
ANKMY2	0	1149.11	573.044	0	311.568	0	222.096	384.855	478.075	384.475	837.62	71.9039	0	355.63	763.672	964.057	427.441	334.679	966.572	615.228
ANKRA2	36.4936	1254.7	393.881	7601.5	356.865	2080.39	896.247	1316.77	1102.47	1159.15	640.637	761.812	0	934.027	1052.76	1427.97	565.586	1175.55	1207.2	911.427
ANKRD1	4.00158	0	1.0171	0	0	0	0	0	0	0	0	0.975573	0	0	0	0	0	0	0	0
ANKRD10	2.50209	4972.82	3414.77	0	363.381	1392.19	2412.58	2360.48	2913.73	2604.56	2247.32	1762.17	1732.31	1826.91	3643.35	3753.55	2430.22	4149.19	5101.56	4106.95
ANKRD11	647.421	1342.03	3303.78	61.9103	178.522	574.145	862.109	902.195	1122.57	963.285	1674.63	315.11	284.039	1156.78	991.483	1192.09	970.244	375.488	1541.17	2015.37
ANKRD12	18021.9	20487.1	39091.5	4262.09	3193.17	15878.2	9382.03	12697.6	7355.38	11220.7	48138.9	2625.62	1562.55	16484.1	11357.2	16109.7	13006.3	13578.4	8489.42	25835.2
ANKRD13A	6.59834	4551.1	3364.14	1704.28	295.221	1774.09	1765.23	1339.91	1109.22	1967.56	3147.8	1096.95	1267.9	1692.71	2743.11	2729	2689.91	1398.24	2653.2	1693.58
ANKRD13B	0	0	0	0	0	0	24.9163	15.9165	210.186	15.4913	264.113	0	0	49.7992	75.7716	101.683	147.562	0	54.6665	151.025
ANKRD13C	11.652	4995.84	3579.68	0	479.589	1220.71	1462.43	1255.27	683.862	2160.26	1945.95	1109.48	196.731	2406.76	1584.92	2880.54	732.189	1232.57	408.058	1404.18
ANKRD13D	2841.32	3339.06	1383.24	122.478	282.093	1105.91	2404.27	3159.92	2020.6	1428.25	5696.38	1054.79	904.605	1765.49	2160.98	2971.14	864.465	2583.59	3059.94	1288.52
ANKRD16	7.15674	209.354	0.81414	0	52.6406	445.773	106.19	182.848	0.719235	171.829	0.830809	29.1308	395.103	44.8672	63.8003	184.6	4.01079	461.348	159.38	274.418
ANKRD17	0	2689.08	2602.61	16868.3	60.7691	1160.83	1368.7	1864.08	1942.99	1812.48	2988.38	2023.73	747.342	1537.87	1333.15	2563.78	1449.17	1917.5	2222.89	1468.66
ANKRD18A	46.3767	433.264	99.3913	0	9.48515	14.5302	115.744	31.4633	62.1823	46.4573	32.9674	194.867	106.931	49.9988	41.8799	116.491	72.8863	46.3001	56.2299	171.597
ANKRD18B	0	112.126	34.624	0	0.256839	118.564	40.9567	13.7933	6.46335	6.21794	0	177.373	411.282	31.4765	4.1403	6.88283	9.54451	0	19.076	51.3246
ANKRD18CP	0	0	0	0	0	0	37.0201	43.0574	11.9141	21.6041	0	20.1842	51.1005	40.4035	0	0	0	154.156	0	240.769
ANKRD18DP	0	0	0	0	0	0	19.8425	0	0	0	0	526.578	267.984	0	0	0	0	0	90.4345	6.74082
ANKRD18EP	0	787.347	918.363	0	0	209.542	30.5639	102.043	43.6388	429.613	735.375	9.59927	0	84.6913	67.6309	54.3086	73.2845	215.14	124.242	620.649
ANKRD19P	0	0	228.813	0	0	0	13.2131	21.9424	0	7.85329	246.617	154.857	172.788	14.3691	19.0788	15.6118	1.65478	36.8078	48.0209	2.38631
ANKRD2	0	0	0	0	0	0	0	0	0	0	0	0	0	0	0	0	0	0	0	0
ANKRD20A1	0	0.686467	9.75258	0	0	2.74793	11.9758	27.9745	0	0	0.241538	36.2229	39.3263	1.96e-06	58.2736	7.29941	0	9.39777	30.6101	1.17141
ANKRD20A10P	0	0	0	0	0	0.974889	0	0	0	0	0	5.7596	0	0	0	0	0	0	0	0
ANKRD20A11P	0	62.7444	0	0	0	0	24.2672	41.0246	0	1.08388	1.09394	52.8983	109.265	6.98073	10.9897	1.07034	3.4408	16.8852	1.07102	0
ANKRD20A17P	0	0	0	0	0	0	0	0	12.9414	3.03647	0	23.0213	0	0	2.77733	0	0	0	0	0.976452
ANKRD20A18P	0	0	0	0	0	0	2.973	0	0	0	0	0	0	0	0	8.01142	0	0	4.64522	0
ANKRD20A19P	0	89.1423	92.9294	0	4.69123	48.9068	18.7369	31.0199	51.5882	48.076	0.961914	321.961	346.118	38.4105	45.0931	39.5017	51.4368	15.5054	144.161	23.3246
ANKRD20A2	0	0	134.284	0	0	0	4.63823	125.792	19.3059	0	0	232.495	14.4576	2.98482	18.623	0	13.7314	91.0794	6.15696	3.87512
ANKRD20A21P	0	0	0.366295	0	0	0	1.08563	0	1.13766	2.75428	0	98.5087	13.5706	8.22058	2.98981	0	0	0	0	0
ANKRD20A3	0	1.34898	0	0	3.44318	38.251	0.702311	17.6212	33.8458	22.2118	4.02052	451.06	178.223	3.83685	69.352	1.22232	0	14.4373	52.3346	0
ANKRD20A4	0	0	0	0	0	0	6.52728	35.4408	0	0.636002	0	9.70372	55.8264	86.989	274.092	4.70459	2.80154	70.8865	87.5283	1.26264
ANKRD20A5P	0	0	91.5509	58.4952	40.2867	2.69084	217.102	197.786	19.9682	118.181	0	326.555	133.028	178.108	77.2457	7.51271	58.774	185.367	92.4094	13.8915
ANKRD20A6P	0	0	0	0	0	0	0	0	0	0	0	0	0	0	0	0	0	0	0	0
ANKRD20A7P	0	0	0	0	0	0	20.3308	0	0	0	0	8.71524	0	0	0	0	0	0	6.9362	0
ANKRD20A8P	0	0	0	0	20.1224	0.0149286	0	0	0	27.1372	0	597.129	624.217	0	0	12.9586	0	0.225102	4.31001	0
ANKRD20A9P	0	0	0	0	0	0	0	0.92062	0	0	0	0	15.6089	0	1.03928	0	0	0	0	0
ANKRD22	0	0	9.99784	3930.88	0	0	139.261	174.514	918.286	204.928	2.0441	142.089	263.516	42.9267	127.627	32.2243	1206.82	21.5206	56.1565	666.025
ANKRD23	356.378	270.64	765.692	0	24.5923	119.59	204.811	149.474	104.873	211.163	92.0523	12.0506	77.5034	39.2156	276.194	155.855	24.8838	68.7076	106.09	150.879
ANKRD24	0	0	0	0	0	0	37.2681	1.89967	1.4148	5.23762	0	1.8244	1.35228	23.2684	1076.58	0	0	0	4.25364	0
ANKRD26	0	2256.83	2815.65	0	76.2638	947.439	296.785	189.567	932.373	925.68	200.679	756.64	1078.13	250.492	676.959	734.285	721.767	197.769	784.703	367.069
ANKRD26P1	0	0	0	86.664	0	0	0	0	0	0	0	86.9346	18.5875	0	0	0	0	0	0	0
ANKRD26P2	0	0	0	0	0	0	0	0	0	0	0	0	0	0	0	0	0	0	0	0
ANKRD26P3	0	0	0	0	0	0	0.986324	0	0	0	227.681	11.5252	0	0	0	0	0	0	0	0
ANKRD26P4	0	0	0	0	0	0	0	0	0	0	0	0	0	0	0	0	0	58.483	0	0
ANKRD27	0.686565	1800.07	2251.16	0	304.421	706.852	780.294	1046.21	506.435	1060.28	1698.49	913.224	463.094	1077.41	1810.82	1084.72	972.548	1927.81	1820.76	2532.82
ANKRD28	8060.77	2273.78	3691.7	2.96603	586.544	529.268	1627.13	2152.18	1872.59	1202.23	2293.47	778.945	48.6051	4892.69	3249.26	1660.33	772.928	1479.81	1461.13	2041.75
ANKRD29	0.708735	210.565	3.04047	0	71.9789	1.51312	42.9821	1.21099	0	1.2147	15.0741	78.1676	7.73069	1.19444	64.339	80.1535	6.05766	4.09437	124.063	3.7333
ANKRD30A	0	0	0.990639	0	0	0	0.469571	0	0	0.482592	0	348.743	3.67211	0	0	0	0	0	0	0.974067
ANKRD30B	0.913443	5.77864	2.95489	22.8711	0	0.970718	19.3713	10.925	7.24925	10.9743	24.0057	834.726	942.673	7.18727	4.45766	2.84729	0.979533	5.3034	13.4097	10.6126
ANKRD30BL	5794.16	2171.56	3737.41	566.172	57.086	966.613	1562.96	986.43	1657.92	1502.37	1875.63	467.532	274.922	628.667	1725.74	1391.2	163.223	618.238	2715.63	1069.07
ANKRD30BP1	0	0	0	0	0	0	0	0	0	0	0	0	16.069	0	0	0	0	0	0	0
ANKRD30BP2	0	2.62765	2.37855	48.027	0	0	0	0	0	0	16.7551	416.775	174.973	1.73788	4.0505	0	9.83e-05	2.53822	1.74879	4.43456
ANKRD30BP3	0	0	0	0	0	0	0	0	0	0	0	3.85345	0	0	0	0	0	0	0	0
ANKRD31	0	0	458.479	0	0	0	0.787691	0	0	27.9692	0	33.8149	45.0768	40.8663	0	49.6483	0	0	0	0
ANKRD33	0	0	0	0	0	0	0	0	0	0	0	0	0	0	0	0	0	0	0	0
ANKRD33B	0	182.988	186.829	0	17.2109	2.46591	131.435	215.113	119.293	212.88	72.3736	96.1916	212.757	60.5797	41.0789	250.646	185.633	136.838	399.902	0
ANKRD34A	0	70.5157	127.875	0	4.2108	0	30.3245	10.893	0	21.0744	4.41563	25.7819	0	6.07612	3.55591	32.9548	0	32.3244	173.201	0.74266
ANKRD34B	0	109.914	0	0	0	0	0	0	0	7.22414	0	0	120.641	0	0	6.79223	0	0	3.37047	0
ANKRD34C	0	0	0	0	0	0	0	0	0.992333	0	0	17.3032	96.7615	0	0	0	0	0	0	0
ANKRD35	0	62.6805	0	0	33.1675	0	28.8794	44.4607	0	101.131	0	90.2116	65.3277	116.342	169.25	15.9531	0	70.4342	217.881	0
ANKRD36	20.8913	932.755	3075.46	0	390.85	982.806	843.004	1087.36	805.856	1337.81	1587.56	287.786	60.4982	1829.1	1386.38	1351.93	56.1644	1515.74	527.756	2279.89
ANKRD36B	1.64137	3451.57	2170.29	0	828.782	1388.21	2117.98	3738.2	2043.47	2999.08	5534.33	1102.44	967.95	2827.77	3126.48	3184.41	1077.6	3536.06	3516.17	3954.34
ANKRD36BP1	0	0	0	0	0	0	0	0	0	0	0	0	0	0	0	0	0	0	0	0
ANKRD36BP2	282.205	369.399	9.86931	0.845399	14.8492	91.0713	46.0856	13.5025	34.0411	51.6549	52.2723	369.247	359.059	92.1169	102.543	122.11	32.3981	60.659	69.8687	234.636
ANKRD36C	9751.37	2739.32	2200.22	344.113	1769.41	1316.06	3589.71	2929.71	3154.29	2738.41	4353.07	474.246	635.088	3770.24	4364.8	4391.09	1117.23	4304.78	5514.61	2737.19
ANKRD36P1	0	0	0	0	0	0	0	2.01071	0	0	0	0	0	0	1.98227	0	0	3.9531	0	0.984141
ANKRD37	0	1509.95	1928.03	0	640.345	811.183	1177.05	1874.6	1940.99	2245.25	4135.82	1271.93	413.641	1059.84	1864.85	2853.29	865.401	2929.72	2233.73	448.306
ANKRD39	137.227	1103.29	1426.21	0	410.928	528.422	1250.18	567.474	538.917	895.106	1108.5	318.333	285.093	981.557	728.982	534.535	458.343	967.209	965.182	1599.39
ANKRD40	35.1087	984.076	568.45	125.516	70.5293	141.531	373.546	670.613	219.822	553.524	1580.85	557.451	259.729	303.07	584.309	669.833	338.493	462.788	542.2	926.324
ANKRD42	11151.8	734.686	32.491	0.455235	24.1799	525.491	406.217	30.1723	450.253	753.147	739.456	447.017	55.0549	259.597	827.092	1021.4	848.428	637.297	458.462	374.642
ANKRD44	0	1495.74	3148.54	1892.36	324.423	1362.15	1439.66	1161.75	1057.41	1380.4	6226.81	710.67	164.584	1794.8	1933.32	2074.02	350.498	1557.74	1762.63	1376.05
ANKRD45	0.926369	31.9486	9.99332	0	21.9815	60.4162	7.3205	2.10022	14.3224	15.5102	140.725	156.662	292.971	15.503	12.2833	22.6084	5.26538	16.6403	21.2567	20.0184
ANKRD46	1184.16	488.259	730.496	0	2.92475	847.894	134.138	190.497	205.439	283.796	3.68401	369.684	324.073	257.425	116.53	122.463	244.651	494.012	226.702	81.9431
ANKRD49	0	1217.93	2163.75	0	450.812	870.204	500.166	509.138	319.05	1147.24	2682.43	330.688	10.2941	885.769	852.309	1111.25	610.95	2417.58	1582.4	1507.01
ANKRD50	0	203.119	3.1546	0	0	0	159.624	0	291.515	77.2595	0	24.0624	100.227	29.1561	32.8397	0	121.317	0	139.399	0
ANKRD52	3000.78	1710.44	2093.33	0	58.599	329.085	812.577	1143.92	693.438	750.339	1623.52	394.791	233.34	728.873	1354.49	856.023	957.656	324.214	952.352	1704.73
ANKRD53	0	5.97629	0	0	0	0	34.3078	6.99198	4.95663	49.2181	259.531	0	0	40.2508	23.7063	58.9486	0	0	0	0
ANKRD54	2761.53	252.62	1232.64	53.9312	196.962	111.298	601.773	693.411	1048.74	533.846	1610.5	838.082	625.177	790.517	1055.17	1057.92	199.722	1212.15	697.135	841.352
ANKRD54P1	0	0	0	0	0	0	0	0	0	0	0	0	0	0	0	0	0	0	0	0
ANKRD55	0	132.907	2366.66	0	0	424.689	80.2427	1.42497	237.814	350.882	375.919	111.986	9.42731	50.4349	196.108	419.768	204.367	39.0769	423.022	34.7673
ANKRD6	0	50.1033	443.894	0	3.46727	0	97.041	243.087	185.852	141.097	233.727	402.877	879.254	100.856	137.1	112.79	217.169	22.1813	18.5384	13.4363
ANKRD60	0	0	0	0	0	0	0	0	0	0	0	0	0	0	0	0	0	0	0	0
ANKRD61	0	116.953	0	0	0	0	15.8258	0	0	24.1458	0	0	0	0	0	0	0	0	0	0
ANKRD62	0.944259	6.21181	6.79161	0.922137	1.87479	1.14183	4.97186	2.99758	3.97073	3.34066	4.39198	42.7697	29.1739	3.0511	7.38636	1.97792	2.07842	9.92615	8.63482	1.95532
ANKRD62P1	0	0	0	0	0	0	0	0	0	0	0	5.76489	39.892	0	0	0	0	0	0	0
ANKRD63	0	0	0	0	0	0	0	0	0	0	0	0.961031	0	0	0	0	0	0	0	0
ANKRD65	0	3.02086	0	0	1.18207	0	3.87728	0	227.57	56.5726	36.4674	5.26628	21.1362	2.25976	3.06409	1.20147	109.755	4.00802	42.8823	1.64013
ANKRD66	0	0	0	0	0	0	0	0	0	6.91188	0	0	0	17.4862	0	0	0	0	0	0
ANKRD7	0	1.84537	1.02345	0	0	0	1.92344	10.7284	8.55267	0.969334	0	49.7814	28.4849	2.57186	0	0	0	4.69153	2.87287	0
ANKRD9	9328.42	739.715	1843.8	0	192.55	445.349	1631.97	2005.82	2516.98	1416.6	2908.9	139.842	216.596	1117	881.186	1476.14	1191.03	1129.63	1115.74	1032.23
ANKS1A	0	99.7832	1008.82	0	79.5705	411.358	506.185	600.997	754.893	307.278	985.705	238.697	0	358.899	391.461	568.357	732.562	526.284	681.07	176.915
ANKS1B	13.5794	52.299	554.158	19.9206	27.3024	11.4153	30.1164	96.1302	26.0058	115.289	1063.31	357.463	506.061	92.5477	80.3915	73.2611	24.8597	196.006	167.651	31.3219
ANKS3	71.6815	272.711	1828.91	0	201.701	651.969	150.376	385.052	245.96	178.781	352.831	371.174	347.436	139.856	383.766	469.262	173.775	160.361	907.217	969.075
ANKS4B	3.84735	24.8737	13.0865	8.27158	2.10166	7.47667	19.549	13.1278	9.69083	6.43037	17.1478	72.0466	145.361	10.7546	22.5097	31.7874	3.65627	34.1805	26.4391	14.1655
ANKS6	0	408.97	1035.99	0	85.0711	0	242.699	495.418	530.039	704.993	1269.84	218.292	6.61245	218.421	188.837	1049.82	112.589	685.619	746.47	688.287
ANKUB1	36.2534	2.13889	0.897028	0	0.795125	7.11303	3.40098	7.6424	110.792	6.80754	0	103.061	32.4444	5.17657	6.78022	10.4656	0.89713	3.28972	2.64285	0.904235
ANKZF1	13620.2	6797.9	4936.33	0	651.993	2833.1	2296.46	3739.99	2659.74	3672.43	7751.63	560.884	818.519	2751.29	4871.52	6025.25	1448.13	2045.35	4129.13	3434.64
ANLN	1.07312	0	0	118.396	0	223.736	79.0696	169.97	392.247	25.4653	0	77.4322	0	81.5285	656.299	104.721	363.053	541.9	1266.1	0
ANO1	0	0	0	0	0	0	44.37	0	0	22.7929	0	66.0179	229.653	0	56.2843	13.6738	107.778	0	0	0
ANO10	0	34.7687	985.301	0	62.2361	753.76	196.701	295.488	13.8087	209.743	37.9802	315.387	217.24	440.118	213.624	165.532	327.184	5.642	770.013	440.208
ANO2	0	0	0	0	0	0	0	0	0	0	0	0	87.94	0	0	0	0	0	0	0
ANO3	0	0	0	0	0	0	0	0	0	0	0	5.05038	44.8765	0	0	0	0	0	0	0
ANO4	0	0	0	0	0	0	0	0	0	0	0	30.4745	0	0	0	0	0	0	0	0
ANO5	4.54666	0	0	0.909815	1.87858	0	101.576	0	0.992706	1.00097	0	129.855	93.9551	0	11.7534	0	0.972044	0.967047	0.994705	0
ANO6	1749.96	1640.43	5120.36	0	274.124	996.485	2200.73	533.059	2343.16	1763.75	2013.21	811.596	966.615	2620.47	2856.22	2691.19	2045.31	875.047	2072.62	5009.15
ANO7	56.6685	19.9703	4.08505	0	0	2.01074	0.929299	109.583	97.9152	0.943038	0	40.0906	12.2369	10.5764	14.7802	14.0075	1.02588	4.55655	61.5433	1.58913
ANO7L1	0	0	0	0	0	116.125	6.43272	0	0	6.9459	0	0	0	11.873	0	4.09454	63.279	63.8058	32.0536	0
ANO8	0	282.399	165.898	0	0.767213	3.37543	42.4278	329.652	2.43287	20.6201	96.0124	35.8773	12.8665	25.4426	96.9792	16.1301	7.69435	32.6896	43.7324	5.15891
ANO9	19362.5	3225.13	2583.03	0	415.632	868.126	2540.8	3416.71	1487.66	1960.91	7007.47	456.776	401.761	1769.31	2797.46	3066.43	1048.74	3063.17	2512.32	1047.37
ANOS1	0	0	0	0	0	0	113.285	0	4.98971	0	0	155.171	4.77022	0	0	0.708455	149.021	0	81.4581	1.46872
ANOS2P	0	2.9959	2.98858	0	2.26712	4.22573	34.6935	0	4.89355	0	4.85787	2.68814	7.4273	0	1.27797	0	0	16.7484	0	0
ANP32A	0	1906.91	2203.6	7049.27	79.0707	1455.08	746.69	556.458	1442.65	788.638	2681.44	669.241	316.032	620.399	1616.23	1097.18	1865.17	855.652	2327.75	1275.19
ANP32AP1	2.40019	1.29158	43.6626	0.776137	0	0	0.725229	0	0	0	0.822644	0	0	0	6.79391	0	0	0	1.13657	1.32295
ANP32B	7887.02	4852.88	9218.81	3215	453.699	3449.57	2432.18	2878.24	2919.22	2707.72	5708.24	768.56	474.698	2182.14	3739.16	4347.3	4015.32	3215.21	6336.68	3757.4
ANP32BP1	2.49759	5.2739	6.70996	0	1.34788	3.99579	0	2.84756	2.78789	4.29506	11.7233	1.36976	2.73924	1.40993	2.78751	1.42175	0	4.13846	2.11633	1.32581
ANP32BP2	0	0	0	0	0	0	0	0	0	0	0	32.7254	0	0	0	0	0	0	0	0
ANP32BP3	0	0	0	0	0	0	0	0	0	0	0	0	0	0	0	0.982208	0	0	9.79289	0
ANP32C	0	0	0	0	0	0	0	0	0	0	0	0	91.4624	0	0.989209	0	0	0	0.995617	0
ANP32D	0	0	0	0.922424	0	0	0	0	0	0	0	0	56.6588	0	0	0	0	0.981933	0	0.98797
ANP32E	1895.75	3830.68	3494.28	0	1712.03	2542.96	2935.97	3086.83	3378.34	3030.14	5099.2	1047.72	577.369	3615.43	5490.15	3593.41	2423.46	3508.56	5997.64	4603.6
ANPEP	0	200.135	0	0	0	197.056	1402.82	705.584	1049.81	19.1761	9.76288	91.1206	0	323.49	542.092	127.927	1228.97	162.272	854.367	0
ANTXR1	0	23.4473	0.852462	0	3.92828	8.65617	219.197	21.7636	3.32148	12.5609	0.776477	18.5038	29.6034	61.8276	27.0402	5.77758	115.251	14.5641	0.832053	0
ANTXR2	3.35363	1760.91	10382.5	0	279.166	1529.97	3031.91	2091.5	2496.14	2827.13	1190.13	1161.94	1143.79	2658.65	3730.55	3303.97	3476.14	3523.67	4541.41	5805.29
ANTXRL	0	27.7326	23.5047	0	0.235236	0	5.41777	13.8873	1.88779	1.67962	0	21.9531	0	0	10.2435	9.96005	0	0	16.8291	32.2408
ANTXRLP1	0	426.418	762.658	0	42.1345	258.468	60.0961	246.806	33.6773	46.0555	0	23.9466	0	40.3829	83.3127	99.7403	46.5822	143.582	225.144	51.5206
ANXA1	98527.9	31934.5	56371.1	36309.1	41056.8	15093.4	44960.2	63400.3	37778.2	61722.3	80682.7	15929.9	7252.26	89133.5	34319.3	45953.4	25469.7	51994.2	38519.8	91383.5
ANXA10	0	0	0	0	0	0	41.7762	62.8915	0	0	0	86.5641	7.71391	11.0567	0	5.5413	0	0	0	0
ANXA11	62647.8	7733.62	22997.2	9566.58	1728.7	7183.87	6386.76	9512.36	9864.77	7957.98	17491.3	2959.48	3394.23	9155.83	8401.09	8050.68	10077.8	7223.91	11633.4	14868.3
ANXA13	0	15.0363	11.6099	0.856552	5.32313	2.93659	6.58695	3.88717	11.1607	10.8246	10.3885	262.163	217.296	16.0617	16.8559	20.37	5.67818	6.66645	22.3786	282.655
ANXA2	37120.7	2448.66	3177.86	17481.4	3006.67	2161.89	13664.6	10150.7	12952.6	6276.21	12492.7	3435.69	4130.96	21385	12151.7	6174.8	30450.5	10315.8	19862	15679.5
ANXA2P1	8.46456	0.976631	0	0	0	0	0.996063	1.00972	6.00521	1.01448	7.77106	1.92827	0	2.00092	3.96668	0	2.0186	0	5.00733	2.96218
ANXA2P2	33.8738	9.31931	0	26.6004	5.97585	1.32741	9.16709	11.985	26.5121	6.71409	13.4944	0	15.1283	23.8499	15.5277	3.99554	29.8855	8.96904	16.9172	10.3411
ANXA2P3	0	0	1.00954	0	0	0	0.987026	0	0.992001	0	0	0	38.8181	2.96963	0	0	0	0	0.994399	0
ANXA2R	89.1544	802.929	2531.62	0	221.436	680.54	596.506	664.282	231.593	1050.06	1435.95	503.046	10.6131	827.296	614.805	665.3	354.552	677.252	859.911	799.062
ANXA3	0	4.63347	1.84883	7992.4	1.22296	0.604685	50.7783	18.306	72.2017	47.9369	3.02685	47.9215	411.529	39.505	71.4667	4.58296	340.161	214.734	310.167	1200.79
ANXA4	60.0833	422.651	600.292	6599.14	157.128	416.35	1252.13	336.891	1034.35	622.753	41.9439	363.183	870.543	1320.75	1230.72	1130.43	2149.95	746.75	2201.38	1467.39
ANXA5	14892.4	6676.82	4032.73	26649.6	2474.11	1840.57	11989	13924.3	13166.9	6618.72	8197.47	1760.9	4170.76	14088.8	11036.3	8018.81	22041.7	8672.44	17261.3	9874.09
ANXA6	8272.41	7968.16	22232.7	0	467.827	6881.13	4690.74	4103.14	4537.1	4701.02	4685.85	1329.76	2762.31	3816.62	6964.97	9007.02	6762.7	3590.51	9055.91	6930.69
ANXA7	2.74458	8560.13	13488.9	4089.13	1205.57	3050.57	4788.65	6651.38	4925.65	7594.67	4276.05	2911.18	2631.99	8275.2	7274.89	7261.65	6064.04	7028.26	7206.32	8583.86
ANXA8	0	32.2185	11.5005	0	9.65186	7.91407	7.59623	12.1022	0	13.7455	24.2674	35.7182	79.9819	6.97369	19.8784	38.6286	129.324	13.0558	29.0295	5.43477
ANXA8L1	0	0	0	0	0	0	0	0	0	7.08973	0	0	0	0	0	0	76.5657	0	0	0
ANXA9	0	58.6897	0	0	0	0	6.2681	0	0	47.3206	0	159.185	172.935	0	22.2718	1.79516	0	0	0	0
AOAH	0	223.516	1334.2	0	1137.73	1230.67	1993.59	1665.25	2475.74	1485.69	2456.94	642.081	816.577	2909.72	3041.12	1159.6	844.349	1222.74	1333.35	1785.43
AOC1	0	538.342	8.95689	0	24.5577	387.054	245.489	102.681	253.318	53.0277	23.4091	39.5536	13.2896	148.051	112.287	3.21508	547.048	176.636	94.4203	0
AOC2	0	15.3817	72.6021	0	22.0959	6.02838	5.85306	0	82.4307	4.95415	0	0.983208	38.4565	20.4614	65.9453	0	0	58.4877	9.2004	0
AOC3	0	0	0	0	0	0	0	166.19	2.59427	0	0	159.413	0	0	0	0	284.559	0	283.677	0
AOC4P	0.93236	0	2.06647	0	0	0	2.11048	0	0	0	0	12.946	15.1358	2.10802	0	0	0	6.3402	0	0
AOX1	0	0	0	0	0	0	14.5388	0	87.4829	0	0	190.525	447.191	0	0	0	0	0	0	0
AOX2P	0	0.977372	0	0	6.4934	13.6967	14.041	15.9808	0.986025	1.13597	21.8627	32.5427	200.396	12.9762	5.31744	10.3574	0.991048	11.098	12.0601	9.34673
AOX3P	0	0	0	0	0	0	0	0	0	0	0	25.989	32.3321	0	0	0	0	0	0	0.98059
AOX3P-AOX2P	0	0	0	0	0	0	0	0	0	0	0	0	0	0	0	0	0	0	0	0
AP1AR	17902.6	837.451	824.423	0	240.082	643.575	680.837	285.234	755.323	1125.63	584.39	301.793	0	1308.08	687.314	887.882	706.104	672.888	839.724	270.883
AP1B1	8800.57	2302.7	3429.24	4976.85	100.209	2398.93	2528.32	2416.63	3388.38	2011.95	1960	351.813	807.121	1261	3169.15	1693.52	4468.78	1508.06	4098.13	1498.5
AP1B1P1	0	0	2.00235	0	0	0	0.99249	3.02106	0	1.01124	0.958699	18.2172	22.8134	0.996624	0	6.99206	0	0	0	0
AP1B1P2	0	0	0	0	0	0	0	0	0	0	0	0	0	0	0	0	0	0	0	0
AP1G1	5411.6	2946.77	3104.96	0	853.9	2252.73	1283.39	957.305	704.156	1387.56	535.265	1276.23	1404.19	2294.19	2295.77	3253.07	946.837	1063.25	2408.46	3604.47
AP1G2	21176.8	14246.1	9852.26	79.2696	993.854	4727.23	5917.58	8308.25	6802.03	6285.64	14735	2219.04	1795.8	5983.79	8991.39	10252.2	3486.37	7450.53	8766.14	13571.8
AP1M1	41127.4	11512.3	20164.3	14166.4	1288.62	4978.5	4283.4	3069.53	6023.12	4667.44	10252	1579.18	1493.43	5112.23	4144.44	6085.74	9473.7	2570.49	9601.17	5809.36
AP1M2	0	1.58756	1.65936	0	0	0	7.94135	1.98373	0	0	1.56358	203.065	242.707	26.6088	5.87891	5.93373	8.407	0	7.85226	24.3577
AP1S1	0	2.31954	0	0	3.83977	6.03749	0	12.7994	0	3.985	0	2.96528	0	0	0	0.237328	18.0731	0	0	0
AP1S2	8115.37	2012.56	3167.76	663.046	170.389	1352.02	2284.39	2648.54	3053.75	1890.54	1754.82	157.134	776.47	1741.84	1343.1	2000.88	3750.22	1190.5	3034.09	1433.41
AP1S2P1	0	0	0	0	0	0	0	0	0	0	0	0	0	0	0	0	0	0	0	0
AP1S3	67.319	257.866	503.344	7.61366	26.4589	11.5047	243.465	375.694	380.357	273.69	34.6218	227.224	324.455	228.432	217.635	427.464	264.936	181.181	94.8711	187.096
AP2A1	5.22595	455.308	1459.02	2602.59	88.5087	177.75	546.183	328.724	394.463	694.328	445.189	837.18	452.737	356.259	686.021	555.144	681.431	627.091	874.808	131.755
AP2A2	4.79442	752.076	957.781	0	200.628	474.591	487.399	1156.05	330.144	507.6	333.016	1042.59	397.988	206.327	485.942	686.954	579.151	1174.09	713.136	1669.43
AP2B1	9361.21	2604.18	4605.73	0	299.457	2684.57	1605.67	1478.77	1992.38	2424.45	4618.02	326.711	552.326	2246.77	3342.82	2669.48	1400.86	1445.09	4502.21	5597.2
AP2M1	46180.9	11656.3	22863.3	25391.5	1331.55	6652.94	8873.04	10001.8	11440.9	9437.6	19311.5	3282.87	3033.8	10594.6	11196.3	11450.1	11862.6	8563.4	14399.1	12639.3
AP2S1	0	656.85	1088.29	0	64.5439	656.56	1079.59	948.198	1497.7	799.672	1459.39	275.228	223.524	630.101	986.309	900.663	1642.73	518.881	2419.59	361.905
AP3B1	6.74222	1822.15	6147.18	0	234.522	771.695	1753.68	931.678	1373.87	1882.2	713.301	972.923	1111.58	1896.43	1880.31	1925.82	1760.1	1893.3	2622.61	1504.63
AP3B2	268.903	88.1894	72.5111	0.987594	1.23956	20.621	39.4654	45.6902	79.3321	27.7429	476.673	449.96	934.816	82.1755	88.7692	124.699	9.94873	167.629	53.8222	32.5071
AP3D1	58310.2	5063.81	6984.95	6642.26	152.992	2512.12	2320.5	1418.07	3750.48	2811.83	5259.48	1574.02	1566.45	2863.2	2816.62	4442.35	4530.03	3339.27	3418.36	6693.58
AP3M1	1431.89	1491.41	2601.65	0	259.733	539.427	920.859	1442.45	972.574	1200.24	3.89526	489.692	57.0744	2540.97	1967.01	1420.78	1664.4	991.95	2007.42	1327.01
AP3M2	0	10421.9	8109.22	10894.7	197.171	2221.8	1578.83	2405.58	1168.23	2951.45	5640.47	1081.52	512.809	2604.62	3463.69	2333.78	720.37	1632.67	1325.46	4605.47
AP3S1	0	618.478	2344.74	4049.6	597.106	674.115	1072.36	1305.03	1792.86	1620.21	1174.54	601.118	482.821	1531	1767.85	1961.09	874.77	1282.14	2246.74	1086.68
AP3S2	6.66938	903.388	3175.98	0.457173	45.297	1668.77	289.131	275.823	526.297	312.073	12.6804	366.004	95.5495	242.947	326.198	1166.35	684.294	585.566	877.202	2505.26
AP4B1	0	1142.84	5505.38	1001.35	227.335	708.034	1309.72	2063.65	1041.03	1126.56	2677.36	1060.05	297.811	2022.47	1920.79	3264.28	647.623	2238.2	2021.09	944.288
AP4E1	1101.81	769.279	455.521	0	146.083	14.3529	227.413	231.968	325.757	420.199	962.514	23.5458	376.673	443.21	456.477	366.684	287.112	603.415	538.637	42.2278
AP4M1	0	431.892	11.4328	0	48.1544	10.2285	229.349	359.529	446.71	318.324	980.048	255.439	133.616	231.325	125.043	247.832	469.89	408.835	986.254	15.9186
AP4S1	9.31775	379.7	1339.72	35.0763	109.239	339.192	409.186	313.848	339.908	310.47	538.612	327.213	402.226	360.117	391.84	499.394	731.552	274.775	416.963	708.44
AP5B1	1.1186	1305.12	2024.13	0	53.166	1425.02	1243	1012.83	611.979	875.804	908.459	568.958	600.153	781.062	1524.09	1822.18	2233.06	299.57	1507.1	2842.41
AP5M1	1.3455	1607.92	2415.76	0	243.359	1089.95	1039.18	795.434	807.741	1853.37	3749.17	558.058	242.852	1414.69	1329.1	2128.39	1477.3	1337.15	1439.97	2166.33
AP5S1	0	400.539	610.759	5529.28	64.1813	690.242	513.601	99.8725	602.466	712.062	552.566	305.224	198.856	892.776	570.25	687.113	353.306	953.707	1239.49	1246.19
AP5Z1	41.3488	133.729	134.294	0	0	34.7134	103.302	292.785	61.9706	114.001	447.165	83.067	3.26747	69.7264	111.727	120.691	2.43652	153.033	144.056	142.878
APAF1	2.23279	1410.88	1847.13	3.21204	48.8516	335.929	520.509	467.047	783.654	704.81	1470.2	539.172	665.522	543.655	995.34	837.921	1707.56	833.403	783.01	701.55
APBA1	12.4626	372.063	0.902441	0.889711	0	0	17.161	3.94211	276.022	0	17.6829	38.2874	19.2364	4.51345	41.9958	50.1188	1.9168	9.16671	4.6625	4.67396
APBA2	1.08656	6295.17	7853.11	0	422.268	1761.64	958.791	1465.56	1253.3	2978.73	3670.59	588.295	158.991	2246.67	1130.23	1700.43	562.168	1344.55	1158.94	1479.95
APBA3	28336.1	2315.44	5404.73	16939.6	178.198	660.596	1584.5	1879.62	1399.94	1711.86	3168.95	475.683	853.647	1148.52	2510.39	3057.68	1847.31	1392.38	3711.7	3166.14
APBB1	5895.94	5447.72	17560.8	0	331.267	4695.25	2078.6	1744.16	1671.44	4303.01	2390.02	798.238	405.955	2013.29	3025.97	3188.35	1308.82	4185.72	4065.18	4560.82
APBB1IP	421.937	5356.6	10506.2	2709.02	735.012	2681.21	2677.62	2084.28	2519.41	2638.59	6393.26	873.305	992.48	3122.2	4654.51	4081.53	3138.06	2429.49	3618.66	3383.04
APBB2	55.2934	10.3837	280.208	0	0.344664	44.0166	83.2549	10.4482	81.2933	70.2013	54.0004	344.21	87.0087	19.8234	80.7815	116.395	8.65501	33.0426	78.8727	11.8081
APBB3	0	884.589	1131.87	0	60.0289	1223.59	1166.33	1654.71	463.378	1051.91	3331.79	325.871	442.085	698.488	1340.09	1775.05	563.303	635.784	925.446	396.723
APC	2.39609	1301.39	3628.23	0	118.039	643.393	965.545	1967.84	602.367	843.792	3404.82	813.374	1101.24	875.434	888.566	1835.09	914.288	434.485	1071.77	1371.27
APC2	0	83.2549	74.9381	0	0	9.75994	7.92679	0	17.9256	13.9906	9.35602	1.21598	30.1118	34.9292	33.939	23.7548	19.3396	5.196	46.7048	20.3385
APCDD1	0	0.763079	0.755842	0.678591	0.70825	0.747456	112.836	2.35399	0.796207	6.93628	0.804345	8.96068	19.9853	3.76116	1.52501	2.53264	289.844	1.4643	13.6939	1.56675
APCDD1L	0	0	0	0	0	0	33.5825	51.1745	0	6.76388	0	0	0	0	0	0	0	7.23362	0	0
APCS	0	0	0	0	0	0	0	0	0	0	0	0	0	0	0	0	0	0	26.0209	0.969487
APEH	23906.7	4035.58	7151.31	0	355.908	2058.9	2156.05	1484.26	1780.16	2061.23	3496.78	522.432	952.287	2832.62	1947.79	2612.39	2744.65	1578.01	4050.49	2856.72
APELA	0	10.2924	26.7707	0	28.6787	11.1279	17.685	7.02552	6.92743	14.1625	58.1366	91.8984	94.2584	26.5412	68.365	28.0025	0	3.82611	27.8103	15.7384
APEX1	22708.6	5356.36	7988.24	0	707.11	2673.32	2237.76	2125.89	2140.62	2472.97	2406.17	558.521	466.171	2737.63	2139.74	3208.37	2512.12	2594.1	3141.89	3114.3
APEX2	2.09839	1378.77	2432.94	0	244.009	384.81	1000.68	1009.11	1127	1051.38	2203.17	322.129	19.8278	1024.86	625.581	924.949	998.096	807.591	1676.3	916.225
APH1A	10.6489	2851.31	4786.31	0	87.7671	1199.16	747.462	1165.1	1449.35	948.254	3683.96	570.986	533.63	728.49	932.072	1274.75	2976.35	1379.79	569.006	3278.58
APH1B	2.75757	857.533	224.721	0	312.965	174.955	478.014	316.938	638.949	481.123	2.32546	392.528	270.669	593.146	830.216	805.709	255.338	261.144	399.963	2476.21
API5	0	4599.65	10522.9	24364.5	606.788	6420.35	3253.52	3905.55	3055.83	5471.46	1466.94	1837.08	1040.41	3584.15	4293.33	4628.06	2711.8	5080.86	4147.51	4558.88
API5P1	0	1.02372	1.06269	7.88953	0	1.03323	2.08108	0	0	1.05312	0	0	0	1.02335	3.05181	1.03513	1.04254	0	0	1.02211
API5P2	0	0	1.98477	0	0	0	0.9843	0.999959	0	2.00229	0	0	0	0	1.95968	1.97851	0	0	1.98598	0
APIP	0.692163	210.826	2396.21	0	78.6807	163.456	410.26	792.473	699.997	741.273	862.085	617.035	326.927	762.651	753.628	590.144	766.51	245.873	1761.39	987.746
APLF	0.626426	4.87918	641.843	46.3297	24.931	22.5001	97.356	23.0727	84.1952	6.96515	0	22.4242	131.629	89.5438	7.75141	73.2706	13.3704	361.691	69.3644	21.312
APLN	0	0	0	0	0	0	0	151.167	0	0	0	0	1.89777	0	0	0	0	0	0	0.969172
APLNR	1.3687	0	0	0	0	0	0	0	0	0	0	0	0	0	0	0	0	0	0	0
APLP1	0	8.85412	7.61333	0	0	3.73486	49.9026	140.698	64.182	40.3367	9.41324	24.7899	45.0344	16.5772	3.83119	5.02499	87.3269	206.664	187.728	4.03883
APLP2	16538.9	4131.94	4783.58	1154.98	690.851	1305.77	4094.39	4743.63	6112.57	4291.28	6230.72	4565.42	3464.35	4020.78	3112.7	5943.02	10157.6	5012.76	3605.25	8003.34
APMAP	1557.29	3870.61	11475.7	0	2363.64	3168.69	4412.88	7503.39	6170.83	5394.34	6905.16	1589.61	2153.39	7164.97	6514.49	7477.11	6426.05	4747.15	5694.56	9174.17
APOA1	0	0	68.5037	0	1.87967	31.9439	2.9765	6.04112	0	3.03115	0	0	0	0	0	0	0	0	0	0
APOA2	23.9678	19.3388	14.4091	0	1.80831	2.98951	1.95983	0	2.78769	0	14.455	4.01812	1.28995	4.92184	3.74075	9.5126	8.19157	6.64076	8.38117	8.49312
APOA4	0	0	0	0	0	0	0	0	0	0	0	0	0	0	0	0	0	0	0	0
APOA5	0	0	0	0	0	0	0	0	0	0	0	0	0	0	0	0	0	0	2.70123	0
APOB	0	6.19439	0	0	0	0	1.48187	0	0	0	0	98.5688	30.4622	0	0	1.36354	3.15952	0	0	3.10525
APOBEC1	0	0	0	0	0	0	0	0	0	0	0	15.9544	0	0	0	0	0	0	0	0
APOBEC2	0	94.3201	0	0	0	16.6494	11.8474	32.0587	0	25.1123	0	22.0132	0	9.88996	14.7571	21.8117	0	67.3449	16.8984	0
APOBEC3A	1.23851	10.2247	0	1252.77	6.71141	0.965404	126.089	15.8362	230.047	40.6395	1.89523	26.76	16.8462	48.9493	59.6451	15.0133	286.949	12.3717	99.619	1.02344
APOBEC3AP1	0	0	0	0	0	0	0	0	0	0	0	0	0	0	0	0	0	0	0	0
APOBEC3B	0	341.5	280.254	1.09808	3.23088	3.85803	96.6803	197.386	226.787	56.5529	15.2065	0.806254	107.347	111.854	34.8079	76.2044	147.481	124.64	1051.14	212.918
APOBEC3C	28972.5	3677.09	5319.81	29472.1	1288.43	2444.13	4844.26	3220.1	4318.64	3336.88	3830.11	1319.2	2142.47	6362.26	7922.94	4753.46	5053.05	4164.33	10902.1	4044.62
APOBEC3D	13.409	572.298	96.7662	144.189	69.7646	330.781	281.722	362.569	161.34	287.568	406.112	91.462	105.605	137.436	556.948	350.234	236.82	291.784	726.412	827.806
APOBEC3F	0	229.14	754.381	406.559	238.72	242.504	318.448	130.108	109.174	194.987	49.8845	109.35	38.7861	169.748	442.108	380.602	402.456	332.686	1138.71	438.02
APOBEC3G	16348.3	1081.29	1456.98	10135	1411.46	1106.6	1974.67	1272.52	1467.61	1299.98	2927.85	896.484	1802.44	3087.48	3628.88	2289	1106.37	2104.44	4981.65	3808.01
APOBEC3H	3250.72	20.8088	487.168	0	460.152	157.699	587.076	751.06	345.124	712.308	520.807	208.086	411.8	843.356	1093.34	492.145	282.14	497.64	1438.46	673.235
APOBEC4	0	0	0	0	0	0	0	0	0	0	0	49.2011	0	0	0	0	0	0	49.5194	0
APOBR	0.92446	142.616	220.351	1070.55	8.28657	3.23754	364.077	298.657	363.687	234.65	118.537	40.2312	31.1172	282.262	126.831	73.6291	545.929	195.035	376.799	568.284
APOC1	0	109.694	5.37176	1779.02	1.928	0	838.37	107.761	763.66	154.335	1.01074	35.7213	196.397	242.655	273.329	345.747	3511.14	107.48	1123.23	0
APOC1P1	0	4.78443	3.21902	0	0	5.65308	7.36451	4.19766	2.09677	2.07175	30.7292	67.0383	16.9998	2.02829	7.81173	2.48658	2.17466	0	7.72806	3.72587
APOC2	0	47.8585	0.778078	0	0	3.10792	313.896	136.944	1092.16	57.61	11.1008	0	100.805	115.136	131.095	6.73922	480.462	54.6343	1102.08	0
APOC3	0	0	0	0	0	0	0	0	0	0	0	0	0	0	0	0	0	0	0	46.8459
APOC4	0	2.01587	0	0	0	2.75407	0.913399	0	19.5046	0.903508	46.1575	8.64405	62.444	6.24591	3.54354	2.68122	0	0	1.60277	5.92014
APOC4-APOC2	0	0	0	0	0	0	0	0	31.4632	3.7e-06	0	0	11.1445	0	0	11.6924	0	5.15e-06	3.34327	0
APOD	0	1.22644	18.0582	0.758003	0	0	146.618	214.077	70.2366	50.0934	2.66101	6.02655	11.4082	36.8192	0	73.1516	67.4065	12.7143	374.626	1.97574
APOE	1.53438	449.435	239.905	6882.32	66.3524	90.9423	9430.89	1276.55	9224.83	1126.98	16.3837	307.407	2282.91	1566.28	2246.18	2075.81	22848.4	382.442	7028.35	870.349
[truncated: 26,676 more rows]

## Sheet: CD8
	12_013_CD8	12_023_CD8	12_027_CD8	12_029_CD8	12_011_CD8	30_13_012_CD8	6_15_CD8	12_028_CD8	14_12_014_CD8	10_12_007_CD8	6_15_RLT_CD8	06_12_004_CD8	12_026_CD8	1_05_CD8	02_12_002_CD8	18_12_016_CD8	12_035_CD8	34_13_013_CD8	22_12_019_CD8	26_12_020_CD8
[truncated: 27,789 more rows]
